# Supplementary material for: Comparative Genomic Insights into Bacterial Induction of Larval Settlement and Metamorphosis in the Upside-Down Jellyfish Cassiopea
Source: mSphere. 2023 May 8;8(3):e00315-22. doi: 10.1128/msphere.00315-22 (PMC10286705; doi:10.1128/msphere.00315-22)
Supplement: TEXT S1 [file msphere.00315-22-s0001.xlsx]

## Sheet: Sheet1
Isolate ID	Substrate	Induction	Blastn Best Match (NCBI nt database)	% identity	Query Coverage	NCBI Accession	ASV Match (> 98% Sequence Similarity)
MA42	Mangrove Leaf	0	Pseudomonadota; Gammaproteobacteria; Oceanospirillales; Halomonadaceae; Halomonas; Halomonas sp. IMZ22	99.84	100	OQ608786
MA45	Mangrove Leaf	9.5	Pseudomonadota; Alphaproteobacteria; Alphaproteobacteria sp. ML20	100	99	OQ608787	21cdd6310a8106be0f97215c4b5b22cb; afd1fc8a09548b1b16d27b2f9e7bc97c; 1473d1f3b0c0196478828e152d54d26b; f8eea586365a5c2d2914219f4e45fbbb; 5b30abde5797fd6f5e44eebfe71d2588; 455a2fc3576f592cf7c317f32a565899; b9aa16aa4266430949bddd1e1cd60052; 0ee82df6437ff5fb7540f4a6d6a2b951; 0e64c1e64f1c7a0bf59c5800eb15f6f5; b6d12aad49a465116542970b363aaad2; ee4268045d4b8758cd2bb10cabbfe234; 8e17c12eed9b93ac6d1b2b3e1…
MA62	Mangrove Leaf	0	Pseudomonadota; Alphaproteobacteria; Rhodospirillales; Thalassospiraceae; Thalassospira; Thalassospira sp. str. Arc8-32	99.28	99.28	OQ608788	ad125a9086545e55ea5797b7c2b1b5b0; bdb84ccefdf52bb4f594b0ea29749300
MA64	Mangrove Leaf	4.72	Pseudomonadota; Gammaproteobacteria; Vibrionales; Vibrionaceae; Vibrio alginolyticus GS_MYPK1	100	100	OQ608789	0429a8a999c3238e12bbfaa1714d385e; 68b9ce06fc98f29759c01b03263a5d67; 693571ce2b3dae16d4e28e130467238f; 97aac9ed991675dd7ec085bf122d4315
MA81	Mangrove Leaf	0	Pseudomonadota; Gammaproteobacteria; Oceanospirillales; Halomonadaceae; Salinicola sp. P68	99.84	100	OQ608790	5555e862ed1dcf639063369c6bdde87f
MB11	Mangrove Leaf	2.96	Pseudomonadota; Gammaproteobacteria; Pseudomonadales; Pseudomonadaceae; Pseudomonas oleovorans str. ROA037	100	100	OQ608791	NA
MB41	Mangrove Leaf	38.25	Pseudomonadota; Gammaproteobacteria; Alteromonadales; Pseudoalteromonadaceae; Pseudoalteromonas sp. str. C82	99.92	100	OQ608792	24846d1a4a92a8cdb6bc3ed2c24d9307; d7c175c5b206160e3c14ffd3ae2019d7
MB42	Mangrove Leaf	0.95	Pseudomonadota; Gammaproteobacteria; Alteromonadales; Alteromonadaceae; Agarivorans gilvus str. IS017	98.89	100	OQ608793	NA
MB45	Mangrove Leaf	1.78	Undetermiend	NA	NA	NA	NA
MB47	Mangrove Leaf	3.31	Pseudomonadota; Gammaproteobacteria; Alteromonadales; Pseudoalteromonadaceae; Pseudoalteromonas sp. str. C82	99.76	100	OQ608794	24846d1a4a92a8cdb6bc3ed2c24d9307; d7c175c5b206160e3c14ffd3ae2019d7
MB48	Mangrove Leaf	0	Undetermined	NA	NA	NA	NA
MB62	Mangrove Leaf	1.19	Pseudomonadota; Gammaproteobacteria; Gammaproteobacteria incertae sedis; Gallaecimonas mangrovi str. HK-28	99.68	100	OQ608795	762c582936f317e84bacb914b27e0af7
MB81	Sand	10.9	Pseudomonadota; Gammaproteobacteria; Alteromonadales; Pseudoalteromonadaceae; Pseudoalteromonas sp. str. L9	99.68	100	OQ608796	24846d1a4a92a8cdb6bc3ed2c24d9307; d7c175c5b206160e3c14ffd3ae2019d7
SA41	Sand	Non-inductive	Pseudomonadota; Alphaproteobacteria; Sphingomonadales; Erythrobacteraceae; Qipengyuania flava str. 21-3	100	100	OQ608797	e4304c9496921fcf8a88c1ef30dfd0eb; 63dee7e9bd7efab7e19de99977b977c5; d3f9ecb1d8d44108c1058ddf798f20b6; 6c0336aea70a915dd0d8c23810b941cb; c8052fbad57d740969e8f323e30aba1a
SA42	Sand	5.13	Undetermined	NA	NA	NA	NA
SA43	Sand	2.8	Undetermined	NA	NA	NA	NA
SA44	Sand	Non-inductive	Terrabacteria group; Bacillota; Bacilli; Bacillales; Bacillaceae; Halobacillus dabanensis str. FJAT-47120	100	100	OQ608798	NA
SA45	Sand	32.09	Pseudomonadota; Alphaproteobacteria; Rhodobacterales; Paracoccaceae; Paracoccus sediminilitoris strain LPB0323	100	100	OQ608799	59277bf2e2500d7c91a78b65ab2540e2; 48a6a0e363dfb3823afdb092a0bb834d; 0e64c1e64f1c7a0bf59c5800eb15f6f5
SA46	Sand	0.5	Terrabacteria group; Bacillota; Bacilli; Bacillales; Bacillales incertae sedis; Bacillales Family XII. Incertae Sedis; Exiguobacterium sp. str. C10-9	98	100	OQ608800	NA
SA49	Sand	1.18	Undetermined	NA	NA	NA	NA
SA412	Sand	15.26	Pseudomonadota; Alphaproteobacteria; Sphingomonadales; Erythrobacteraceae; Qipengyuania flava str. 21-3	100	100	OQ608801	e4304c9496921fcf8a88c1ef30dfd0eb; 63dee7e9bd7efab7e19de99977b977c5; d3f9ecb1d8d44108c1058ddf798f20b6; 6c0336aea70a915dd0d8c23810b941cb; c8052fbad57d740969e8f323e30aba1a
SA66	Sand	1.042	Pseudomonadota; Gammaproteobacteria; Oceanospirillales; Halomonadaceae; Halomonas; Halomonas sp. IMPZ22	100	100	OQ608802	NA
SB103	Sand	1.42	Pseudomonadota; Alphaproteobacteria; Hyphomicrobiales; Phyllobacteriaceae; Nitratireductor sp. str. HBRA 5.1	99.6	100	OQ608803	NA
