# Supplementary material for: Comparative Genomic Insights into Bacterial Induction of Larval Settlement and Metamorphosis in the Upside-Down Jellyfish Cassiopea
Source: mSphere. 2023 May 8;8(3):e00315-22. doi: 10.1128/msphere.00315-22 (PMC10286705; doi:10.1128/msphere.00315-22)
Supplement: TEXT S2 [file msphere.00315-22-s0002.xlsx]

## Sheet: Sheet1
#ASV ID	Taxon	Confidence	MB_B_C_1	MB_B_C_2	MB_B_C_3	MB_B_D_1	MB_B_D_2	MB_B_D_3	MB_MI_1	MB_MI_2	MB_MI_4	MB_MI_5	MB_NB_1	MB_NB_2	MB_NB_4	MI_R_1	MI_R_2	MI_R_3
42efaf4b0c97ca772c43a180faabe4d3	d__Bacteria; p__Proteobacteria; c__Gammaproteobacteria; o__Vibrionales; f__Vibrionaceae; g__Vibrio	0.995009	0.000365784	0	0	0.0523764	0	0.0163606	0.00059669	0.000513444	0.00962564	0	0.21163	0.0925883	0.0033224	0.0216061	0	0.025775
7ae513b1ec2d4628ec0de68beacb8fd5	d__Bacteria; p__Proteobacteria; c__Alphaproteobacteria; o__Micropepsales; f__Micropepsaceae	0.967942	0.000783822	0	0	0.0105814	0	0.0134442	0.000570747	0	0	0.000150316	0.0594159	0.102097	0	0.0141802	0.000148885	0.0165055
4cc392d19b894971ea05e8c15d0f8f12	d__Bacteria; p__Myxococcota; c__Polyangia; o__Polyangiales; f__Sandaracinaceae; g__uncultured; s__metagenome	0.92722	0.054972	0.0490994	0.0489311	0.00378667	0.00293701	0.00297841	0.00448814	0.016133	0.00629266	0.017161	0	0	0.0025131	0.00069035	0.000833755	0.00527324
6b1eecb61a37e7ddd2835ae6657d77d9	d__Bacteria; p__Proteobacteria; c__Gammaproteobacteria; o__Oceanospirillales; f__Nitrincolaceae; g__Marinobacterium; s__Motiliproteus_sp.	0.706801	0	0	0	0.0262236	0	0.00117895	0	0	0.00783916	0	0.114902	0.0153691	0.0025131	0	0	0
35b81e04241559499171dbd43489215a	d__Bacteria; p__Proteobacteria; c__Gammaproteobacteria; o__Alteromonadales; f__Celerinatantimonadaceae; g__Celerinatantimonas; s__Celerinatantimonas_diazotrophica	0.99999	0	0	0	0	0	0	0	0	0.00101323	0	0.141786	0.00574548	0	0.000205239	0	0.000212821
d5097f14c5a8590426e05bab3749464d	d__Bacteria; p__Bacteroidota; c__Bacteroidia; o__Bacteroidales; f__SB-5; g__SB-5	0.821384	0	0	0	0	0.0299271	0	0.019561	0.00618835	0.0059727	0.012852	0	0	0	0	0.0494595	0
ad837a12875a384f9b64049a8f5e8736	d__Bacteria; p__Bacteroidota; c__Bacteroidia; o__Bacteroidales	0.999977	0.00182892	0.000800037	0.00145171	0	0.0160269	0.000517084	0.0161885	0.0024321	0.018958	0.0200922	0	0	0	0.000634376	0.0289432	0
53ae62cb24fb93ca8a879ee2b0b5aa44	d__Bacteria; p__Desulfobacterota; c__Desulfobulbia; o__Desulfobulbales; f__Desulfobulbaceae; g__Desulfobulbus	0.865048	0	0	0	0.00580387	0	0.0021097	0	0.000756655	0.00138652	0.00145305	0	0.000201092	0	0.0581014	0	0.0100735
fa21f38a349e1c921261ef184b477c7f	d__Bacteria; p__Myxococcota; c__Polyangia; o__Polyangiales; f__Sandaracinaceae; g__uncultured	0.958961	0.0106339	0.0130977	0.0171928	0	0.0154446	0	0.0222072	0.00186461	0.00333298	0.00375789	0	0	0.00387613	0	0.0138463	0
67d66fd29bb17e7f1c6e592d8e903c96	d__Bacteria; p__Desulfobacterota; c__Desulfobulbia; o__Desulfobulbales; f__Desulfocapsaceae; g__Desulforhopalus	0.737784	0.000574803	0	0.000797017	0.0156068	0.00255722	0.0113138	0.00184196	0.0221051	0.00647931	0.00478505	0	0	0.000894492	0.00865736	0.00291814	0.0153468
2177717cb2333f3510e3d975ef6b287c	d__Bacteria; p__Proteobacteria; c__Alphaproteobacteria; o__Rhodospirillales; f__Rhodospirillaceae; g__Insolitispirillum; s__Insolitispirillum_peregrinum	0.962611	0	0	0.000853947	0.00162792	0	0.00273021	0	0	0	0.00230484	0.0550895	0.00350474	0.00191677	0.00250019	0	0.00290856
71b9d04d3992c73007bd08eae1c21e57	d__Bacteria; p__Proteobacteria; c__Alphaproteobacteria; o__Rhodobacterales; f__Rhodobacteraceae	0.999958	0.00483357	0.00443449	0.00281802	0.00629932	0.00324083	0.00666005	0.00256836	0.00862046	0.00402624	0.00541136	0.00323056	0.00956622	0.0109469	0.00485111	0.00267993	0.0134787
71ce3b2021c88270029bc195fca311ad	d__Bacteria; p__Bacteroidota; c__Bacteroidia; o__Bacteroidales; f__Bacteroidaceae; g__Bacteroides	0.982556	0	4.57164e-05	0	0.000141558	0	0.00268884	0	0.00024321	0.00317299	0	0	0	0	0.0339018	0	0.0343115
0c6fb06a95b7bf230dd693cb0d722dd0	d__Bacteria; p__Proteobacteria; c__Alphaproteobacteria; o__Rhizobiales; f__Devosiaceae; g__Pelagibacterium	0.99947	0.00159377	0.00185151	0.00819789	0.00842269	0	0.000910069	0.000674519	0.00205378	0.00946566	0.00225473	0.00583768	0.0301925	0.031222	0	0.000387101	0.000543877
7fdd468b8a0c673853fc72a60ea2a09e	d__Bacteria; p__Proteobacteria; c__Alphaproteobacteria; o__Caulobacterales; f__Hyphomonadaceae	1	0.00373622	0.00454878	0.00546526	0.00442368	0.013647	0	0.0246718	0.00240508	0.00322632	0.005236	0.00207814	0	0.0105635	0	0.0130423	0
98f753375cfe0da5a907ad6c2c54533f	d__Bacteria; p__Proteobacteria; c__Gammaproteobacteria; o__Oceanospirillales; f__Nitrincolaceae; g__Marinobacterium; s__Motiliproteus_sp.	0.861398	0	0	0	0	0	0	0	0	0.00317299	0	0.0529547	0.00893421	0.00242791	0	0	0
7ef277d2322c1b5ca0b5c2c48a735bb4	d__Bacteria; p__Bacteroidota; c__Bacteroidia; o__Chitinophagales; f__Saprospiraceae; g__uncultured; s__uncultured_Bacteroidetes	0.791691	0.000653185	0.000571455	0	0.000778568	0.0182044	0	0.0359311	0.00183759	0.00143985	0.00295621	0.000831255	0.00307383	0.0057929	0	0.014025	0
20f2a34fbb27ed85a5b0ac2e68b9c51d	d__Bacteria; p__Proteobacteria; c__Alphaproteobacteria; o__Kiloniellales; f__Kiloniellaceae; g__Pelagibius	0.99706	0.0105816	0.0115434	0.0140617	0	0.00531699	0	0.00562964	0	0	0.0119	0.000188922	0	0.00238531	0	0.0223923	0
f1e760669bddfbfddf50f983ff00bcde	d__Bacteria; p__Desulfobacterota; c__Desulfobacteria; o__Desulfobacterales; f__Desulfosarcinaceae; g__Desulfosarcina	0.999389	0.00496421	0.0053031	0.00549372	0.00410518	0	0.00988666	0	0.00483718	0.00365294	0	0	0	0	0.0237704	0	0.00569888
6c2e481cfdf76a6cb6a2413b3e3523d9	d__Bacteria; p__Proteobacteria; c__Alphaproteobacteria; o__Rhodospirillales; f__Rhodospirillaceae; g__Candidatus_Riegeria; s__uncultured_bacterium	0.999422	0.000365784	0	0	0.00576848	0	0.00217175	0.000363202	0	0	0	0.00281493	0.0678828	0	0.000914247	0	0.00375984
2e483192fd5b9a90a83b875237921f3b	d__Bacteria; p__Fusobacteriota; c__Fusobacteriia; o__Fusobacteriales; f__Leptotrichiaceae; g__uncultured; s__uncultured_Fusobacterium	0.977549	0	0	0	0	0	0.0442831	0	0.000729631	0	0	0	0	0	0.00104485	0	0.0148738
eac7fad87517a686a58dd8c8adbb7b78	d__Bacteria; p__Proteobacteria; c__Gammaproteobacteria; o__Alteromonadales; f__Celerinatantimonadaceae; g__Celerinatantimonas; s__Celerinatantimonas_diazotrophica	0.999999	0	0	0	0	0	0	0	0	0	0	0.0515	0	0.00208715	0	0	0
d6f7d2621836a699886ec60baed3c075	d__Bacteria; p__Proteobacteria; c__Alphaproteobacteria; o__Rhizobiales; f__Stappiaceae; g__Labrenzia; s__Labrenzia_sp.	0.733154	0	0	0	0.0102276	0	0.00109622	0	0	0.00615934	0	0.0152271	0.0374605	0	0	0	0
6898f1a73b7352e799e30fb44073f583	d__Bacteria; p__Cyanobacteria; c__Cyanobacteriia; o__Chloroplast; f__Chloroplast; g__Chloroplast	1	0.000444166	0.000822895	0.0016225	0.00406979	0	0.00353686	0	0.000486421	0.00186647	0.0010021	0.0258634	0.000861821	0.00161861	0.0100567	0	0.00364161
c7ee148884c7c9d1684a25d15b15e1e4	d__Bacteria; p__Bacteroidota; c__Bacteroidia; o__Bacteroidales	0.999773	0	0	0	0	0	0.0224208	0	0.00521551	0	0	0	0	0	0.00123144	0	0.0309064
c6eea3f63f92320630e26bc36c92fb94	d__Bacteria; p__Myxococcota; c__Polyangia; o__Polyangiales; f__Sandaracinaceae; g__uncultured	0.996784	0.00412813	0.0037716	0.00498136	0	0.0140774	0	0.00926166	0.0054317	0	0.0106975	0	0	0	0	0.0137272	0.00106411
07f027231e0d42ccb0e9aa71d372b10a	d__Bacteria; p__Proteobacteria; c__Alphaproteobacteria; o__Micropepsales; f__Micropepsaceae	0.995891	0	0	0	0	0	0.0160296	0	0.000972842	0	0	0	0	0	0.00625047	0	0.0327035
08bb29caec1a6706429f61bfb5283fec	d__Bacteria; p__Bacteroidota; c__Bacteroidia; o__Bacteroidales	0.995278	0.000235147	0	0	0	0	0	0.000233487	0	0.00162649	0	0.0144714	0.0472853	0.00115006	0	0.000238216	0
9dfc49e87240737c260497840393a176	d__Bacteria; p__Proteobacteria; c__Alphaproteobacteria	0.99999	0.00282176	0.00219439	0.00301728	0.00594543	0.00681082	0.000785968	0.00765319	0.00553979	0.00533276	0.0113989	0.000207814	0.00112037	0.00281126	0.00110083	0.0075038	0.000851285
8358e33310dd49744fa5dcc3c85ca87c	d__Bacteria; p__Proteobacteria; c__Alphaproteobacteria; o__Rhizobiales; f__Stappiaceae; g__Labrenzia	0.918309	0.000940586	0	0	0.00191103	0.00632975	0.00436419	0.00272402	0.00799892	0.00218643	0.0052861	0	0	0.0143119	0.00979551	0.0049132	0.00279032
6772acc9faedfd6a1a1a522c3520cf89	d__Bacteria; p__Proteobacteria; c__Gammaproteobacteria; o__KI89A_clade; f__KI89A_clade; g__KI89A_clade; s__uncultured_bacterium	0.859054	0.011287	0.00838895	0.00930802	0.00449446	0.00258254	0.00138579	0.00246459	0.00629645	0.00498613	0.00460968	0	0	0	0.00233226	0.00214394	0.00113505
891d5f77e72a475635311360ee28c9d4	d__Bacteria; p__Proteobacteria; c__Alphaproteobacteria; o__Micropepsales; f__Micropepsaceae; g__Rhizomicrobium; s__uncultured_bacterium	0.829892	0.000287401	0	0	0.00364511	0	0.0162571	0.000181601	0	0	0	0	0.0341569	0	0.00069035	0	0.0011114
c3c625b2596a9b076cd04ec883b3b2f3	d__Bacteria; p__Proteobacteria; c__Alphaproteobacteria	0.999999	0.00971939	0.00779464	0.00762859	0	0.0126342	0	0.00799045	0	0	0.00200421	0	0	0	0	0.00920108	0
d4b1823236fb8868674ee331d08c94ed	d__Bacteria; p__Proteobacteria; c__Gammaproteobacteria; o__Cellvibrionales; f__Cellvibrionaceae; g__uncultured; s__marine_metagenome	0.998841	0.0103726	0.00832038	0.00788477	0.00481297	0.00220275	0	0.00339854	0.00516146	0.00359962	0.00931957	0	0	0	0	0.00214394	0
ebf4d787d5f58276c697110fa38c9b8f	d__Bacteria; p__Bacteroidota; c__Bacteroidia; o__Chitinophagales; f__Saprospiraceae; g__uncultured	0.994185	0	0.000342873	0.000768552	0.000990905	0.00929208	0	0.0146319	0.000594514	0.00090657	0.00405852	0.00188922	0.00410801	0.0144823	0	0.00756335	0
cd2f76f0ab4fd26ae84f923fb562cce6	d__Bacteria; p__Proteobacteria; c__Alphaproteobacteria; o__Rhodobacterales; f__Rhodobacteraceae; g__Limibaculum	0.731998	0.00175054	0.00130292	0.00222026	0.00488375	0	0.00146852	0	0.0062424	0.00570606	0.00483515	0.0016814	0.00189601	0.0295608	0.0011568	0	0.00139516
6bf0cdec814ebf97c342970051225e1a	d__Bacteria; p__Proteobacteria; c__Alphaproteobacteria; o__Rhodobacterales; f__Rhodobacteraceae	0.999442	0	0	0	0	0	0	0	0	0	0	0.0113353	0.0403332	0	0.000167923	0	0
4d4503703617ec698268e841de5c2a8c	d__Bacteria; p__Firmicutes; c__Clostridia; o__Lachnospirales; f__Defluviitaleaceae; g__Defluviitaleaceae_UCG-011	0.938494	0.000156764	0	0	0.00721945	0	0.00171672	0.00025943	0	0	0	0.000680118	0.0456191	0	0	0	0
235630e4b5ee9179300d5e0be2267db0	d__Bacteria; p__Bacteroidota; c__Bacteroidia; o__Bacteroidales; f__SB-5; g__SB-5	0.781386	0.00107122	0.00185151	0.00165096	0.00113246	0.000860847	0.000620501	0.00121932	0.0016214	0.0305301	0.0052861	0	0	0	0.000485111	0.00169729	0.00205727
e05345f065377bb1b788cc365869dcfa	d__Bacteria; p__Proteobacteria; c__Gammaproteobacteria; o__Cellvibrionales; f__Cellvibrionaceae; g__uncultured; s__marine_metagenome	0.975912	0.00297852	0.00381732	0.00193561	0.00332661	0.0025319	0.00167535	0.00140092	0.0091339	0.00263972	0.00969536	0	0.000603275	0	0.00212702	0.00384123	0.00198633
dec582cc5b609251eb8193772b58bcfa	d__Bacteria; p__Bacteroidota; c__Bacteroidia; o__Bacteroidales; f__Bacteroidetes_BD2-2; g__Bacteroidetes_BD2-2	0.759225	0	0	0	0.00102629	0.00420296	0.0113759	0	0.00383732	0.0018398	0.00340716	0	0	0	0.00798567	0.00190573	0.00602994
a2ad2b6f9af823050bdf26b78644fe0d	d__Bacteria; p__Proteobacteria; c__Alphaproteobacteria; o__Rhizobiales; f__Rhodomicrobiaceae; g__Rhodomicrobium	0.997207	0.00496421	0.00582884	0.0074578	0.00184025	0.00554487	0	0.00741971	0.00383732	0.000959898	0.00355747	0	0	0.00144823	0	0.00574696	0
97aac9ed991675dd7ec085bf122d4315	d__Bacteria; p__Proteobacteria; c__Gammaproteobacteria; o__Vibrionales; f__Vibrionaceae; g__Vibrio	0.972146	0	0	0	0.0112185	0	0.00366096	0	0	0	0	0.0206869	0.000718184	0	0.00203373	0	0.0018208
187b87c005ee585f6d2fec38b4e28858	d__Bacteria; p__Proteobacteria; c__Alphaproteobacteria	0.999364	0.00282176	0.00109719	0.00284649	0.00587465	0.00762102	0.000496401	0.0104032	0.00383732	0.00287969	0.00215452	0	0	0.000425949	0.000503769	0.00756335	0.000378349
f3405f73005de070473422aa1e9813d0	d__Bacteria; p__Bacteroidota; c__Bacteroidia; o__Bacteroidales	0.975465	0	0	0.000540833	0.0013448	0.000303828	0.00738397	0	0	0.00999893	0	0.00831255	0.00226946	0	0.00675424	0	0.00177351
a6c29d4191909bf53a44ff2886774387	d__Bacteria; p__Desulfobacterota; c__Desulfovibrionia; o__Desulfovibrionales; f__Desulfovibrionaceae; g__Desulfovibrio	0.99999	0	0	0	0.00598082	0	0.021821	0	0.000621538	0.00151984	0	0	0	0	0.00255616	0	0.00534418
45bcc941374da550c6701948b73adecd	d__Bacteria; p__Myxococcota; c__Polyangia; o__Polyangiales; f__Sandaracinaceae; g__uncultured; s__uncultured_bacterium	0.722723	0.00172441	0.00139435	0.00489596	0.0136957	0	0.000910069	0.000518861	0.00821511	0.00717257	0.00636336	0	0	0	0.000839615	0	0.000827638
a0232b2fb2808a44362881c762ffb128	d__Bacteria; p__Proteobacteria; c__Gammaproteobacteria; o__Oceanospirillales; f__Alcanivoracaceae; g__Ketobacter; s__uncultured_gamma	0.968914	0.0104771	0.00402304	0.00500982	0.00113246	0.00283573	0.00440556	0.00160847	0.00151331	0.000693259	0.00165347	0	0.000430911	0	0.00156728	0.00247149	0.00283762
82cf8aad54a8404d34ec4ee23f3af39b	d__Bacteria; p__Proteobacteria; c__Gammaproteobacteria; o__Cellvibrionales; f__Spongiibacteraceae; g__BD1-7_clade; s__uncultured_Haliea	0.954563	0.0119663	0.013212	0.0124392	0.000283116	0.000683614	0	0.000933949	0	0.000239974	0.000375789	0	0	0	0	0.000803978	0
7783b71257d06e88f33d2f0ce2d4961c	d__Bacteria; p__Proteobacteria; c__Gammaproteobacteria; o__Steroidobacterales; f__Woeseiaceae; g__Woeseia	0.969412	0.00823013	0.00411447	0.00594916	0	0.00739315	0	0.0061485	0	0	0.00248021	0	0	0	0	0.00783134	0
b71405c23123ea51d8a9f24dd8f7e7fe	d__Bacteria; p__Bacteroidota; c__Bacteroidia; o__Cytophagales; f__Flammeovirgaceae; g__Flexithrix; s__Flexithrix_dorotheae	1	0.00169828	0.00297156	0.00668925	0.00562692	0.000886166	0	0.00262025	0.00840427	0.00218643	0.00350737	0	0.00129273	0.0107339	0.000149265	0.00068487	0
9ea61ecc828bc101ec6deb7631e28394	d__Bacteria; p__Desulfobacterota; c__Desulfobacteria; o__Desulfobacterales; f__Desulfosarcinaceae; g__uncultured	0.996295	0.00446778	0.00594313	0.00330193	0.000955515	0.00124063	0.00335071	0.00059669	0.00281043	0.00613268	0.000476	0	0	0	0.00486977	0.000803978	0.00253021
abd11e2f18e86f33f56404f9cafeb0be	d__Bacteria; p__Spirochaetota; c__Spirochaetia; o__Spirochaetales; f__Spirochaetaceae; g__Spirochaeta_2; s__uncultured_Spirochaetes	0.997933	0	0.000891469	0.000967806	0.00552076	0	0.00841814	0	0	0	0	0	0.000804367	0	0.0126315	0	0.0048003
0724eec66e6ef3da3b155c5b7d1e578d	d__Bacteria; p__Proteobacteria; c__Alphaproteobacteria; o__Rhodobacterales; f__Rhodobacteraceae	0.999844	0.00261274	0.00219439	0.00273263	0.00410518	0.00144318	0.000992802	0.000726405	0.00905283	0.0034663	0.00586231	0.00026449	0.00106291	0.00477063	0.000839615	0.000893309	0.00148975
c3af94f3b8428d989b17d12806c59b6c	d__Bacteria; p__Proteobacteria; c__Alphaproteobacteria; o__uncultured; f__uncultured; g__uncultured; s__uncultured_Alphaproteobacteria	0.741331	0.00266499	0.00182866	0.00389969	0.00318505	0.00460806	0.000227517	0.00562964	0.00448588	0.00135985	0.00646357	0	0.000373456	0	0.000783641	0.00547896	0.000165528
04b3586bfa0f19684cc699984127748e	d__Bacteria; p__Bacteroidota; c__Bacteroidia; o__Bacteroidales; f__Paludibacteraceae; g__uncultured; s__uncultured_Bacteroidetes	0.951018	0	0	0	0.000106168	0	0.00138579	0	0.000135117	0.000213311	0	0	0	0	0.0137883	0	0.0155596
37089dfb25dc0a9adf4afcac8b5c7770	d__Bacteria; p__Myxococcota; c__Polyangia; o__Polyangiales; f__Sandaracinaceae; g__uncultured; s__uncultured_bacterium	0.718843	0	0	0	0.00244187	0	0.00262679	0	0	0.00162649	0	0.0009635	0.0114048	0.0145674	0.00481379	0	0.00279032
65945816c65925b68f697c86744112dc	d__Bacteria; p__Proteobacteria; c__Alphaproteobacteria; o__Caulobacterales; f__Hyphomonadaceae	0.9522	0.0019073	0.00240011	0.00330193	0.00240648	0.00448147	0.00144784	0.00534426	0.00248615	0.00186647	0.00130274	0.000604549	0.000430911	0.00115006	0.00158594	0.00401989	0.00156069
e8d81d125af533a459a367f9c6ff452d	d__Bacteria; p__Bacteroidota; c__Bacteroidia; o__Bacteroidales; f__SB-5; g__SB-5	0.725974	0	0	0	0.000212337	0	0.0106519	0	0	0	0	0	0	0	0.0147212	0	0.00184445
4bf323084afcd20dd2d05e264621c135	d__Bacteria; p__Desulfobacterota; c__Desulfobacteria; o__Desulfobacterales; f__Desulfosarcinaceae; g__Desulfosarcina	0.999697	0.00402362	0.00390875	0.00273263	0	0.00356998	0.00366096	0.00173818	0	0.00327965	0.00122758	0	0	0	0.00354504	0.00250127	0.00300315
6ccbdabc53ca4f2e9ae5e6e63c55cd86	d__Bacteria; p__Desulfobacterota; c__Desulfovibrionia; o__Desulfovibrionales; f__Desulfovibrionaceae; g__Desulfocurvus; s__Desulfovibrio_ferrophilus	0.715396	0.000182892	0	0	0	0	0.00153057	0.000181601	0	0.000293302	0	0.000661226	0.0340707	0	0.000876931	0	0
29f4c7190d24cdf5342f7e013e09dbaa	d__Bacteria; p__Proteobacteria; c__Alphaproteobacteria; o__Rhodobacterales; f__Rhodobacteraceae	0.99998	0	0	0	0	0.0021268	0.013589	0	0	0.00442619	0	0	0.0038782	0	0.00421673	0	0.00217551
d8cffd406bcc4082251de03870dd9ac1	d__Bacteria; p__Proteobacteria; c__Gammaproteobacteria; o__Cellvibrionales; f__Spongiibacteraceae; g__BD1-7_clade; s__uncultured_gamma	0.745554	0.00804724	0.0122977	0.0106174	0.000778568	0	0.000517084	0	0	0	0.00117747	0	0	0	0.000466453	0	0
a35b7bfcc4f8369a805677f1f1561081	d__Bacteria; p__Proteobacteria; c__Alphaproteobacteria; o__Micropepsales; f__Micropepsaceae	0.927861	0	0	0	0.00343278	0	0.00504674	0	0	0.00234642	0	0	0	0	0.00694082	0	0.012651
59c70961d6a387c1a7fb54acda5480f9	d__Bacteria; p__Bacteroidota; c__Bacteroidia; o__Cytophagales; f__Cyclobacteriaceae; g__uncultured	0.999893	0.00235147	0.000891469	0.00119553	0.00690094	0.000708933	0.00206834	0.000207544	0.00851236	0.00554608	0.00383305	0	0.00066073	0	0.000839615	0.000416878	0.00158434
f46e2a5a20d7fbb9e044fc6ef4e66211	d__Bacteria; p__Bacteroidota; c__Bacteroidia	1	0	0	0	0	0	0.000930752	0	0	0.00167982	0	0	0	0	0.00888126	0	0.0169311
1849012326f1b1a84dae711c3380b25a	d__Bacteria; p__Bacteroidota; c__Bacteroidia; o__Bacteroidales; f__Prolixibacteraceae	0.866607	0	0	0.000199254	0.000176947	0.000202552	0.00159262	0.000518861	0	0.000293302	0	0.0132623	0.011491	0.000383354	0.000429137	0	0.000874932
a6e7f344c3b3fa4d767d3621bb1d1815	d__Bacteria; p__Desulfobacterota; c__Desulfovibrionia; o__Desulfovibrionales; f__Desulfovibrionaceae	0.999971	0	0	0	0.0168454	0	0.0079631	0	0	0.00247974	0	0	0.00474002	0	0.0011568	0	0.00245927
a7fdbaefd21fec97e2623124be5c6cfd	d__Bacteria; p__Proteobacteria; c__Gammaproteobacteria; o__Oceanospirillales; f__Alcanivoracaceae; g__Ketobacter; s__uncultured_bacterium	0.912416	0	0	0	0.00718406	0	0.0109001	0	0.000621538	0.000959898	0	0.00149248	0	0	0.002183	0	0.0066684
59a9d407ed5a00da5c456a8b9518d5cf	d__Bacteria; p__Proteobacteria; c__Alphaproteobacteria; o__Zavarziniales; f__uncultured; g__uncultured; s__uncultured_bacterium	0.777152	0.00167215	0.0040459	0.00167943	0	0.00886166	0.000661868	0.00653764	0	0	0.000450947	0	0	0.000809303	0.000410478	0.00780157	0
157dfe7ea2a9d2bf7fa21fcff9088063	d__Bacteria; p__Proteobacteria; c__Alphaproteobacteria; o__Micropepsales; f__Micropepsaceae	0.957758	0	0	0	0	0	0.00424009	0	0	0	0	0	0	0	0.00903052	0	0.0132422
3536ac248436e8c5e42bef59550f1a6c	d__Bacteria; p__Desulfobacterota; c__Desulfobacteria; o__Desulfobacterales; f__Desulfobacteraceae; g__Desulfobacter	1	0	0	0	0	0	0.00707372	0	0.00102689	0.00317299	0	0	0	0	0.0101687	0	0.00456383
9b6a77452c3ed8228dea2444c3436d72	d__Bacteria; p__Bacteroidota; c__Bacteroidia; o__Chitinophagales; f__Saprospiraceae; g__uncultured; s__uncultured_bacterium	0.744612	0.00253436	0.00187437	0.00176482	0.000318505	0.00589933	0	0.00866497	0	0	0.00150316	0.000151137	0.000344729	0.00315202	0	0.00777179	0
cbff88aee3e6db1d806ba5f4b658aca3	d__Bacteria; p__Bacteroidota; c__Bacteroidia; o__Chitinophagales; f__Saprospiraceae	1	0.00389298	0.00226296	0.00298881	0.000601621	0.00615252	0	0.00775697	0.00148629	0.00090657	0.00145305	0	0.000258546	0	0	0.00443677	0
c4676aed7c0d2bd1d7dab7d038456fc5	d__Bacteria; p__SAR324_clade(Marine_group_B); c__SAR324_clade(Marine_group_B); o__SAR324_clade(Marine_group_B); f__SAR324_clade(Marine_group_B); g__SAR324_clade(Marine_group_B); s__uncultured_organism	0.742998	0	0	0	0.000743179	0	0.0241789	0	0	0.000666596	0	0	0	0	0	0	0
80abfadbf82c2da6001cd9967b9e4f62	d__Bacteria; p__Proteobacteria; c__Alphaproteobacteria; o__Rhizobiales; f__Rhizobiaceae; g__Cohaesibacter	0.999763	0	0	0	0.00481297	0	0.00270952	0	0	0.0122654	0	0	0.00574548	0	0.00423539	0	0.00132422
42ba4c3e60768645e79055603bee9bee	d__Bacteria; p__Chloroflexi; c__Anaerolineae; o__SBR1031; f__A4b; g__A4b; s__uncultured_organism	0.748799	0.00193343	0.00116577	0.00310267	0.0020172	0.00711464	0	0.00425466	0.00232401	0.00135985	0.00205431	0	0	0	5.59743e-05	0.0071167	0
a883314fa823886c9602b7c51b17aa0c	d__Bacteria; p__Spirochaetota; c__Spirochaetia; o__Spirochaetales; f__Spirochaetaceae; g__Spirochaeta_2; s__uncultured_Spirochaetes	0.998983	0.000470293	0	0	0	0.00182297	0	0.00220516	0.00367518	0.00341297	0.0167602	0	0	0	0	0.00250127	0
7c7269734a3349f3183b98ed89f3f39f	d__Bacteria; p__Myxococcota; c__Polyangia; o__Nannocystales; f__Nannocystaceae; g__Nannocystaceae; s__uncultured_bacterium	0.887681	0.000862204	0.000297156	0.00506675	0.000707789	0.00513976	0	0.00695273	0.0038103	0	0.00305642	0	0	0	0	0.00622339	0
b8c6bef853d30bf2bbbd45f521b4736d	d__Bacteria; p__Proteobacteria; c__Alphaproteobacteria; o__Rhodobacterales; f__Rhodobacteraceae; g__uncultured	0.850096	0.0032398	0.00226296	0.00407048	0.00141558	0.00331679	0	0.00389145	0.00205378	0.00138652	0.001428	0.000302275	0	0.00396132	0.000820957	0.00425811	0.000212821
d1bba5d48eb1f1935e4876b2796660bc	d__Bacteria; p__Desulfobacterota; c__Desulfobulbia; o__Desulfobulbales; f__Desulfocapsaceae; g__uncultured; s__uncultured_delta	0.721965	0.00156764	0.00128006	0.0011386	0.00566231	0.0025319	0.0017374	0	0.0038103	0.00466617	0.00155326	0	0	0	0.0013807	0.000535985	0.00383078
7629cef41158d4e1828671944c2c870f	d__Bacteria; p__Myxococcota; c__Polyangia; o__Polyangiales; f__Sandaracinaceae; g__uncultured	0.755611	0.00060093	0.00100576	0.00313114	0.00325583	0.00156978	0	0.00311316	0.00145926	0.00173315	0	0	0.00152255	0.0175065	0	0.00285859	0
ce0029e9736d68d516251c37e9618e05	d__Bacteria; p__Proteobacteria; c__Alphaproteobacteria; o__Rhodobacterales; f__Rhodobacteraceae	0.988949	0.00313529	0.000297156	0.000967806	0.000460063	0.00468402	0	0.00840554	0.000594514	0.00442619	0.00120253	0	0.00137891	0.00238531	0	0.00247149	0
acfb7d6744b950c9f6aad5a4c0159632	d__Bacteria; p__Desulfobacterota; c__Desulfobacteria; o__Desulfobacterales; f__Desulfobacterales; g__Desulfatiferula; s__uncultured_delta	0.963714	0	0	0	0.00187564	0	0.0136303	0	0.00105391	0	0	0	0	0	0.00285469	0	0.00491854
ee7ce269abcde443020175b2d3085328	d__Bacteria; p__Cyanobacteria; c__Cyanobacteriia; o__Chloroplast; f__Chloroplast; g__Chloroplast	1	0.00177666	0.000982902	0.00116706	0	0.000810209	0.00459171	0	0.00210782	0	0.000726526	0	0	0.00306683	0.00526159	0.000863532	0.00508406
ad125a9086545e55ea5797b7c2b1b5b0	d__Bacteria; p__Proteobacteria; c__Alphaproteobacteria; o__Rhodospirillales; f__Thalassospiraceae; g__Thalassospira; s__Thalassospira_sp.	0.878595	0	0	0	0.000283116	0	0	0	0	0.000159983	0.00656378	0.013848	0.00152255	0.00132044	0.000279872	0	0
089e95817832845feffb6767c69e406c	d__Bacteria; p__Proteobacteria; c__Alphaproteobacteria; o__Sphingomonadales; f__Sphingomonadaceae; g__Novosphingobium	0.895688	0.000836077	0.000937186	0.00156557	0.00481297	0.000911485	0.00157194	0.000882063	0.0033509	0.00325299	0.00268063	0.000566765	0.00189601	0.00374835	0.000820957	0.00104219	0.00191539
64680a71175c8a79bbc01928ab5f6a38	d__Bacteria; p__Desulfobacterota; c__Desulfobulbia; o__Desulfobulbales; f__Desulfobulbaceae	0.99903	0	0	0	0	0	0.000930752	0	0.00186461	0.00343963	0	0	0	0	0.0098888	0	0.00735416
6836caa0e1af6da436fc9445bc537eca	d__Bacteria; p__Myxococcota; c__Polyangia; o__Polyangiales; f__Sandaracinaceae; g__uncultured; s__uncultured_bacterium	0.788177	0.00697602	0.00985188	0.00614842	0	0	0	0	0	0	0.00395831	0	0.000316001	0	0	0	0
48081617fa08c77a5cc31012e1e60536	d__Bacteria; p__Myxococcota; c__Myxococcia; o__Myxococcales; f__Myxococcaceae; g__P3OB-42	0.999996	0.00188117	0.000982902	0.00216333	0	0.00805145	0	0.00754942	0.000729631	0	0	0	0	0	0	0.00741447	0
02776d7de6d834950e4e1e59998aea9f	d__Bacteria; p__Proteobacteria; c__Alphaproteobacteria; o__uncultured; f__uncultured; g__uncultured; s__uncultured_Alphaproteobacteria	0.76366	0.00313529	0.00315443	0.00700236	0.00180486	0.00184829	0	0.0022311	0.00248615	0.0015465	0.00255537	0	0.000775639	0.000937087	0.000261214	0.000744424	0
cd595c4d4718f235de7afa8a4fb1d827	d__Bacteria; p__Cyanobacteria; c__Cyanobacteriia; o__Chloroplast; f__Chloroplast; g__Chloroplast	1	0.00235147	0.00308586	0.00236259	0	0.00326615	0.000992802	0.00739376	0.00145926	0	0	0	0	0	0.000839615	0.00378168	0.00130057
4e42413b5a17ca0007e0edcccb47d28e	d__Bacteria; p__Bacteroidota; c__Bacteroidia; o__Bacteroidales; f__SB-5; g__SB-5	0.803452	0.000627058	0.000434306	0.000996271	0	0.00777294	0	0.00728999	0	0.00562607	0	0	0	0	0	0.00500253	0
b3a02be41cbc124e6abe5167692b3909	d__Bacteria; p__Myxococcota; c__Polyangia; o__Haliangiales; f__Haliangiaceae; g__Haliangium	0.995091	0.00854366	0.0108119	0.00378583	0	0.00187361	0	0.00085612	0	0	0	0	0	0	0	0	0
381b0ddf3e70cb2bd01ec49f4069db2f	d__Bacteria; p__Proteobacteria; c__Gammaproteobacteria; o__Cellvibrionales; f__Cellvibrionaceae; g__uncultured; s__marine_metagenome	0.922917	0.0102419	0.0100576	0.0058353	0	0	0	0	0	0	0	0	0	0	0	0	0
5fe58d5d5a15e57d4f6ea91e1428d3e5	d__Bacteria; p__Bacteroidota; c__Bacteroidia; o__Chitinophagales; f__Saprospiraceae; g__uncultured	0.818231	0.00120186	0	0.000540833	0.00152175	0.00194956	0	0.00210139	0.00326983	0.00162649	0.00533621	0.00102018	0.00169492	0.0057929	0	0.00303725	0.000543877
b5ce170a3e1d5269d52d42baecb6f0b3	d__Bacteria; p__Proteobacteria; c__Alphaproteobacteria; o__Caulobacterales; f__Hyphomonadaceae; g__uncultured; s__uncultured_bacterium	0.707327	0.000574803	0.000845753	0.000825482	0.00438829	0.00167106	0.00339207	0.00111555	0.00178354	0.00119987	0.00127768	0.00141691	0.000833094	0	0.00212702	0.00101242	0.00321597
8ac8520e901065ee1cb139ddd26e58f7	d__Bacteria; p__Bdellovibrionota; c__Bdellovibrionia; o__Bdellovibrionales; f__Bdellovibrionaceae; g__OM27_clade; s__uncultured_bacterium	0.92523	0.00337043	0.00230868	0.00239105	0.00322044	0.00260786	0.000723918	0.00376174	0.000891771	0.00143985	0.00273073	0	0	0	0.000634376	0.00211416	0.00106411
e4362bf830af750d98e810bf9e76be68	d__Bacteria; p__Proteobacteria; c__Gammaproteobacteria; o__KI89A_clade; f__KI89A_clade; g__KI89A_clade	0.999999	0.00201181	0.0027887	0.00244798	0.00382206	0.00197488	0.00167535	0.000804234	0.00308066	0.00333298	0.00115242	0	0	0	0.00123144	0	0.00189174
96d647e81d9d5989d6a60074df4dc53f	d__Bacteria; p__Myxococcota; c__Polyangia; o__Polyangiales; f__Sandaracinaceae; g__uncultured; s__uncultured_bacterium	0.769495	0	0	0.0010532	0.00729023	0	0.00231654	0	0.004621	0.00325299	0.0033821	0	0	0	0.00169789	0	0.00307409
2e8c47e0473f74538b9b9d84f91158b5	d__Bacteria; p__Myxococcota; c__Myxococcia; o__Myxococcales; f__Myxococcaceae; g__P3OB-42; s__uncultured_organism	0.701365	0.00493808	0.00429734	0.00273263	0	0.00283573	0	0.00238676	0	0	0	0	0	0	0.000522427	0.00696781	0.00134787
78b6368ee4c7690ecd30112401b3bedd	d__Bacteria; p__Proteobacteria; c__Alphaproteobacteria; o__Rhizobiales; f__Stappiaceae; g__Labrenzia; s__uncultured_bacterium	0.855343	0	0	0	0.00261882	0	0.000392984	0	0.00129712	0.0124787	0.000751578	0.000566765	0.00203964	0.00127785	0.00214568	0.000714647	0.00170257
118afab4aa0d2aa521255e8336bec534	d__Bacteria; p__Proteobacteria; c__Alphaproteobacteria; o__Rhodobacterales; f__Rhodobacteraceae; g__uncultured	0.721636	0.00143701	0	0.00156557	0.00155714	0.00475998	0	0.00316505	0.00189164	0.00743921	0.00127768	0	0.00189601	0.00191677	0	0	0
d224c991edbf0d840f78f93de02b4145	d__Bacteria; p__Spirochaetota; c__Spirochaetia; o__Spirochaetales; f__Spirochaetaceae; g__Spirochaeta_2	1	0.000679312	0.00109719	0.000967806	0.000707789	0.000329147	0.00115827	0	0.00605324	0.00962564	0.00112737	0	0	0	0.00106351	0	0.00208092
dfdd4dd358de58527ad7bdaba9a2ccb6	d__Bacteria; p__Proteobacteria; c__Alphaproteobacteria; o__Caulobacterales; f__Parvularculaceae	0.974445	0.000914459	0.00155436	0.00187868	0.00237109	0.00308892	0.000289567	0.00744565	0.0016214	0.000746587	0.00220463	0	0.000373456	0.000383354	0	0.00330524	0
f287ef78b7c27d2046041a7b973abd61	d__Bacteria; p__Proteobacteria; c__Alphaproteobacteria; o__Rhodobacterales; f__Rhodobacteraceae; g__Limibaculum	0.722404	0.00242985	0.00338301	0.00335886	0	0.00316488	0	0.0022311	0.00183759	0	0.00253031	0	0.00117782	0.00575031	0	0.00142929	0
b82da83f43b7fd77e5d50faa2c0bfce6	d__Bacteria; p__Myxococcota; c__Polyangia; o__Polyangiales; f__Sandaracinaceae; g__uncultured	0.967432	0.00159377	0.00230868	0.00193561	0.00350356	0	0	0	0	0	0.014756	0	0.000890549	0	0	0	0
9ba4a3e086c19334bf60fbdfe8398fe5	d__Bacteria; p__SAR324_clade(Marine_group_B); c__SAR324_clade(Marine_group_B); o__SAR324_clade(Marine_group_B); f__SAR324_clade(Marine_group_B); g__SAR324_clade(Marine_group_B); s__uncultured_bacterium	0.892785	0	0	0	0.000495452	0	0.0186357	0	0	0.000239974	0	0	0	0	0.000130607	0	0.000378349
8e8ed2a570955b5532b160b4d0913d74	d__Bacteria; p__Bacteroidota; c__Bacteroidia; o__Bacteroidales	0.999582	0.00060093	0.00100576	0.00190715	0.0177655	0	0	0	0.00226996	0.000799915	0.00275579	0	0.00247055	0	0	0	0
a87f3334417128d6bd6bdd8e74c1042f	d__Bacteria; p__Proteobacteria; c__Alphaproteobacteria; o__Rhodobacterales; f__Rhodobacteraceae	0.997549	0.000992841	0	0.00176482	0.00198181	0.00326615	0	0.00280185	0.00121605	0.00263972	0.000901894	0	0	0.0106061	0	0.00363279	0
5bf153164ccb88d2dfd3b90f752f21f8	d__Bacteria; p__Bacteroidota; c__Bacteroidia; o__Bacteroidales; f__SB-5; g__SB-5	0.870131	0	0	0	0.000460063	0	0	0	0.0165924	0	0.00603768	0	0	0	0.0013807	0	0
3c3eb6197fd1bee6624beb7b9c755af4	d__Bacteria; p__Bacteroidota; c__Bacteroidia; o__Bacteroidales; f__Prolixibacteraceae; g__Roseimarinus; s__uncultured_bacterium	0.80983	0	0	0	0	0	0.00119964	0	0	0.000586604	0	0	0	0	0.00884394	0	0.00912767
c5f5d0f0510d7493002609fc31a6022f	d__Bacteria; p__Proteobacteria; c__Alphaproteobacteria; o__Caulobacterales; f__Parvularculaceae; g__uncultured; s__uncultured_bacterium	0.99879	0.00303078	0.0015315	0.00108167	0	0.00470934	0	0.0105329	0	0	0	0	0	0	0	0.00360301	0
83ea2a6eb752e3aa591c097c30117685	d__Bacteria; p__Spirochaetota; c__Spirochaetia; o__Spirochaetales; f__Spirochaetaceae; g__Spirochaeta_2; s__uncultured_Spirochaetes	0.999709	0.0051471	0.00422876	0.0031596	0	0.00194956	0	0.00511078	0	0	0	0	0	0	0	0.00479409	0
c5f1d88c1958eb9e94f80c8fe5c4104d	d__Bacteria; p__Proteobacteria; c__Alphaproteobacteria; o__Rhodobacterales; f__Rhodobacteraceae	0.999491	0	0	0	0.00290194	0	0.0019856	0	0	0	0	0.00255044	0.00606148	0.00451506	0.00417942	0	0.00174986
f0b9d5b41084edfd4393793c567c7e6c	d__Bacteria; p__Desulfobacterota; c__Desulfovibrionia; o__Desulfovibrionales; f__Desulfovibrionaceae; g__Desulfocurvus	0.99718	0	0	0	0	0	0.00175809	0	0	0	0	0.00260712	0	0	0.00113814	0	0.0152049
b30942209a6c885a322c60b7c077fbbc	d__Bacteria; p__Proteobacteria; c__Gammaproteobacteria; o__Cellvibrionales; f__Halieaceae	1	0	0	0	0.00293733	0.00169637	0.00167535	0.00147875	0.00129712	0.000746587	0.00230484	0.000491196	0.0011491	0.00766708	0.000615718	0.00139952	0.00340514
8dfd9bf54b49ff72da521aa230a66548	d__Bacteria; p__Proteobacteria; c__Gammaproteobacteria; o__Gammaproteobacteria_Incertae_Sedis; f__Unknown_Family; g__uncultured; s__uncultured_bacterium	0.882312	0.00070544	0.000548597	0.00102474	0.00187564	0.000936804	0	0.000700462	0.00924199	0.000506613	0.00683936	0	0.000488365	0	0.00029853	0.00101242	0.000354702
8df8fba125ad117ede234ee1ee370b7f	d__Bacteria; p__Desulfobacterota; c__Desulfobulbia; o__Desulfobulbales; f__Desulfocapsaceae	0.999905	0	0	0	0	0	0.00432283	0	0.000648561	0.000399957	0	0	0	0	0.00945966	0	0.00387808
3df11ed3676b0d0b76682d2d9af7d604	d__Bacteria; p__Spirochaetota; c__Spirochaetia; o__Spirochaetales; f__Spirochaetaceae; g__Salinispira; s__Salinispira_pacifica	0.989158	0.000444166	0	0.000540833	0	0	0	0	0.00116201	0.00178648	0	0	0.0217179	0	0	0	0.000354702
65d5833a5c9bf04eec0b3aaf8c1611e1	d__Bacteria; p__Myxococcota; c__Polyangia; o__Polyangiales; f__BIrii41; g__BIrii41	0.999993	0	0	0	0.00222954	0	0.00330934	0	0.00143224	0.00114654	0	0	0	0	0.00429137	0	0.00841826
6bcce8d2584125d6a6a4cf7dfc149465	d__Bacteria; p__Cyanobacteria; c__Cyanobacteriia; o__Chloroplast; f__Chloroplast; g__Chloroplast	1	0	0	0	0	0.00392445	0	0.00985835	0	0	0	0	0	0	0	0.0108984	0
a1358bcb9c6b6c30fd18a813b0f39a6a	d__Bacteria; p__Proteobacteria; c__Alphaproteobacteria; o__Thalassobaculales; f__Nisaeaceae; g__Nisaea	0.999219	0	0	0	0	0.00516508	0	0.00350231	0.000324281	0	0.00794168	0	0.000316001	0.00323721	0.000634376	0.00315636	0.000118234
db301c9b69ea7b2dd582492936ac620c	d__Bacteria; p__Proteobacteria; c__Gammaproteobacteria; o__Cellvibrionales; f__Spongiibacteraceae; g__BD1-7_clade; s__uncultured_gamma	0.779867	0	0	0	0	0	0	0.000752348	0	0	0.0213448	0	0	0	0	0	0
558e70e23da7a823a81415d2574c322e	d__Bacteria; p__Proteobacteria; c__Alphaproteobacteria; o__Caulobacterales; f__uncultured; g__uncultured; s__uncultured_bacterium	0.895169	0.00506872	0.00416019	0.00310267	0.00222954	0.000430423	0.000475718	0.000700462	0.00205378	0.00189313	0.00155326	0	0	0	0	0.000535985	0.000709404
d83f29f1a140139899bdff5b62c9ba9b	d__Bacteria; p__Myxococcota; c__Polyangia; o__Polyangiales; f__Sandaracinaceae; g__uncultured	1	0.00188117	0.00185151	0.00116706	0.00353895	0.0025319	0.00103417	0.00101178	0.00372923	0.00277304	0.00127768	0	0	0	0.000429137	0	0.00172622
2e2a001bb212823aa2e5cc3038cbccbd	d__Bacteria; p__Proteobacteria; c__Gammaproteobacteria; o__Oceanospirillales; f__Pseudohongiellaceae; g__Pseudohongiella	0.999944	0.00431102	0.00752034	0.00341579	0	0.000481061	0.000868702	0.000207544	0.00129712	0.00189313	0	0	0	0	0.000373162	0.000535985	0.000709404
31dbfbc08bf4c06a81e8d2d9c9fdca86	d__Bacteria; p__Desulfobacterota; c__Desulfovibrionia; o__Desulfovibrionales; f__Desulfovibrionaceae; g__Desulfocurvus; s__Desulfovibrio_ferrophilus	0.784176	0	0	0	0.00332661	0	0.0147886	0	0	0	0	0	0	0	0	0	0.00139516
8a284aa1dc6b99cdeb8083844ad11814	d__Bacteria; p__Proteobacteria; c__Gammaproteobacteria; o__EPR3968-O8a-Bc78; f__EPR3968-O8a-Bc78; g__EPR3968-O8a-Bc78; s__uncultured_bacterium	0.984311	0.00146313	0	0.00116706	0.00509608	0.00139255	0	0.00158252	0.00354006	0.00423955	0.00343221	0	0	0	0.000242555	0.00136974	0.000496583
111661a73bb3472f4a7d0bc4d171a9f3	d__Bacteria; p__Proteobacteria; c__Gammaproteobacteria; o__Oceanospirillales; f__Saccharospirillaceae; g__Oleibacter	0.910306	0	0	0	0.0030081	0	0.00510879	0	0	0.00210644	0	0	0.000948003	0	0.00604523	0	0.00193904
223b7c5810cddaad842074143d87a9ce	d__Bacteria; p__Desulfobacterota; c__Desulfobacteria; o__Desulfatiglandales; f__Desulfatiglandaceae; g__Desulfatiglans	0.999937	0	0	0	0	0	0.000641185	0	0	0.0198645	0	0	0	0	0.00125009	0	0
32cd96a66241920a9a13dd85499f0d5e	d__Bacteria; p__Desulfobacterota; c__Desulfobacteria; o__Desulfatiglandales; f__Desulfatiglandaceae; g__Desulfatiglans	0.999961	0	0	0	0	0	0.00308182	0	0	0.000933234	0.000701473	0	0	0	0.0106911	0	0.000898579
9cdbebc09417f75a037ad75f90b8275b	d__Bacteria; p__NB1-j; c__NB1-j; o__NB1-j; f__NB1-j; g__NB1-j; s__uncultured_organism	0.711623	0.00263887	0.00324586	0.00304574	0.00343278	0	0.000744602	0	0.00199973	0.00239974	0.00350737	0	0	0	0.000615718	0	0
8f5f58af5515299b1e01856b44fa5f68	d__Bacteria; p__Actinobacteriota; c__Acidimicrobiia; o__Microtrichales; f__Microtrichaceae; g__uncultured	0.999999	0.00250823	0.00217153	0.00333039	0.000778568	0.00313956	0	0.00425466	0.00186461	0.000479949	0.0010021	0	0	0	0	0.00217372	0
0aa77826ca76ad3b1af42e169048f3a9	d__Bacteria; p__Proteobacteria; c__Alphaproteobacteria; o__Caulobacterales; f__Parvularculaceae; g__uncultured; s__uncultured_bacterium	0.787719	0.000653185	0.000937186	0.000341579	0	0.00554487	0	0.0106107	0	0	0	0	0	0	0	0.00333502	0
895d04f33adae7e88ac9110373fa7407	d__Bacteria; p__Proteobacteria; c__Gammaproteobacteria; o__Chromatiales; f__Chromatiaceae; g__Candidatus_Thiobios; s__uncultured_bacterium	0.8488	0.00371009	0.00434306	0.00270416	0	0	0.00190287	0	0.00224294	0	0.00185389	0	0	0	0	0	0.00323961
da7a4997cca6211d4245b707dfc57e97	d__Bacteria; p__Proteobacteria; c__Alphaproteobacteria; o__Rhodobacterales; f__Rhodobacteraceae	0.999532	0	0	0	0	0	0	0	0.0012701	0	0.0180629	0	0	0	0	0	0.00101681
48a6a0e363dfb3823afdb092a0bb834d	d__Bacteria; p__Proteobacteria; c__Alphaproteobacteria; o__Rhodobacterales; f__Rhodobacteraceae	1	0.0019073	0.000731462	0.00213487	0.00194642	0.0015951	0	0	0.00410755	0.00303968	0.00215452	0	0	0	0.00132473	0.00107197	0.00125328
6ccaf98251c0a35c8acfe9015cc7983a	d__Bacteria; p__Proteobacteria; c__Gammaproteobacteria; o__Oceanospirillales; f__Alcanivoracaceae; g__Ketobacter; s__uncultured_gamma	0.837295	0	0	0.000996271	0.00410518	0	0.00146852	0	0.00421565	0.00138652	0.001428	0	0	0.00157601	0.00125009	0	0.00510771
d85f931e89d28d8d7196e15553e71084	d__Bacteria; p__Spirochaetota; c__Spirochaetia; o__Spirochaetales; f__Spirochaetaceae; g__Spirochaeta_2; s__uncultured_organism	0.833059	0.00548675	0.00918899	0.00375737	0	0	0	0	0	0.000933234	0	0	0	0	0	0	0.000567523
c9876957ba5c1f9cfbf0a8430fd50949	d__Bacteria; p__Proteobacteria; c__Alphaproteobacteria; o__Rhodobacterales; f__Rhodobacteraceae	0.999272	0.0019073	0.000800037	0	0.00159253	0.00326615	0	0.00267213	0.00259424	0.00306634	0.00210442	0	0	0.00161861	0	0.00253104	0
e97dda292bd345ddfeb44c4174bc9fb0	d__Bacteria; p__Bacteroidota; c__Bacteroidia; o__Flavobacteriales; f__Flavobacteriaceae; g__Aquibacter	0.885892	0	0	0	0	0.000987442	0	0.00264619	0	0	0.000526105	0.00226706	0.000804367	0.017038	0	0.00276926	0
dcf7232347e4dd5e5c558568467b1c8c	d__Bacteria; p__Proteobacteria; c__Alphaproteobacteria; o__Parvibaculales; f__PS1_clade; g__PS1_clade	0.710584	0.00222083	0	0.00284649	0.00130941	0.00118999	0	0.000908006	0.00467504	0.00151984	0.00586231	0	0	0	0	0.000952863	0
5249a8f58692a99d995566664c8d4fe2	d__Bacteria; p__Proteobacteria; c__Alphaproteobacteria; o__Rhodobacterales; f__Rhodobacteraceae	1	0	0	0	0	0	0.00281294	0.00158252	0	0	0	0.00258823	0.00488365	0.00396132	0.00151131	0	0.00288491
3bf382f95a59879ad21f251d994f7caf	d__Bacteria; p__Proteobacteria; c__Alphaproteobacteria; o__Sphingomonadales; f__Sphingomonadaceae; g__Erythrobacter; s__Lutibacterium_sp.	0.735443	0	0	0	0.00116785	0.000430423	0.0014892	0	0.00121605	0.000506613	0	0.00026449	0.00614766	0.011245	0.000727666	0.000863532	0.00125328
6c3cc73dbcec9389bb525a95d7496a7d	d__Bacteria; p__Desulfobacterota; c__Desulfovibrionia; o__Desulfovibrionales; f__Desulfovibrionaceae; g__Desulfocurvus	0.968291	0	0	0	0	0	0.0088318	0	0.000513444	0	0	0	0	0	0.000746324	0	0.00728322
5b040e6bccf6bed4290b19826defdf63	d__Bacteria; p__Proteobacteria; c__Gammaproteobacteria; o__SZB50; f__SZB50; g__SZB50	0.857625	0.00128024	0.00137149	0.00199254	0	0.00493721	0	0.00518861	0	0	0.00105221	0.000188922	0.000258546	0.00242791	0	0.00294792	0
73ab38840d1ab65af6cc5469b49a48bf	d__Bacteria; p__Bacteroidota; c__Bacteroidia; o__Bacteroidales	0.999462	0.00164603	0	0.000313114	0	0.00549423	0.00119964	0.00282779	0.00262127	0.000399957	0.000926947	0	0	0	0.00208971	0.00172706	0.000236468
901d3108e9f8c5ddbdadb9cb1207fea3	d__Bacteria; p__Bacteroidota; c__Bacteroidia; o__Chitinophagales; f__Saprospiraceae; g__uncultured	0.99995	0.00148926	0.00114291	0.00156557	0.00148636	0.00156978	0.000579135	0.000622633	0.00154033	0.00103989	0.0072402	0	0	0.00144823	0	0.00145907	0
bf7c54f432f7f4d3a9499fa53638cb0f	d__Bacteria; p__Proteobacteria; c__Alphaproteobacteria; o__Caulobacterales; f__Hyphomonadaceae; g__Hyphomonas	0.976202	0	0	0.000711622	0.00208798	0	0.00159262	0.000830177	0.00202675	0.00229309	0.00641347	0	0.000689457	0	0.000970222	0	0.00234103
98fa840fe19c6950b274cc93c03cd409	d__Bacteria; p__Calditrichota; c__Calditrichia; o__Calditrichales; f__Calditrichaceae; g__Calditrichaceae; s__uncultured_Deferribacteres	0.825001	0.00506872	0.00500594	0.00537986	0	0.00101276	0.000330934	0.000882063	0	0	0	0	0	0	0.000783641	0.00148885	0
53c5f369df6e2181b03d6a6f12d7fd18	d__Bacteria; p__Proteobacteria; c__Alphaproteobacteria; o__Rhizobiales; f__Stappiaceae; g__Labrenzia	0.99987	0	0.00198866	0	0.00176947	0	0	0	0.00505337	0	0.00167852	0	0	0.0134174	0.00110083	0	0
29fb1a4b24807b99b319e67109ecbdf5	d__Bacteria; p__Proteobacteria; c__Alphaproteobacteria; o__Rhodobacterales; f__Rhodobacteraceae	0.995265	0	0	0.000740087	0	0	0	0	0	0	0.00165347	0.00630998	0.00120655	0.0122673	0	0	0
789d3671734c5fcd4d07084b79b45426	d__Bacteria; p__Spirochaetota; c__Spirochaetia; o__Spirochaetales; f__Spirochaetaceae; g__Spirochaeta_2; s__uncultured_Spirochaetes	0.961963	0	0	0	0	0.00374721	0.00115827	0.00230893	0.000837725	0.000986561	0	0	0	0	0	0.00461543	0.00565159
457eb88bdc80dc7341e8102bfdd9e56c	d__Bacteria; p__Desulfobacterota; c__Desulfobacteria; o__Desulfobacterales; f__Desulfobacteraceae; g__Desulfobacter	0.999991	0	0	0	0	0	0.00306114	0	0	0	0	0	0	0	0.0103553	0	0.00122963
6c067f48d8d30cadf3f86e9605e850ca	d__Bacteria; p__Proteobacteria; c__Alphaproteobacteria; o__Rhodobacterales; f__Rhodobacteraceae	0.999993	0	0	0	0.00276038	0.000632975	0.00395053	0.000441031	0.00124308	0	0	0	0	0	0.0051683	0	0.0026248
16676583ccb30f21a5ce96f7fafbd13e	d__Bacteria; p__Myxococcota; c__Myxococcia; o__Myxococcales; f__Myxococcaceae; g__P3OB-42	1	0	0	0	0	0.00430423	0	0.005007	0	0	0	0	0	0.00949866	0	0.00473454	0
896956799e26bb6851cf412909444dbb	d__Bacteria; p__Desulfobacterota; c__Desulfobacteria; o__Desulfobacterales; f__Desulfobacteraceae; g__Desulfobacter; s__uncultured_bacterium	0.813383	0	0	0	0	0	0.0135062	0	0.000189164	0.00135985	0	0	0.000430911	0	0	0	0.000425643
d337bcc83f1162b3e991479c92eb941b	d__Bacteria; p__Desulfobacterota; c__Desulfobacteria; o__Desulfobacterales; f__Desulfobacteraceae	1	0	0	0	0	0.000632975	0.00308182	0.000933949	0.00145926	0.00341297	0.00235495	0	0	0	0.00242555	0.00145907	0.00184445
8a3517df76ba849e78e63976e71efb1a	d__Bacteria; p__Bacteroidota; c__Bacteroidia; o__Chitinophagales; f__Saprospiraceae; g__uncultured; s__uncultured_bacterium	0.879353	0.000391911	0.000800037	0.00224873	0.00417596	0.000202552	0	0	0.00483718	0.0018398	0.00315663	0	0.00261419	0.000894492	0	0	0
63d8caee06a21ebbd4f897549f952b13	d__Bacteria; p__Proteobacteria; c__Alphaproteobacteria; o__Rhodobacterales; f__Rhodobacteraceae	0.999108	0	0	0	0.00488375	0	0.0014892	0	0.00305364	0.000773251	0.00057621	0	0.00603275	0	0.0017352	0	0.00148975
8cf166a556b7d50ba27c4db5c3519ff8	d__Bacteria; p__Proteobacteria; c__Gammaproteobacteria; o__Oceanospirillales; f__Pseudohongiellaceae; g__Pseudohongiella	0.998002	0.00216857	0.00326872	0.00139478	0.0026896	0	0.000496401	0	0.0028915	0.00391958	0.00230484	0	0.000488365	0	0	0	0
940e529edb30bb9ff92a952bb20636e6	d__Bacteria; p__Desulfobacterota; c__Desulfobacteria; o__Desulfobacterales; f__Desulfobacteraceae; g__Desulfobacter	0.783221	0.00177666	0	0	0	0.00367126	0	0.00215327	0	0.0096523	0	0	0	0	0	0.00223327	0
7364821322e511b05249f1826e5f7ffb	d__Bacteria; p__Proteobacteria; c__Alphaproteobacteria; o__Rhodobacterales; f__Rhodobacteraceae	0.999954	0	0	0	0	0	0.000620501	0	0	0	0	0	0	0	0.00867602	0	0.00560429
93f72f6165b5703bd203ee94ec7c8e84	d__Bacteria; p__Proteobacteria; c__Alphaproteobacteria	0.999988	0.00378847	0.00546311	0.00355811	0	0.00134191	0	0.00121932	0	0	0.00177874	0	0	0	0	0.00148885	0
0c0678e4cefd85d0d8a156645b5d3bdb	d__Bacteria; p__Desulfobacterota; c__Desulfobulbia; o__Desulfobulbales; f__Desulfobulbaceae; g__Desulfobulbus	0.935483	0	0.000731462	0.000683157	0.00668861	0	0.0017374	0	0.00299959	0.00162649	0	0	0	0	0.00304127	0	0.00144246
aa76fc3fab10c1af3b49b92f6dc5300a	d__Bacteria; p__Campilobacterota; c__Campylobacteria; o__Campylobacterales; f__Arcobacteraceae	1	0	0	0	0.019535	0	0.00320592	0	0	0.00034663	0	0	0	0	0	0	0
361223a7abbedde2a1cbaf441c782ee3	d__Bacteria; p__Proteobacteria; c__Alphaproteobacteria; o__Sphingomonadales; f__Sphingomonadaceae	0.998724	0	0	0	0	0	0.000682552	0.000363202	0	0.0136785	0	0	0.00201092	0	0.000671692	0.0015484	0
221d021d55fd47fbf2f95c9fa3276e9e	d__Bacteria; p__Proteobacteria; c__Gammaproteobacteria; o__Burkholderiales; f__Oxalobacteraceae	0.958336	0	0	0	0	0	0.00239927	0	0.000567491	0.00599936	0	0	0	0	0.00485111	0	0.00224645
802801136d7023967d94a2b28492a8dd	d__Bacteria; p__Proteobacteria; c__Alphaproteobacteria; o__Caulobacterales; f__uncultured; g__uncultured; s__uncultured_bacterium	0.989359	0.00449391	0.00313157	0.00298881	0.00169869	0	0	0	0.00248615	0.00207978	0.00202926	0	0	0	0	0	0
b404a0c69bfc8128fa6092931a75a020	d__Bacteria; p__Proteobacteria; c__Alphaproteobacteria; o__Emcibacterales; f__Emcibacteraceae; g__Emcibacter; s__carbazole-degrading_bacterium	0.981814	0	0	0	0	0.00483593	0	0.00479946	0	0	0	0	0	0	0	0.0100051	0
1953934f6a29d880f44c405e68f1d0f7	d__Bacteria; p__Proteobacteria; c__Alphaproteobacteria; o__Rhodobacterales; f__Rhodobacteraceae	0.998689	0	0	0	0.00725484	0	0.00169604	0	0.00218889	0.00295968	0	0.000472304	0	0.00149082	0.00152996	0	0.00210457
205de6254678800b0b3877cd7d0ea3fc	d__Bacteria; p__Proteobacteria; c__Alphaproteobacteria; o__Caulobacterales; f__Hyphomonadaceae; g__Henriciella; s__Henriciella_marina	0.993295	0.0019073	0.0025144	0.0025903	0	0	0	0	0	0	0.000851789	0	0	0.017038	0	0	0
1a711589f225a84f46f9fd5784189732	d__Bacteria; p__Proteobacteria; c__Gammaproteobacteria; o__Cellvibrionales; f__Spongiibacteraceae; g__BD1-7_clade; s__uncultured_gamma	0.978588	0.0010451	0.00155436	0.00250491	0.00332661	0.00202552	0.000972119	0.00108961	0	0.00202645	0.00155326	0	0	0.00102228	0	0.00160796	0.000756698
f3b069cbb312cf307175c78ae5bffac4	d__Bacteria; p__Proteobacteria; c__Alphaproteobacteria; o__Thalassobaculales; f__Nisaeaceae; g__Nisaea; s__uncultured_bacterium	0.719442	0.00357945	0.00381732	0.00728701	0	0.00270914	0	0	0	0	0	0	0	0	0	0.00110175	0
00cc50046030e80f3d5d8a5c726a0464	d__Bacteria; p__Bacteroidota; c__Bacteroidia; o__Bacteroidales; f__Prolixibacteraceae; g__Roseimarinus; s__uncultured_bacterium	0.832523	0	0	0	0	0	0	0	0	0	0	0	0	0	0.00597059	0	0.00900944
f330386eb452f75356c86e1a3ac3b219	d__Bacteria; p__Proteobacteria; c__Alphaproteobacteria; o__Thalassobaculales; f__Nisaeaceae; g__Nisaea	0.999354	0	0	0	0	0.00531699	0	0.0042806	0	0	0	0	0	0	0	0.00967752	0
618139cf76f5ff682d5e681bc2334ab2	d__Bacteria; p__Proteobacteria; c__Alphaproteobacteria; o__Sphingomonadales; f__Sphingomonadaceae; g__Novosphingobium	0.786758	0.00214245	0.00194295	0.00321653	0.00339739	0.000481061	0	0.000622633	0.00237806	0.00282637	0.00172863	0	0	0	0	0.000476432	0
dca289a1158c49324b1f2eed97db6c2b	d__Bacteria; p__Bacteroidota; c__Bacteroidia; o__Bacteroidales; f__Prolixibacteraceae; g__Draconibacterium; s__uncultured_bacterium	0.924299	0	0	0	0.000283116	0	0.00213039	0	0	0.00565273	0	0	0	0	0.000858273	0	0.00763792
d37fe822164300728615af54040b95a9	d__Bacteria; p__Proteobacteria; c__Gammaproteobacteria; o__Chromatiales; f__Chromatiaceae; g__Candidatus_Thiobios; s__uncultured_gamma	0.908242	0	0	0	0	0	0.00287499	0	0.00375625	0.00175981	0.00263052	0	0	0	0.00166057	0	0.00361796
6d496a69f83022564174c9ee95b76ff6	d__Bacteria; p__Myxococcota; c__Polyangia; o__Polyangiales; f__Sandaracinaceae; g__uncultured	0.984533	0	0	0	0	0	0.00262679	0	0	0	0	0	0	0	0.00740727	0	0.00394902
a7d2b7a76152551b4bba44ec9fbea277	d__Bacteria; p__Proteobacteria; c__Alphaproteobacteria; o__Rhodobacterales; f__Rhodobacteraceae	0.999855	0.00164603	0	0	0	0.00354466	0	0.00342448	0	0	0.00152821	0	0.00249928	0.00379094	0	0.00348391	0
c8fa3ef69cd7a3ab8c2947e27cf5478a	d__Bacteria; p__Desulfobacterota; c__Desulfobacteria; o__Desulfobacterales; f__Desulfosarcinaceae; g__Desulfatitalea; s__uncultured_bacterium	0.896976	0.0024821	0.00358874	0.00276109	0	0	0.00163399	0	0	0	0	0	0	0	0.00304127	0	0.00191539
14b16c3b07ad4a77d83767c10fff8f66	d__Bacteria; p__Proteobacteria; c__Gammaproteobacteria; o__KI89A_clade; f__KI89A_clade; g__KI89A_clade	0.999999	0.000574803	0.000297156	0.000398508	0.00265421	0.00050638	0.00182014	0.000492918	0.0020808	0.00146651	0.000751578	0	0	0	0.00164191	0.0011613	0.00300315
8b4c7a4a9bad5881d754615e40765337	d__Bacteria; p__Proteobacteria; c__Alphaproteobacteria; o__Rhodobacterales; f__Rhodobacteraceae; g__uncultured	0.969781	0.00138475	0	0.00196408	0	0.00308892	0	0.0027759	0.00137819	0.000879906	0	0	0	0.00562252	0	0.00291814	0
10ee74835d4d24cdef35339c92a938ac	d__Bacteria; p__Proteobacteria; c__Gammaproteobacteria; o__uncultured; f__uncultured; g__uncultured	0.996998	0.000731567	0.000708604	0.000483903	0.0030081	0.000557018	0.00169604	0.000207544	0.00367518	0.00202645	0.000901894	0	0	0	0.000914247	0	0.00210457
00ebaf4ac2834fbe2e8f934e01693630	d__Bacteria; p__Bacteroidota; c__Bacteroidia; o__Bacteroidales; f__Bacteroidetes_BD2-2; g__Bacteroidetes_BD2-2; s__uncultured_Bacteroidetes	0.969735	0	0.000480022	0.000483903	0	0.00232935	0.00159262	0.000959892	0.00186461	0.00282637	0	0	0	0	0.00169789	0.000446655	0.00316867
490a334fcb3cbb12ef43b8d33c448ed3	d__Bacteria; p__Proteobacteria; c__Alphaproteobacteria; o__Thalassobaculales; f__uncultured; g__uncultured; s__uncultured_bacterium	0.857391	0.00402362	0.00594313	0.00347272	0	0	0	0.000726405	0	0	0	0	0	0	0	0.00253104	0
a0a7bb1f90e23ef8dbec5b2935e7070c	d__Bacteria; p__Proteobacteria; c__Alphaproteobacteria; o__Rhizobiales; f__Hyphomicrobiaceae; g__Filomicrobium; s__uncultured_Alphaproteobacteria	0.83598	0.00188117	0.00189723	0.00230566	0.00169869	0.00215212	0	0.00171224	0.000999865	0.00103989	0.00102716	0	0	0	0	0.00288837	0
9151b5dd09487655e2208ac85aa29933	d__Bacteria; p__Desulfobacterota; c__Desulfobacteria; o__Desulfobacterales; f__Desulfobacteraceae; g__Desulfobacter	0.999999	0	0	0	0.00113246	0.000607656	0.00525358	0.000311316	0	0.00554608	0	0	0	0	0.00143667	0.00122086	0
3fdc612c3ab46d86f1805b3b0bd0f6f5	d__Bacteria; p__Proteobacteria; c__Alphaproteobacteria; o__Caulobacterales; f__Hyphomonadaceae; g__Hirschia; s__uncultured_bacterium	0.994012	0	0.000845753	0.00122399	0.00265421	0.00164574	0	0.00176413	0.00248615	0.00205311	0.002856	0	0	0	0.000242555	0.00187595	0
ee885e7e1388285cc852218c87ebb4f3	d__Bacteria; p__Proteobacteria; c__Gammaproteobacteria; o__Cellvibrionales; f__Spongiibacteraceae; g__BD1-7_clade; s__uncultured_bacterium	0.947795	0	0	0	0.00226493	0.000481061	0.00314387	0.000337259	0.000486421	0.00253306	0.000350737	0	0	0	0.00182849	0.000506208	0.00359432
8d0a18826be360d1cfe2868a3480e86d	d__Bacteria; p__Proteobacteria; c__Gammaproteobacteria; o__Cellvibrionales; f__Cellvibrionaceae; g__Halioxenophilus	0.99859	0	0	0.000170789	0.0147574	0.0010634	0.000868702	0.000570747	0.000513444	0.000586604	0.000526105	0	0	0	0.000317188	0	0.000638464
ea9a877095f7d94f9e0d82f28fd4e5d3	d__Bacteria; p__Spirochaetota; c__Spirochaetia; o__Spirochaetales; f__Spirochaetaceae; g__Spirochaeta_2; s__uncultured_Spirochaetes	0.985866	0	0	0	0	0.00129127	0.0018615	0.000492918	0.000513444	0	0	0	0	0	0.00785506	0	0.000827638
34d8682f91adcf5b0f2521c432590290	d__Bacteria; p__Spirochaetota; c__Spirochaetia; o__Spirochaetales; f__Spirochaetaceae; g__Spirochaeta_2; s__uncultured_Spirochaetes	0.983432	0	0	0	0	0	0.0123893	0	0	0	0	0	0	0	0	0	0.000803992
2fde182d0f47598937f1ece410b77da8	d__Bacteria; p__Proteobacteria; c__Alphaproteobacteria; o__Rhodobacterales; f__Rhodobacteraceae	0.996749	0.00425877	0.00329158	0.00187868	0	0.00162042	0	0.00101178	0	0	0.00165347	0	0	0	0	0.00265015	0
8f05d1924c0a3bbc2745eebfdcda6ae3	d__Bacteria; p__Proteobacteria; c__Gammaproteobacteria; o__Thiotrichales; f__Thiotrichaceae; g__uncultured; s__uncultured_gamma	0.878053	0	0	0	0.000813958	0	0.00531563	0	0.00151331	0.00034663	0.000425894	0	0	0	0.00264945	0	0.00288491
fdccee230160b2f8894525a840187344	d__Bacteria; p__Bacteroidota; c__Bacteroidia; o__Bacteroidales; f__SB-5; g__SB-5	0.870802	0.00423264	0.00452592	0.00375737	0	0	0	0.000700462	0	0.00151984	0	0	0	0	0	0.0015484	0
b8d92fba7753901d660f6161c721b581	d__Bacteria; p__Bacteroidota; c__Bacteroidia; o__Bacteroidales; f__Prolixibacteraceae; g__Draconibacterium; s__uncultured_bacterium	0.925717	0	0	0	0.000212337	0	0.000682552	0	0	0.000693259	0	0	0	0	0.00528024	0	0.00659746
c97440bb59a739ebe6c71a284f501256	d__Bacteria; p__Desulfobacterota; c__Desulfobacteria; o__Desulfobacterales; f__Desulfobacteraceae; g__Desulfobacter; s__uncultured_bacterium	0.842394	0	0	0	0	0	0.00533631	0	0	0.000639932	0	0	0	0	0.00615718	0	0.000307409
65984eab8eb05ccce5c1d36deb0f4f8c	d__Bacteria; p__Myxococcota; c__Polyangia; o__Polyangiales; f__Sandaracinaceae; g__uncultured; s__uncultured_bacterium	0.843124	0	0	0	0.0090597	0	0.0018615	0	0	0.00322632	0	0	0	0	0.00201508	0	0.00104046
77e2d73e566af16b22e529f39d24fe15	d__Bacteria; p__Proteobacteria; c__Alphaproteobacteria; o__Rhizobiales	0.705594	0.0114961	0.00118863	0.00287495	0	0	0	0	0	0	0	0	0	0	0	0.000625316	0
8086140da7b2411e294d6d9af2622c11	d__Bacteria; p__Proteobacteria; c__Alphaproteobacteria; o__Rhodospirillales; f__uncultured; g__uncultured; s__uncultured_bacterium	0.856456	0	0	0	0	0	0.000641185	0	0	0	0	0	0.0147946	0	0.000317188	0	0.00120599
efb3609037eb8f5ddbb52cf5a9ac96dd	d__Bacteria; p__Bacteroidota; c__Bacteroidia; o__Bacteroidales; f__Prolixibacteraceae	0.739141	0	0	0	0	0	0.000455034	0	0	0.00103989	0	0	0	0	0.00563475	0	0.00593535
9a507657349379db323ab83589bea8bf	d__Bacteria; p__Proteobacteria; c__Alphaproteobacteria; o__Rhodobacterales; f__Rhodobacteraceae	0.99785	0	0	0	0	0.00189893	0	0.00197167	0.00291852	0.00213311	0	0	0	0.00728372	0	0.00303725	0
92ec82a6b493a0bd79e12ced552e8d7c	d__Bacteria; p__Proteobacteria; c__Alphaproteobacteria; o__Rhizobiales; f__Stappiaceae; g__Labrenzia	0.987014	0.00297852	0.00109719	0	0	0.00210148	0	0.000959892	0.00332388	0	0.00210442	0	0	0	0	0.00157818	0.00158434
915a781b01db2ca165c346f8f68da8ac	d__Bacteria; p__Chloroflexi; c__Anaerolineae; o__SBR1031; f__SBR1031; g__SBR1031; s__uncultured_bacterium	0.85545	0.00177666	0.00100576	0.00207794	0	0.00346871	0	0.00508483	0	0	0	0	0	0	0	0.0027097	0
b21852e388038872f8b96c6f4246feb6	d__Bacteria; p__Proteobacteria; c__Alphaproteobacteria; o__Rhodobacterales; f__Rhodobacteraceae	0.999975	0	0	0	0.00516686	0	0.00159262	0	0.00213485	0.000933234	0	0.00086904	0	0.00451506	0.000746324	0	0.00189174
5d00d7a8dfabe051906ad4bb2637ff36	d__Bacteria; p__Desulfobacterota; c__Desulfobacteria; o__Desulfobacterales; f__Desulfosarcinaceae; g__Desulfosarcina; s__uncultured_bacterium	0.816724	0.00279563	0.00326872	0.00338732	0	0	0	0	0.00102689	0.00458618	0	0	0	0	0.000522427	0	0
d593fbd4fad3d66e3d6c5395b5f8489a	d__Bacteria; p__Myxococcota; c__Polyangia; o__Polyangiales; f__Sandaracinaceae; g__uncultured	0.921559	0	0	0	0.00261882	0.000481061	0.00202697	0.000363202	0.00337792	0.00234642	0	0	0	0.00306683	0.000671692	0	0.0018208
f804ef14dc792ccf62fd59d77329bbb0	d__Bacteria; p__Proteobacteria; c__Alphaproteobacteria; o__Rhodobacterales; f__Rhodobacteraceae	0.999999	0	0	0	0.00484836	0	0	0	0.00629645	0.00189313	0.00398337	0	0	0	0	0	0
57c9998aabde85f42721b7a337673a06	d__Bacteria; p__Bacteroidota; c__Bacteroidia; o__Chitinophagales; f__Saprospiraceae; g__uncultured	0.941206	7.83822e-05	0	0	0.000424674	0.00156978	0	0.00332071	0	0	0	0.000113353	0.00290147	0.0103932	0	0.0011613	0
46eafa0fc1c45621374f70a6a38439e3	d__Bacteria; p__Bacteroidota; c__Bacteroidia; o__Bacteroidales	0.999469	0	0	0	0	0	0.00103417	0	0	0	0	0	0	0	0.00990746	0	0.000236468
426d09cbf78a8006e20385d9f3768102	d__Bacteria; p__Proteobacteria; c__Alphaproteobacteria; o__Caulobacterales; f__Hyphomonadaceae	0.832755	0.0024821	0.00198866	0.00284649	0.000353895	0.00184829	0	0.00230893	0.000459397	0.000666596	0.00057621	0	0	0	0	0.00184617	0
a10d788572c44f564925b24a566931f2	d__Bacteria; p__Proteobacteria; c__Gammaproteobacteria; o__Chromatiales; f__Chromatiaceae; g__Candidatus_Thiobios; s__uncultured_gamma	0.918791	0.00303078	0.00182866	0.00116706	0	0	0.00132374	0	0.00202675	0	0.00140295	0	0	0	0.000559743	0	0.00279032
3c7fd7aaf60ee5da15f56b17e1ef7204	d__Bacteria; p__Proteobacteria; c__Gammaproteobacteria; o__Cellvibrionales; f__Spongiibacteraceae; g__BD1-7_clade	0.997731	0.004102	0.00534882	0.00503829	0	0	0	0	0	0	0	0	0	0	0	0.000178662	0
33eb110d0f4493370af6a5ff258b2206	d__Bacteria; p__Bacteroidota; c__Bacteroidia; o__Bacteroidales; f__Bacteroidetes_BD2-2; g__Bacteroidetes_BD2-2	0.901981	0	0	0	0	0.000683614	0	0.000389145	0	0	0	0	0	0	0.00716471	0	0.00345243
090a5079dbfcb3e1e2002720bf42766f	d__Bacteria; p__Proteobacteria; c__Gammaproteobacteria; o__Cellvibrionales; f__Spongiibacteraceae; g__BD1-7_clade; s__uncultured_bacterium	0.798468	0.00242985	0.00646887	0.00552219	0	0	0	0	0	0	0	0	0	0	0	0	0
e2b87ba027da4610ce0901256fe147de	d__Bacteria; p__Proteobacteria; c__Gammaproteobacteria; o__EPR3968-O8a-Bc78; f__EPR3968-O8a-Bc78; g__EPR3968-O8a-Bc78; s__uncultured_bacterium	0.996909	0.00274338	0.00434306	0.00261877	0.000955515	0	0	0	0.00154033	0.00146651	0.00105221	0	0	0	0	0	0
b8095b4ba1c2ded47680e4474971a433	d__Bacteria; p__Bacteroidota; c__Bacteroidia; o__Flavobacteriales; f__Flavobacteriaceae; g__Actibacter; s__uncultured_bacterium	0.857707	0	0.000891469	0	0.00198181	0.000582337	0.0018615	0	0.00256722	0.00178648	0.000826736	0	0	0	0.00128741	0.000535985	0.00184445
1fd219ca91dfd4435b264ec1ef2629b2	d__Bacteria; p__Cyanobacteria; c__Cyanobacteriia; o__Chloroplast; f__Chloroplast; g__Chloroplast	1	0	0	0	0.00566231	0	0.00138579	0	0.0049723	0	0.0038581	0	0	0	0	0	0
ec59b86b5cadb95f73d2b2ff33be1c4c	d__Bacteria; p__Desulfobacterota; c__Desulfobacteria; o__Desulfobacterales; f__Desulfosarcinaceae; g__Desulfosarcina; s__uncultured_delta	0.853063	0	0	0	0	0	0.00428146	0	0	0.00199979	0	0	0	0	0.00358236	0	0.00208092
6a57f871fa6f9cb75682fef1fd14ad5c	d__Bacteria; p__Proteobacteria; c__Gammaproteobacteria; o__Chromatiales; f__Sedimenticolaceae; g__Candidatus_Thiodiazotropha	0.996131	0.00172441	0.00182866	0.000939341	0	0	0.0017374	0	0.00221592	0	0	0	0	0	0.00039182	0	0.00458748
030989924ac07a1b2c31d89a01d680d6	d__Bacteria; p__Bacteroidota; c__Bacteroidia; o__Chitinophagales; f__Saprospiraceae; g__uncultured; s__uncultured_Bacteroidetes	0.742918	0	0	0	0.00063701	0.00235467	0	0.0024127	0	0	0	0.00173808	0.00103419	0.00621885	0	0.00244171	0
b19b083609ee9509c351d792bdc10be9	d__Bacteria; p__Proteobacteria; c__Gammaproteobacteria; o__Cellvibrionales; f__Cellvibrionaceae; g__uncultured; s__marine_metagenome	0.998368	0.00201181	0.00317729	0.00216333	0	0.0015951	0	0.00262025	0	0	0.00255537	0	0	0	0	0	0
5f6f638bcbca54ae457401fbed9d907d	d__Bacteria; p__Myxococcota; c__Polyangia; o__Polyangiales; f__Sandaracinaceae; g__uncultured; s__uncultured_bacterium	0.935932	0	0	0	0.00106168	0	0.00430214	0	0.000891771	0	0	0	0	0	0.00136204	0	0.00498948
d2c710d63c6d48c8bcb0696cd7f6d423	d__Bacteria; p__Firmicutes; c__Clostridia; o__Christensenellales; f__Christensenellaceae; g__uncultured; s__uncultured_Firmicutes	0.988896	0	0	0	0.000283116	0	0.00219244	0	0.000513444	0	0	0	0	0	0.00479513	0	0.00387808
78d11b3e8ddb6c6bc6eefff183a5ffd9	d__Bacteria; p__Proteobacteria; c__Alphaproteobacteria	0.99999	0	0	0	0.00314966	0	0	0	0.00326983	0.00343963	0.00536126	0	0	0	0	0	0
35470d0461b5f2a677954825cfdd0c97	d__Bacteria; p__Proteobacteria; c__Alphaproteobacteria; o__Rhodobacterales; f__Rhodobacteraceae	0.987899	0	0	0	0.00254804	0	0.00122032	0	0.000864748	0	0.00145305	0	0	0	0.00535488	0	0.000945872
db4194b0ada9f559c864691075f2406e	d__Bacteria; p__Patescibacteria; c__Gracilibacteria; o__Absconditabacteriales_(SR1); f__Absconditabacteriales_(SR1); g__Absconditabacteriales_(SR1); s__uncultured_bacterium	0.996123	0	0	0	0	0	0.000413668	0	0	0	0	0	0	0	0.0055228	0	0.00543877
bf995f75888d10e2dab2252353122c8b	d__Bacteria; p__Proteobacteria; c__Gammaproteobacteria; o__Steroidobacterales; f__Woeseiaceae; g__Woeseia	0.967592	0.00182892	0.00221724	0.00170789	0.00212337	0	0.000744602	0	0.00178354	0.00194646	0.00120253	0	0	0	0	0	0.000827638
fbbcaaf74d87f10b060813fd39d7e06d	d__Bacteria; p__Myxococcota; c__Polyangia; o__Polyangiales; f__Sandaracinaceae; g__Sandaracinus; s__uncultured_bacterium	0.994563	0	0	0	0.000353895	0	0.000661868	0	8.10701e-05	0.000239974	0	0	0.00129273	0.0158027	0.00106351	0	0.000401996
dc0031df2da1d7a32547400b9299c4eb	d__Bacteria; p__Spirochaetota; c__Spirochaetia; o__Spirochaetales; f__Spirochaetaceae; g__Spirochaeta_2; s__uncultured_organism	0.844327	0.000522548	0.000457164	0.00108167	0	0.00405104	0	0.00402117	0	0	0	0	0	0	0	0.00446655	0
68a1008fb54d04f35d9f9caa8ee1c2a0	d__Bacteria; p__Desulfobacterota; c__Desulfuromonadia; o__Desulfuromonadia; f__Geopsychrobacteraceae; g__Desulfuromusa; s__uncultured_bacterium	0.951344	0.00446778	0.0020801	0.00182175	0	0.0010634	0	0.00127121	0	0	0	0	0	0	0	0.00372212	0
c8c27ce52e86dedd88bf0a9c71c0da32	d__Bacteria; p__Proteobacteria; c__Alphaproteobacteria; o__Caulobacterales; f__Hyphomonadaceae	0.707342	0.00263887	0.00169151	0.00136631	0	0.00113936	0	0.000959892	0.00116201	0	0.00253031	0	0	0	0	0.00276926	0
9f96c2336607a7466deefb2412b22ce5	d__Bacteria; p__Proteobacteria; c__Alphaproteobacteria; o__Caulobacterales; f__Hyphomonadaceae; g__Hyphomonas; s__uncultured_bacterium	0.96601	0.000992841	0	0	0.00120324	0.00329147	0	0.00137498	0.00248615	0.00170648	0	0	0	0	0	0.00384123	0
14adddcf2f3f570ae67dbbf4e087dcfd	d__Bacteria; p__Proteobacteria; c__Gammaproteobacteria; o__Cellvibrionales; f__Cellvibrionaceae; g__uncultured; s__Teredinibacter_sp.	0.99611	0	0	0	0	0	0.000206834	0	0.00135117	0	0.00934462	0	0.00249928	0	0	0	0.000472936
416194d8632e13bcae1482fc91244956	d__Bacteria; p__Spirochaetota; c__Spirochaetia; o__Spirochaetales; f__Spirochaetaceae; g__Spirochaeta_2; s__uncultured_bacterium	0.9949	0	0	0	0	0	0.00860429	0	0	0	0.000200421	0	0	0	0.00119412	0	0.00120599
655613482f19fd1cab52a26d88bcc2e0	d__Bacteria; p__Proteobacteria; c__Gammaproteobacteria; o__Cellvibrionales; f__Cellvibrionaceae; g__Aestuariicella; s__uncultured_bacterium	0.911383	0	0	0	0.000566231	0	0	0	0.0117011	0.000319966	0.00102716	0.000680118	0	0	0	0	0
15ec2094f6864fc05a7f53540613a05a	d__Bacteria; p__Bacteroidota; c__Bacteroidia; o__Bacteroidales	0.99947	0.00261274	0.000891469	0.00170789	0	0.0021268	0	0.00210139	0	0.00207978	0	0	0	0	0	0.00282881	0
98421226a1465e7737b1de6981f015b4	d__Bacteria; p__Proteobacteria; c__Gammaproteobacteria; o__Granulosicoccales; f__Granulosicoccaceae; g__Granulosicoccus; s__uncultured_bacterium	0.87177	0.00185505	0.00137149	0.00156557	0.00123863	0.00113936	0	0	0.00129712	0.000853242	0.00363263	0	0	0	0.000167923	0.000714647	0.000212821
01b985b50d905870a2932930d612c06b	d__Bacteria; p__Bacteroidota; c__Bacteroidia; o__Cytophagales; f__Microscillaceae; g__Chryseolinea; s__uncultured_Bacteroidetes	0.910582	0.000209019	0	0.00415587	0	0	0	0	0	0	0.00946989	0	0	0	0	0	0
91656c50d638033047c7f0b957150b69	d__Bacteria; p__Cyanobacteria; c__Cyanobacteriia; o__Chloroplast; f__Chloroplast; g__Chloroplast	1	0	0	0	0	0	0.00488128	0	0.0020808	0.00146651	0.000876841	0	0	0	0.000914247	0	0.00189174
72aff76ea621458360e0cc4067ecb67c	d__Bacteria; p__Proteobacteria; c__Gammaproteobacteria; o__Cellvibrionales; f__Spongiibacteraceae	0.99918	0.00433715	0.0033373	0.00620535	0	0	0	0	0	0	0	0	0	0	0	0	0
dd3feb8bca4f233f9df1a182c90ff495	d__Bacteria; p__Cyanobacteria; c__Cyanobacteriia; o__Chloroplast; f__Chloroplast; g__Chloroplast	1	0.00101897	0	0.00167943	0	0.00235467	0	0.00337259	0	0.00130653	0	0	0	0.00178898	0	0.00351368	0
7e269b3248e6b80d79af43273de4cc56	d__Bacteria; p__Bacteroidota; c__Bacteroidia; o__Cytophagales; f__Cyclobacteriaceae; g__uncultured; s__microbial_mat	0.862338	0	0	0.000597763	0.0020172	0	0.00192355	0.000181601	0.000405351	0.00109322	0.00170358	0.000188922	0.00474002	0.00221493	0	0	0
2ed84bf31f6ce5f72451a37292b64e30	d__Bacteria; p__Cyanobacteria; c__Cyanobacteriia; o__Chloroplast; f__Chloroplast; g__Chloroplast	1	0	0	0	0	0.00321552	0	0.00703056	0	0	0	0	0	0	0	0.00390078	0
a76effd0239fd33aea73ad772e18e5b9	d__Bacteria; p__Bacteroidota; c__Bacteroidia; o__Chitinophagales; f__Saprospiraceae; g__uncultured; s__uncultured_Bacteroidetes	0.719839	0	0	0	0	0.00422828	0	0.00534426	0	0	0	0	0	0	0	0.00455588	0
fa80137df3a121ab2c8ca091065f11db	d__Bacteria; p__Spirochaetota; c__Spirochaetia; o__Spirochaetales; f__Spirochaetaceae; g__Sediminispirochaeta; s__uncultured_bacterium	0.891435	0	0	0	0	0	0	0	0.000378327	0.0134919	0.000125263	0	0	0	0	0	0
783a25a43481b8b88c582db7722bde7c	d__Bacteria; p__Bacteroidota; c__Bacteroidia; o__Bacteroidales; f__Prolixibacteraceae; g__Draconibacterium	0.761004	0	0	0	0	0	0.000579135	0	0	0.00151984	0	0	0	0	0.00416076	0	0.00506042
537d58c57184505e6b43ca3daae94b8d	d__Bacteria; p__Bacteroidota; c__Bacteroidia; o__Bacteroidales; f__Marinifilaceae; g__uncultured; s__uncultured_Bacteroidetes	0.996765	0	0	0	0	0	0.00144784	0	0	0.000959898	0	0	0	0	0.0029853	0	0.00602994
d0f8cf235f0eab2870752c36b4db2b10	d__Bacteria; p__Proteobacteria; c__Alphaproteobacteria; o__Rhizobiales; f__Stappiaceae; g__Breoghania	0.766737	0.000914459	0.00132577	0.00165096	0.00555615	0	0.000868702	0	0	0	0.00245516	0.000547873	0	0	0.000802299	0	0
a8dfbe7ba8c2a22fd91c98a60694bcd5	d__Bacteria; p__Spirochaetota; c__Spirochaetia; o__Spirochaetales; f__Spirochaetaceae; g__Salinispira; s__uncultured_bacterium	0.973428	0	0	0	0.0139434	0	0.000537768	0	0.000486421	0	0	0	0.00169492	0	0	0	0.000496583
3a8c29e04126f3857add5ae25ac34698	d__Bacteria; p__Proteobacteria; c__Alphaproteobacteria; o__Rhodobacterales; f__Rhodobacteraceae	0.99985	0.00203794	0.0019658	0.00156557	0	0.00202552	0.000972119	0	0	0	0	0.000302275	0	0	0	0.00273948	0.0014661
a29c9b5e065598ef01b171fec8d4a085	d__Bacteria; p__Proteobacteria; c__Alphaproteobacteria; o__Sphingomonadales; f__Sphingomonadaceae	0.999992	0.00154152	0.00269727	0.00108167	0.00332661	0	0.000248201	0	0.00156736	0.00157317	0.00140295	0	0	0	0.000186581	0	0.000283762
809031dce27db9789b6f6772a3a34539	d__Bacteria; p__Proteobacteria; c__Gammaproteobacteria; o__Cellvibrionales; f__Cellvibrionaceae; g__uncultured; s__uncultured_bacterium	0.964291	0.00666249	0.00297156	0.00370044	0	0	0	0	0	0	0	0	0	0	0	0	0
2f5f939a9cb1a84c481d0d730257edfc	d__Bacteria; p__Cyanobacteria; c__Cyanobacteriia; o__Chloroplast; f__Chloroplast; g__Chloroplast	1	0	0	0	0	0.00268382	0	0.00438437	0	0	0	0	0	0.00259829	0	0.00533008	0
6c84e1d3dd87eb6c5f7925c54f654305	d__Bacteria; p__Proteobacteria; c__Gammaproteobacteria; o__Steroidobacterales; f__Woeseiaceae; g__Woeseia	0.971403	0	0	0	0	0.00908953	0	0.0025943	0	0	0	0	0	0	0	0.00163773	0
74c64d776af3a8c0dffa98b2742b3267	d__Bacteria; p__Bacteroidota; c__Bacteroidia; o__Chitinophagales; f__Saprospiraceae; g__Lewinella; s__uncultured_bacterium	0.843607	0.00125412	0.000868611	0.000455438	0.00106168	0.000557018	0.000372301	0.000181601	0.00467504	0.00143985	0.0019541	0	0.000287274	0	0.000335846	0	0
40fed6f0469da8a2a957ccbf161193e4	d__Bacteria; p__Bacteroidota; c__Bacteroidia; o__Flavobacteriales; f__Flavobacteriaceae; g__Ulvibacter; s__Aureitalea_sp.	0.723977	0.00303078	0.00256012	0.00145171	0.00113246	0.000379785	0.00101349	0	0	0	0.000551157	0	0	0	0.000373162	0	0.00212821
6841567732ef3d1187472b1df1baf779	d__Bacteria; p__Desulfobacterota; c__Desulfobulbia; o__Desulfobulbales; f__Desulfobulbaceae	0.998908	0	0	0	0	0	0	0	0	0	0	0	0	0	0.00813494	0	0.00167892
aa7fdcac46e6dd53ecdddfa8a58fb366	d__Bacteria; p__Myxococcota; c__Polyangia; o__Polyangiales; f__BIrii41; g__BIrii41; s__uncultured_bacterium	0.933422	0	0	0	0	0	0.00155125	0	0.00175652	0	0	0	0	0	0.00404881	0	0.00352337
944c4127dad7206ef572be54d42bb846	d__Bacteria; p__Bacteroidota; c__Rhodothermia; o__Rhodothermales; f__Rhodothermaceae; g__uncultured; s__uncultured_bacterium	0.937205	0.00182892	0.00160007	0.00156557	0.00180486	0.000329147	0	0	0.00248615	0.000426621	0.0029061	0	0	0	0.000149265	0.000357324	0
97ef0e4e0c94f5d5e43b69c24dba742b	d__Bacteria; p__Bacteroidota; c__Bacteroidia; o__Bacteroidales; f__SB-5; g__SB-5; s__uncultured_Cytophagales	0.929953	0	0	0	0	0	0.00922479	0	0	0	0	0	0	0	0.000671692	0	0.000449289
e088cb9628d592e15c803fae4acf13e2	d__Bacteria; p__Proteobacteria; c__Gammaproteobacteria; o__Burkholderiales; f__Methylophilaceae; g__Methylotenera; s__uncultured_beta	0.810321	0	0	0	0.00212337	0	0.00144784	0	0	0	0	0.00389179	0.000316001	0.000724113	0.000485111	0	0.0025775
fff757b8dea6c09a21ba716a82c477d3	d__Bacteria; p__Proteobacteria; c__Gammaproteobacteria; o__Oceanospirillales; f__Hahellaceae; g__Hahella; s__uncultured_gamma	0.998967	0	0	0	0.00109707	0.00121531	0.000372301	0.000570747	0.0067018	0.000373294	0.00157831	0	0	0.000298164	0.000130607	0.000178662	0.000827638
31e224c65eac2bdd421032957c80890f	d__Bacteria; p__Proteobacteria; c__Alphaproteobacteria; o__Rhodobacterales; f__Rhodobacteraceae	0.739865	0	0	0.000882412	0.00109707	0.00129127	0	0.000518861	0	0	0.000726526	0.000944608	0.0014651	0.00839119	0	0.00113152	0
1dab23478cf83237c673bef07cfb7c87	d__Bacteria; p__Proteobacteria; c__Alphaproteobacteria; o__Rhodobacterales; f__Rhodobacteraceae	0.99904	0	0	0	0.00261882	0	0	0	0.00326983	0	0	0.00166251	0.0041942	0.00272607	0	0	0
8f0a02f2faf8622f26e0977de7d38070	d__Bacteria; p__Proteobacteria; c__Alphaproteobacteria; o__Rhodobacterales; f__Rhodobacteraceae	0.999928	0	0	0.00304574	0	0	0	0	0.00278341	0	0	0	0	0.00383354	0	0.00300747	0.00215186
10eb63343c633760e34bedf3be87315c	d__Bacteria; p__Desulfobacterota; c__Desulfobulbia; o__Desulfobulbales; f__Desulfocapsaceae	0.999967	0	0	0	0	0	0.00299909	0	0	0	0	0	0	0	0.00483245	0	0.00208092
f7900c0416416414990cd121a797cdd8	d__Bacteria; p__Proteobacteria; c__Alphaproteobacteria; o__Sphingomonadales; f__Sphingomonadaceae	0.99924	0.0024821	0.00198866	0.00170789	0.00191103	0	0	0	0.00272936	0.00103989	0.00137789	0	0	0	0	0	0
215f5ac6346aaace756177db1bc9f586	d__Bacteria; p__Proteobacteria; c__Alphaproteobacteria; o__Caulobacterales; f__Parvularculaceae; g__Parvularcula; s__Parvularculaceae_bacterium	0.953468	0.000653185	0	0	0.00240648	0	0.000537768	0	0	0.00407956	0	0	0.00542947	0	0.000559743	0	0
7749c63b0ff16aa6c6660480876056a2	d__Bacteria; p__Myxococcota; c__Polyangia; o__Polyangiales; f__Sandaracinaceae; g__uncultured; s__metagenome	0.713121	0	0	0.00213487	0.00180486	0	0	0	0.00426969	0.00109322	0.00413368	0	0	0	0	0	0
15ef3553ce2ab6453f5cc6505c483542	d__Bacteria; p__Myxococcota; c__Polyangia; o__Polyangiales; f__Sandaracinaceae; g__uncultured	1	0	0	0	0.00176947	0.00354466	0	0.000882063	0.00213485	0.0019198	0.00057621	0	0	0.000511139	0	0.00068487	0.00134787
26af50628ca6fd06a9c8b72c7274aa18	d__Bacteria; p__Bacteroidota; c__Bacteroidia; o__Cytophagales; f__Cyclobacteriaceae; g__uncultured; s__uncultured_bacterium	0.960246	0.000418038	0	0	0	0	0.00279226	0	0.00191866	0.000399957	0.00180379	0	0	0	0.0010262	0	0.0029322
31f275f6fc577ce8c37fcd34331a584a	d__Bacteria; p__Spirochaetota; c__Spirochaetia; o__Spirochaetales; f__Spirochaetaceae; g__Sediminispirochaeta	0.821198	0	0.000365731	0	0	0.00222807	0	0.00448814	0.000486421	0.00407956	0	0	0	0	0	0.00119108	0
d730a04e3c9a805381a5ed2e77387942	d__Bacteria; p__Proteobacteria; c__Alphaproteobacteria; o__Rhodobacterales; f__Rhodobacteraceae; g__uncultured	0.755521	0.00266499	0.00171436	0.00438359	0	0.0014685	0	0.00108961	0	0	0	0	0	0	0	0.00160796	0
7566cd4a9bd294ba6c3295682ba85d77	d__Bacteria; p__Bacteroidota; c__Bacteroidia; o__Chitinophagales; f__Saprospiraceae; g__Phaeodactylibacter	0.994675	0.00128024	0.00123434	0.00122399	0	0.00243063	0	0.00329476	0	0	0.000476	0	0	0	0	0.00279904	0
e723b1467bc023b24a6251fc9c6548dc	d__Bacteria; p__Bacteroidota; c__Bacteroidia; o__Bacteroidales; f__SB-5; g__SB-5	0.748451	0.000548675	0	0.000569298	0	0.00344339	0.00155125	0.00101178	0.00175652	0.000853242	0	0	0	0	0.000876931	0.000565762	0.000662111
2174b5a6986230e3d34b3d027902a889	d__Bacteria; p__Proteobacteria; c__Gammaproteobacteria	1	0.00303078	0.00441163	0.00244798	0	0	0.000972119	0	0	0	0	0	0	0	0	0	0.000922226
5b35dfc3cb12e27480331d630404bc39	d__Bacteria; p__Proteobacteria; c__Alphaproteobacteria; o__Caulobacterales; f__Parvularculaceae	0.998963	0.00274338	0.003063	0.00196408	0	0.00108872	0	0.000804234	0.000351304	0	0.0010021	0	0	0	0	0.00133996	0
990de1cd2647604a30a16db0fb07e148	d__Bacteria; p__Proteobacteria; c__Alphaproteobacteria; o__Rickettsiales	0.998192	0	0	0	0	0.00592465	0	0.004099	0	0	0	0	0	0	0	0.0025906	0
e95c59bc23e760314bfb25dacc0d804e	d__Bacteria; p__Proteobacteria; c__Alphaproteobacteria; o__Rhodobacterales; f__Rhodobacteraceae	0.999863	0	0	0	0	0.00362062	0	0.00383957	0	0	0	0	0	0.000553733	0	0.00518119	0
2f781c2f1a9947e869a3d7536c919adb	d__Bacteria; p__Proteobacteria; c__Gammaproteobacteria; o__Cellvibrionales; f__Cellvibrionaceae; g__uncultured; s__marine_metagenome	0.929013	0	0	0.000882412	0	0.00296233	0	0.00127121	0.00140522	0	0.00365768	0	0	0	0	0.00244171	0
db7be8c294627b1271a4a2c6e281e58e	d__Bacteria; p__Proteobacteria; c__Alphaproteobacteria; o__Rhodobacterales; f__Rhodobacteraceae	0.999612	0	0	0.0015371	0.00152175	0.00205084	0	0.00103772	0.00113498	0	0.00383305	0	0	0	0	0.00184617	0
0696beaedbf653655b28b97e44db8655	d__Bacteria; p__Proteobacteria; c__Gammaproteobacteria; o__Oceanospirillales; f__Alcanivoracaceae; g__Ketobacter; s__uncultured_gamma	0.92768	0	0	0	0.00279577	0	0.00128237	0.00025943	0.00113498	0	0	0.000774579	0	0	0.000634376	0	0.00489489
5c635e188ca0b0b4177b13de9be62d6c	d__Bacteria; p__Proteobacteria; c__Alphaproteobacteria; o__Rhodobacterales; f__Rhodobacteraceae	0.999836	0	0	0	0	0.00202552	0	0	0.00513444	0	0	0	0.00183855	0	0	0	0.00321597
3362f6f458199558d2a8e5856337d460	d__Bacteria; p__NB1-j; c__NB1-j; o__NB1-j; f__NB1-j; g__NB1-j; s__uncultured_organism	0.90232	0.0029524	0.00253726	0.00222026	0	0	0	0.000830177	0.00154033	0	0.00117747	0	0	0	0	0.000923086	0
461246c8e61023f276869312bfc9d0b8	d__Bacteria; p__Proteobacteria; c__Gammaproteobacteria; o__Chromatiales; f__Sedimenticolaceae; g__uncultured	0.782243	0.00209019	0.00210295	0.00133785	0	0	0.00179945	0	0.00124308	0	0	0	0	0	0.000615718	0	0.00198633
d839e415097c3982b077a449e45adaeb	d__Bacteria; p__Proteobacteria; c__Gammaproteobacteria; o__UBA10353_marine_group; f__UBA10353_marine_group; g__UBA10353_marine_group; s__uncultured_bacterium	0.750155	0.000574803	0.000365731	0.000341579	0.00109707	0.00225339	0.000496401	0.000830177	0.000918795	0.000933234	0.00160337	0	0.000402183	0	0.000261214	0.00187595	0.000449289
a18dd2c1c0dd867c78347dd41757efc9	d__Bacteria; p__Chloroflexi; c__Anaerolineae; o__SBR1031; f__SBR1031; g__SBR1031; s__uncultured_bacterium	0.87815	0	0	0.0011386	0	0.00676018	0	0.00215327	0.000324281	0	0	0	0	0	0	0.00199506	0
f6cfc804b0b4e80d3f5832d1f86e6f9f	d__Bacteria; p__Proteobacteria; c__Alphaproteobacteria; o__Rhodobacterales; f__Rhodobacteraceae	0.997805	0	0	0.000711622	0	0	0	0	0	0	0	0.00100128	0.00258546	0.0128211	0	0	0
e5e387ec7dc9bcc6451ba5af9c578fc1	d__Bacteria; p__Proteobacteria; c__Alphaproteobacteria; o__Rhodobacterales; f__Rhodobacteraceae; g__Roseovarius	0.890696	0	0	0	0	0	0	0	0	0	0	0	0.00474002	0.0129488	0	0	0
3ce6f638517c11517163ab7424d1ad49	d__Bacteria; p__Proteobacteria; c__Gammaproteobacteria; o__Tenderiales; f__Tenderiaceae; g__Candidatus_Tenderia; s__uncultured_gamma	0.736754	0.00175054	0.00150864	0.00128092	0.00113246	0.00113936	0	0.00116744	0.00197271	0.00135985	0.00107726	0	0	0	0	0	0
beb5681a6df6dd3360f3a36928367ccf	d__Bacteria; p__Desulfobacterota; c__Desulfobacteria; o__Desulfobacterales; f__Desulfobacteraceae; g__Desulfobacter	0.999966	0	0	0	0	0	0.00171672	0	0	0.00114654	0	0	0	0	0.00518695	0	0.00141881
ad4268d5cc3b2bc4ffa9423ba44a2aa1	d__Bacteria; p__Desulfobacterota; c__Desulfobacteria; o__Desulfobacterales; f__Desulfosarcinaceae; g__uncultured	0.738922	0.00198568	0.00237725	0.00296035	0.000955515	0.00197488	0	0.000959892	0	0	0	0	0	0	0	0.000923086	0
a86f6e88acbde9ecf6e4f870a4915245	d__Bacteria; p__Proteobacteria; c__Gammaproteobacteria; o__JTB23; f__JTB23; g__JTB23; s__uncultured_gamma	0.75075	0	0	0	0.00251265	0	0.000951435	0	0.00245913	0.00178648	0.00215452	0	0	0.000340759	0.00104485	0.000119108	0.000638464
35a5fc654a9b46f24bc9af33147e6fea	d__Bacteria; p__Calditrichota; c__Calditrichia; o__Calditrichales; f__Calditrichaceae; g__Calorithrix; s__bacterium_enrichment	0.77816	0.00130637	0.000640029	0.000711622	0.00145097	0.000531699	0	0.000778291	0.00259424	0.000879906	0.00235495	0	0	0	0	0.000565762	0.000425643
8be6501bea9f705e09e38ab593f74ce7	d__Bacteria; p__Myxococcota; c__Polyangia; o__Polyangiales; f__Sandaracinaceae; g__uncultured	0.944624	0	0	0	0.00237109	0	0.00153057	0	0.000918795	0.00106655	0.000601263	0	0	0	0.00313456	0	0.00113505
87efc5a925a2aa94b5a1a5349a17e510	d__Bacteria; p__Proteobacteria; c__Alphaproteobacteria; o__Rhodobacterales; f__Rhodobacteraceae; g__uncultured; s__uncultured_Rhodobacterales	0.863542	0.00156764	0.000891469	0.00156557	0.00152175	0	0.000289567	0.000648576	0.00218889	0.00106655	0.00127768	0	0	0	0.000615718	0	0.000307409
272a0e79f3992d3641c4c7f6d80c63af	d__Bacteria; p__Proteobacteria; c__Gammaproteobacteria; o__Chromatiales; f__Chromatiaceae; g__Candidatus_Thiobios; s__uncultured_gamma	0.980729	0.00384073	0.00315443	0.00469671	0	0	0	0	0	0	0	0	0	0	0	0	0
274b14ed70527eb2cf412f022a0e4273	d__Bacteria; p__Proteobacteria; c__Alphaproteobacteria; o__Caulobacterales; f__Hyphomonadaceae	0.950664	0.000757695	0.000891469	0.00119553	0.000566231	0.00217744	0	0.00370985	0.000216187	0.000693259	0	0	0	0	0	0.00178662	0
865d306df2c830bbb32b10b972d1eec8	d__Bacteria; p__NB1-j; c__NB1-j; o__NB1-j; f__NB1-j; g__NB1-j	0.999999	0.00274338	0.00169151	0.00216333	0.00127402	0	0	0	0.00145926	0.00162649	0.00105221	0	0	0	0	0	0
3334c412b51f1c299cf67bceac04146a	d__Bacteria; p__Desulfobacterota; c__Desulfovibrionia; o__Desulfovibrionales; f__Desulfovibrionaceae; g__Desulfocurvus; s__Desulfovibrio_ferrophilus	0.907821	0	0	0	0	0.00367126	0	0.00202356	0	0	0.00205431	0	0	0	0	0.00425811	0
9ddb29086d43843e74715011e571f4ee	d__Bacteria; p__Proteobacteria; c__Gammaproteobacteria; o__Chromatiales; f__Chromatiaceae; g__Candidatus_Thiobios; s__uncultured_gamma	0.931848	0.00365784	0.00194295	0.00187868	0	0	0	0	0.000891771	0	0.00308147	0	0	0	0	0	0
90fd6adf8766d22e7c62397a2a73ca49	d__Bacteria; p__Bacteroidota; c__Bacteroidia; o__Chitinophagales; f__Saprospiraceae	0.999999	0.000757695	0.000457164	0.00111013	0.000813958	0	0	0.000700462	0.000702608	0.00130653	0.00215452	0.000207814	0.00255674	0.00204455	0	0	0
f9e0580cfd06d5f71efb3e9aea986de1	d__Bacteria; p__Spirochaetota; c__Spirochaetia; o__Spirochaetales; f__Spirochaetaceae; g__Spirochaeta_2; s__uncultured_Spirochaetes	0.999866	0.00389298	0.00427448	0.00301728	0	0	0	0	0	0	0	0	0	0	0	0	0
d7cef841f1c4eff18ad88cba582bba30	d__Bacteria; p__Bacteroidota; c__Bacteroidia; o__Bacteroidales; f__SB-5; g__SB-5; s__uncultured_Cytophagales	0.932086	0	0	0	0	0	0.00109622	0	0	0	0	0	0	0	0.007258	0	0
0403fa5faafa8b1df050a1539ae040b2	d__Bacteria; p__Spirochaetota; c__Spirochaetia; o__Spirochaetales; f__Spirochaetaceae; g__Candidatus_Marispirochaeta; s__uncultured_organism	0.750284	0.00107122	0.00105148	0.00182175	0	0.000557018	0	0.00137498	0.000891771	0.00354629	0	0	0	0	0	0.00128041	7.09404e-05
6d4fbdb9f9b3df380d352a6a426b2a16	d__Bacteria; p__Spirochaetota; c__Spirochaetia; o__Spirochaetales; f__Spirochaetaceae; g__Spirochaeta_2; s__uncultured_organism	0.985973	0	0	0.000996271	0	0.00139255	0.0018615	0.0015047	0	0	0	0	0	0	0.00287335	0.00131019	0
d4b6dcb90d72d2ec03284400993b377d	d__Bacteria; p__Bacteroidota; c__Bacteroidia; o__Flavobacteriales; f__Flavobacteriaceae	1	0	0	0	0.00399901	0	0	0	0.00181057	0.000746587	0.00468484	0	0.000488365	0	0.00039182	0	0
096b37ccfe63f10f8cf80443f57a2f88	d__Bacteria; p__Proteobacteria; c__Alphaproteobacteria; o__Rhizobiales; f__Stappiaceae; g__Breoghania; s__alpha_proteobacterium	0.865413	0	0	0	0.0016633	0	0.00126169	0	0	0.00362628	0	0.000736794	0	0	0.00242555	0	0.000472936
53b9e3451e21c25e0a03ad37adfb2eda	d__Bacteria; p__Desulfobacterota; c__Desulfobulbia; o__Desulfobulbales; f__Desulfocapsaceae; g__uncultured; s__uncultured_delta	0.812203	0.000574803	0.00075432	0.000853947	0.00063701	0	0.000558451	0	0.00191866	0.00327965	0	0	0	0	0.0010262	0	0.00125328
bd99e05f22076c55b9a0843e15626bc6	d__Bacteria; p__Proteobacteria; c__Alphaproteobacteria; o__uncultured; f__uncultured; g__uncultured; s__uncultured_Rhodobacteraceae	0.999831	0.00271725	0.00518881	0.00264723	0	0	0	0	0	0	0	0	0	0	0	0	0
f5f33c7fa04ce1e624813a1524884477	d__Bacteria; p__Myxococcota; c__Myxococcia; o__Myxococcales; f__Myxococcaceae; g__P3OB-42	1	0	0	0	0	0.00303828	0	0.00422871	0	0	0	0	0	0	0	0.00419855	0
6d3693b216af2f5fc42f5e6fdd02bf42	d__Bacteria; p__Calditrichota; c__Calditrichia; o__Calditrichales; f__Calditrichaceae; g__Calditrichaceae; s__uncultured_Deferribacteres	0.886902	0.00425877	0.00292585	0.00370044	0	0	0	0	0	0	0	0	0	0	0	0	0
67a143a5f17162d8e969d31315155d77	d__Bacteria; p__Myxococcota; c__Myxococcia; o__Myxococcales; f__Myxococcaceae; g__P3OB-42; s__uncultured_organism	0.88868	0.00130637	0.00262869	0.0064046	0	0	0	0.000778291	0	0	0	0	0	0	0	0	0
2c1e2d1306cc70979d2541082d95e9cf	d__Bacteria; p__Proteobacteria; c__Gammaproteobacteria; o__Cellvibrionales; f__Spongiibacteraceae	0.996844	0.00355333	0	0	0	0.00179765	0.00206834	0.000726405	0	0	0	0	0	0	0.00069035	0.00139952	0
e751c814025744de43b6e66c2f2462f0	d__Bacteria; p__Proteobacteria; c__Alphaproteobacteria; o__Rhodobacterales; f__Rhodobacteraceae	0.999886	0	0.0012572	0.0015371	0	0	0.00157194	0	0.00178354	0	0.00308147	0	0	0	0	0	0.00106411
d5557b1005f5a2f2c1660c296fecc83c	d__Bacteria; p__Desulfobacterota; c__Desulfobacteria; o__Desulfobacterales; f__Desulfosarcinaceae; g__Desulfosarcina	0.998165	0.00329205	0.00281156	0.0047821	0	0	0	0	0	0	0	0	0	0	0	0	0
6e58c66363798c0ee93882516df2fc85	d__Bacteria; p__Proteobacteria; c__Alphaproteobacteria; o__Emcibacterales; f__Emcibacteraceae; g__Emcibacter	0.998748	0.00169828	0.00493737	0.00384276	0	0	0	0	0	0	0	0	0	0	0	0	0
b3b9aa9902ee65373c2e19844cf1af24	d__Bacteria; p__Myxococcota; c__Polyangia; o__Polyangiales; f__Sandaracinaceae; g__uncultured; s__uncultured_bacterium	0.723294	0	0	0	0.00396362	0.00139255	0	0.00127121	0.00124308	0.00117321	0.00117747	0	0	0	0	0.0018164	0
9b9d49583cf9b8dbe09a7bf1b0decd91	d__Bacteria; p__Myxococcota; c__Polyangia; o__Nannocystales; f__Nannocystaceae; g__uncultured; s__uncultured_delta	0.998532	0	0	0	0	0	0	0	0	0.000426621	0.00741557	0	0.00155128	0.00195936	0	0	0
abd1dbc147fafbfbabcc8e31d50f9419	d__Bacteria; p__Proteobacteria; c__Alphaproteobacteria; o__Rhizobiales; f__Hyphomicrobiaceae; g__Filomicrobium; s__uncultured_Alphaproteobacteria	0.734536	0.00242985	0.00235439	0.00264723	0	0	0	0	0.00189164	0	0.00127768	0	0	0	0	0	0
96118fd6d6091916e0139053ddd3baa4	d__Bacteria; p__Proteobacteria; c__Alphaproteobacteria; o__Rhodobacterales; f__Rhodobacteraceae	0.999955	0.00120186	0.00128006	0.00165096	0	0.00245594	0	0.00215327	0	0	0	0	0	0	0	0.00199506	0
8269d559e9f26ca39fa952b9d6062797	d__Bacteria; p__Bacteroidota; c__Bacteroidia; o__Bacteroidales; f__SB-5; g__SB-5; s__uncultured_bacterium	0.772915	0	0	0	0	0.00126595	0.00237859	0.00179007	0	0	0	0	0	0	0.00322785	0	0
8fe69c0e9e8b7340f6edf2f52d567686	d__Bacteria; p__Bacteroidota; c__Bacteroidia; o__Bacteroidales; f__SB-5; g__SB-5	0.941695	0.00159377	0.000617171	0.000910876	0	0.00151914	0	0.00155658	0.000864748	0.00354629	0	0	0	0	0	0	0
1e40be1c43823af675def220f49b6241	d__Bacteria; p__Proteobacteria; c__Gammaproteobacteria; o__pItb-vmat-80; f__pItb-vmat-80; g__pItb-vmat-80; s__uncultured_bacterium	0.813672	0.000470293	0.000571455	0.0010532	0.00116785	0.0014685	0	0.00163441	0.000729631	0.000799915	0.00270568	0	0	0	0	0	0
8e7bc06f1dbf75f576a8bdbacc00244d	d__Bacteria; p__Proteobacteria; c__Gammaproteobacteria; o__Oceanospirillales; f__Alcanivoracaceae; g__Ketobacter	0.999786	0	0	0	0.00130941	0	0.00113759	0	0	0	0	0.00462858	0	0	0.000485111	0	0.000827638
841256cf0c7b4a75f86e7072c89975a9	d__Bacteria; p__Desulfobacterota; c__Desulfobulbia; o__Desulfobulbales; f__Desulfobulbaceae; g__Desulfobulbus	0.880294	0	0	0	0.00205259	0	0.0011169	0	0.00156736	0	0	0	0	0	0.00145533	0	0.00349973
aabf4f68b0c3d2ee5afb0747dc559612	d__Bacteria; p__Bacteroidota; c__Bacteroidia; o__Chitinophagales; f__Saprospiraceae; g__Portibacter; s__uncultured_Bacteroidetes	0.890293	0.000261274	0	0	0.000849347	0.000658295	0	0.000674519	0.000540468	0.000266638	0.00172863	0.00153027	0.00103419	0.00268348	0	0.000863532	0
f41e790906579b8cc31c01b06c46cd4c	d__Bacteria; p__Bacteroidota; c__Bacteroidia; o__Bacteroidales; f__SB-5; g__SB-5	0.792001	0	0	0	0	0	0.00291636	0	0.000621538	0.000293302	0	0	0	0	0.00322785	0	0.00108775
20e0763db2318621484d4f0352c01550	d__Bacteria; p__Bacteroidota; c__Bacteroidia; o__Bacteroidales; f__Bacteroidetes_BD2-2; g__Bacteroidetes_BD2-2; s__uncultured_Bacteroidetes	0.987705	0	0	0	0	0	0.00150989	0	0	0	0	0	0	0	0.00285469	0	0.00392537
21c72ca7886f19a1c16e8ecf207f5a66	d__Bacteria; p__Proteobacteria; c__Gammaproteobacteria; o__Oceanospirillales; f__Nitrincolaceae	0.999852	0	0	0	0	0	0.00384711	0	0.000594514	0	0	0	0	0	0.00190313	0	0.00191539
c3de8d4fdeda3aae2df41449de982082	d__Bacteria; p__Bacteroidota; c__Bacteroidia; o__Bacteroidales	0.998578	0	0	0	0	0	0.00146852	0	0	0.00194646	0	0	0	0	0.00179118	0	0.00357067
0ede8a561176767e042698fcb3d5ffe6	d__Bacteria; p__Bacteroidota; c__Bacteroidia; o__Cytophagales; f__Cyclobacteriaceae; g__Marinoscillum	0.999916	0	0	0.000398508	0	0	0	0	0.000594514	0.00111988	0	0.00323056	0.00261419	0.00204455	0	0	0
2f3a5a2c5a9b13112b6290e6110d18f7	d__Bacteria; p__Bacteroidota; c__Bacteroidia; o__Bacteroidales; f__Prolixibacteraceae; g__Draconibacterium	0.719189	0	0	0	0	0	0.00215107	0	0.000405351	0	0	0	0	0	0.00425405	0	0.000922226
841ddbfdf45451682bb923c345bc2588	d__Bacteria; p__Spirochaetota; c__Spirochaetia; o__Spirochaetales; f__Spirochaetaceae; g__Spirochaeta_2; s__uncultured_bacterium	0.99953	0	0	0	0	0	0.0014892	0	0	0	0	0	0	0	0.00154862	0	0.00543877
edda39e46287a9b4f05a06c961f62d0b	d__Bacteria; p__Desulfobacterota; c__Desulfobacteria; o__Desulfatiglandales; f__Desulfatiglandaceae; g__Desulfatiglans	0.999969	0	0	0	0	0	0.00122032	0	0	0	0	0	0	0	0.00608254	0	0
5b30abde5797fd6f5e44eebfe71d2588	d__Bacteria; p__Proteobacteria; c__Alphaproteobacteria; o__Rhodobacterales; f__Rhodobacteraceae	0.999402	0	0	0	0	0	0	0	0	0	0	0.00324945	0.00298765	0.00464284	0	0	0
ccab00438faaf83a593653df6a4ce29c	d__Bacteria; p__Desulfobacterota; c__Desulfobulbia; o__Desulfobulbales; f__Desulfobulbaceae	0.992339	0	0	0	0	0	0	0	0.00186461	0	0	0	0	0	0.0037876	0	0.0026248
34d4666637188402397e32c2e4be6cc0	d__Bacteria; p__Proteobacteria; c__Alphaproteobacteria; o__Micropepsales; f__Micropepsaceae	0.980233	0	0	0	0	0	0.00018615	0	0.000216187	0	0	0	0.0100546	0	0.000279872	0	0
bc9a6594d4d50dea7c0b7bebabb8f4ea	d__Bacteria; p__Proteobacteria; c__Alphaproteobacteria; o__Rhodobacterales; f__Rhodobacteraceae; g__uncultured	0.969665	0	0	0.000540833	0	0.00339275	0.000806652	0.00256836	0	0	0	0	0	0.00136304	0	0.00172706	0
77a9e9b17e0d1fe23f2da1823e837c77	d__Bacteria; p__Desulfobacterota; c__Desulfobulbia; o__Desulfobulbales; f__Desulfobulbaceae	0.999857	0	0	0	0.00254804	0.00139255	0	0.000544804	0.0028915	0.00237308	0.000476	0	0	0	0	0.000506208	0
16677620d326ffa75930b7ed11f3c30f	d__Bacteria; p__Bacteroidota; c__Rhodothermia; o__Rhodothermales; f__Rhodothermaceae; g__uncultured; s__uncultured_bacterium	0.816277	0.000966714	0.000525738	0.000910876	0.00173408	0.000531699	0.000351617	0.000415088	0.00143224	0.000746587	0.000701473	0	0.000373456	0.000851898	0.000186581	0.000625316	0.000260115
b6c995ca1e0a6e8a803d2974a8837678	d__Bacteria; p__Proteobacteria; c__Gammaproteobacteria; o__Cellvibrionales; f__Spongiibacteraceae; g__BD1-7_clade; s__uncultured_bacterium	0.771661	0.000862204	0.000411447	0	0.00120324	0.000455742	0.0011169	0.000207544	0.000891771	0.00181314	0.00107726	0	0	0	0.000634376	0	0.000803992
497ff8b70e37923fa6464180d2011ed1	d__Bacteria; p__Proteobacteria; c__Gammaproteobacteria; o__Cellvibrionales; f__Halieaceae; g__Halioglobus	0.855822	0.00130637	0	0.00102474	0.00208798	0	0.000910069	0	0.00224294	0.00114654	0	0	0	0	0	0	0.00144246
2a403bf5b42e20c873e262f6db9e7532	d__Bacteria; p__Proteobacteria; c__Gammaproteobacteria; o__Steroidobacterales; f__Woeseiaceae; g__Woeseia	0.95959	0.00135862	0.00169151	0	0.00106168	0	0.000889385	0	0	0.0012532	0	0	0	0	0.000746324	0.000446655	0.00172622
2367930ceb15d2ef5199af48fb557a6f	d__Bacteria; p__Proteobacteria; c__Alphaproteobacteria; o__Rhodobacterales; f__Rhodobacteraceae; g__uncultured	0.857646	0	0.00050288	0.00108167	0	0.000354466	0	0.000908006	0.00110796	0.00130653	0.00222968	0.000321167	0	0.00293905	0	0	0
8e17c12eed9b93ac6d1b2b3e1bbdf3e6	d__Bacteria; p__Proteobacteria; c__Alphaproteobacteria; o__Rhodobacterales; f__Rhodobacteraceae	0.999911	0	0	0.000483903	0	0.000886166	0	0.000544804	0	0	0	0	0	0.0105209	0	0.00160796	0
b168533ccc71a9c68c7d3a6ea2419ea7	d__Bacteria; p__Proteobacteria; c__Alphaproteobacteria; o__Rickettsiales; f__Mitochondria; g__Mitochondria	1	0	0	0	0.00159253	0	0.00159262	0	0	0	0	0.0045908	0	0	0.000167923	0	0
4f8d072876f89d43a5a9dcffc4da46d4	d__Bacteria; p__Proteobacteria; c__Alphaproteobacteria; o__Caulobacterales; f__Hyphomonadaceae	1	0	0	0	0.00258343	0	0.00219244	0	0	0	0	0	0	0	0.00167923	0	0.00245927
d176e82314430ed90c6bba9a4093db3b	d__Bacteria; p__Proteobacteria; c__Alphaproteobacteria; o__Rhizobiales; f__Devosiaceae	0.907661	0	0	0	0	0.00164574	0	0.000441031	0.00167545	0.00055994	0	0	0	0	0.00251884	0.000714647	0.00115869
3670926e27910a1b755b2d734fd4883b	d__Bacteria; p__Proteobacteria; c__Gammaproteobacteria; o__Cellvibrionales; f__Cellvibrionaceae; g__uncultured; s__marine_metagenome	0.999236	0.00172441	0.00173722	0.00108167	0	0	0	0	0	0	0.00315663	0	0	0	0	0.00196528	0
d3cf9ddbe0f856c62863857a97cbebb8	d__Bacteria; p__Proteobacteria; c__Gammaproteobacteria; o__Cellvibrionales; f__Spongiibacteraceae	0.999778	0.00475519	0	0	0	0	0.000558451	0	0	0	0.00145305	0	0	0	0.00119412	0	0.000922226
82e363549cd6ba7b9da1eed1b9cfa41f	d__Bacteria; p__Chloroflexi; c__Anaerolineae; o__SBR1031; f__A4b; g__A4b; s__uncultured_organism	0.928564	0.000679312	0.000434306	0.000626228	0	0.00303828	0	0.00127121	0	0	0	0	0	0	0	0.00396034	0
aeb102f820e0d9280ea040f9576b52a8	d__Bacteria; p__Proteobacteria; c__Alphaproteobacteria; o__Rhizobiales; f__Rhizobiaceae; g__Oricola; s__Mesorhizobium_sp.	0.951853	0.00109735	0.00128006	0	0	0.000886166	0.000723918	0	0.000729631	0	0.000526105	0	0	0	0.000279872	0.000506208	0.00281397
d081d7e25ab0cdea140a11cce789fa3d	d__Bacteria; p__Proteobacteria; c__Gammaproteobacteria; o__Oceanospirillales; f__Alcanivoracaceae; g__Ketobacter	0.999514	0	0	0	0.0102629	0	0.000310251	0	0	0	0	0.000755687	0	0	0	0	0.00052023
36ba86b6ceefacdaf82e0fc1d38a03f6	d__Bacteria; p__Bacteroidota; c__Bacteroidia; o__Bacteroidales; f__Prolixibacteraceae	0.786022	0	0	0	0	0	0	0	0	0.000693259	0	0	0	0	0.00399284	0	0.00295585
033eabd40929f5213a791d0eed5759d5	d__Bacteria; p__Firmicutes; c__Clostridia; o__Christensenellales; f__Christensenellaceae; g__uncultured; s__uncultured_Firmicutes	0.988336	0	0	0	0	0	0	0	0	0.000719923	0	0	0	0	0.00535488	0	0.00118234
c368064fa8342492bc06d6031f506434	d__Bacteria; p__Proteobacteria; c__Alphaproteobacteria; o__Rhodospirillales; f__Magnetospiraceae	0.764582	0.00404975	0.00297156	0.0021918	0	0	0	0	0	0	0	0	0	0	0	0	0
4e744a930ad88ee7c456a8099e63236e	d__Bacteria; p__Proteobacteria; c__Alphaproteobacteria; o__Rhodobacterales; f__Rhodobacteraceae; g__uncultured; s__uncultured_Rhodovulum	0.826343	0.000653185	0	0.00150864	0	0	0	0	0.00291852	0.00290636	0.00167852	0	0	0	0	0	0
d78234f3d73b0a31694cc721b3735ee7	d__Bacteria; p__Proteobacteria; c__Alphaproteobacteria; o__Micavibrionales; f__Micavibrionaceae; g__uncultured; s__unidentified_marine	0.788362	0	0.000274298	0	0.000849347	0.00230403	0	0.00254242	0.000459397	0	0.00110231	0	0	0	0	0.00226305	0
27cd54d9153c33010e7fc63dbd6043e5	d__Bacteria; p__Planctomycetota; c__Planctomycetes; o__Pirellulales; f__Pirellulaceae; g__Pirellula; s__uncultured_organism	0.985759	0	0	0	0.00127402	0.00111404	0	0.0015047	0.000945818	0	0.00117747	0.00043452	0.000948003	0.000979682	0.000335846	0.00133996	0
df2150bcd658ee3090acb9c4db1b4e5c	d__Bacteria; p__Bacteroidota; c__Bacteroidia; o__Chitinophagales; f__Saprospiraceae; g__uncultured; s__uncultured_bacterium	0.815932	0.00167215	0.000662887	0.00102474	0.000247726	0.00187361	0	0.00142687	0.000648561	0	0	0	0	0	0	0.00211416	0
df227c421a0b6a66264a93b27b7ff2e2	d__Bacteria; p__Spirochaetota; c__Spirochaetia; o__Spirochaetales; f__Spirochaetaceae; g__Spirochaeta_2; s__uncultured_Spirochaetes	0.984606	0	0	0	0	0	0.000434351	0	0	0	0	0	0	0	0.00630644	0	0
8265346949ce66ea5e03866c87d2491f	d__Bacteria; p__Bacteroidota; c__Bacteroidia; o__Bacteroidales; f__Bacteroidetes_BD2-2; g__Bacteroidetes_BD2-2	0.876325	0	0	0	0.0111831	0	0.000848019	0	0	0	0	0	0	0	0	0	0
f559afde83e5e34f9512c2c2ea07cbb1	d__Bacteria; p__Desulfobacterota; c__Desulfobulbia; o__Desulfobulbales; f__Desulfobulbaceae; g__Desulfobulbus	0.948825	0.000992841	0	0	0	0	0.000703235	0	0.00318876	0.00157317	0	0	0	0	0.000914247	0	0.00137152
951cec0535ae7d80792c7ccf56023f47	d__Bacteria; p__Myxococcota; c__Polyangia; o__Polyangiales; f__Sandaracinaceae; g__uncultured	0.943829	0	0	0	0	0	0	0	0	0	0	0	0.00232692	0.0117136	0	0	0
26fe76a3589509ef13eaeb3a8955435e	d__Bacteria; p__Desulfobacterota; c__Desulfovibrionia; o__Desulfovibrionales; f__Desulfovibrionaceae; g__Desulfovibrio	0.999988	0	0	0	0	0	0.000537768	0	0.000513444	0.00573272	0	0	0	0	0.000914247	0	0.00106411
94c7df82b786401f68e5bb4c19f630a4	d__Bacteria; p__Spirochaetota; c__Spirochaetia; o__Spirochaetales; f__Spirochaetaceae; g__Salinispira; s__Salinispira_pacifica	0.94956	0	0	0	0.0026896	0	0.00192355	0	0	0.000693259	0	0.000774579	0.00284401	0	0.000335846	0	0
0f8ec6951ffb368866c0548821a143fc	d__Bacteria; p__Proteobacteria; c__Alphaproteobacteria; o__Caulobacterales; f__Parvularculaceae	0.999793	0	0	0	0	0.00263318	0	0.00477352	0	0	0	0	0	0	0	0.0019355	0
7fd0f81cc34630c084d47f1046ca57a6	d__Bacteria; p__Bacteroidota; c__Bacteroidia; o__Chitinophagales; f__Saprospiraceae; g__uncultured; s__uncultured_bacterium	0.968055	0	0	0	0.000601621	0	0	0	0.00664775	0.000373294	0.00187895	0	0	0	0	0	0
3d10ae68e5c5bb3e0529f0f18a04d157	d__Bacteria; p__Myxococcota; c__Polyangia; o__Polyangiales; f__Sandaracinaceae; g__uncultured	0.987491	0.0021947	0.00237725	0.0021064	0	0	0	0	0.00145926	0	0.000876841	0	0	0	0	0	0
876bca5ac88284a8eca380aa11b89284	d__Bacteria; p__Bacteroidota; c__Bacteroidia; o__Chitinophagales; f__Saprospiraceae; g__uncultured	0.759675	0.0016199	0.00134863	0.000996271	0.000813958	0.000759571	0	0.000544804	0.000594514	0.000453285	0.000876841	0	0	0	0	0.000655093	0.000543877
f8eea586365a5c2d2914219f4e45fbbb	d__Bacteria; p__Proteobacteria; c__Alphaproteobacteria; o__Rhodobacterales; f__Rhodobacteraceae	0.999896	0.000653185	0	0.0010532	0	0	0	0	0	0	0	0.000717902	0.00626257	0.00127785	0	0	0
682d87c8b82d1888cbc222352713be41	d__Bacteria; p__Desulfobacterota; c__Desulfobacteria; o__Desulfobacterales; f__Desulfosarcinaceae; g__Desulfosarcina	0.998848	0	0	0	0	0	0.00219244	0	0	0	0	0	0	0	0.00326517	0	0.00158434
fe877575f1eb27025880ed0ff9f2de3a	d__Bacteria; p__Proteobacteria; c__Alphaproteobacteria; o__Rhodobacterales; f__Rhodobacteraceae	0.897477	0.00135862	0.00134863	0.00239105	0.000389284	0.000557018	0	0.000337259	0.00024321	0	0.000526105	0.000188922	0.000746912	0.00115006	0	0.000387101	0
4aa8e7d14d1307255d0695bf9e831ae5	d__Bacteria; p__Myxococcota; c__Polyangia; o__Polyangiales; f__Sandaracinaceae	0.999974	0	0	0	0.00145097	0	0	0	0.00164843	0	0.00611284	0	0	0	0	0	0
51585e4b1bf598213ca69840d0417aec	d__Bacteria; p__Bacteroidota; c__Rhodothermia; o__Balneolales; f__Balneolaceae; g__Balneola	0.999948	0	0	0	0.000530842	0.000658295	0.00233722	0	0.000702608	0	0.00067642	0	0	0	0.000895589	0	0.00215186
7d99cca395d04a4ce9fcb8c1ac00e2b4	d__Bacteria; p__Proteobacteria; c__Alphaproteobacteria; o__Rhodobacterales; f__Rhodobacteraceae	0.994121	0.000679312	0.000868611	0.000853947	0	0.00078489	0	0.000544804	0	0	0.000325684	0	0	0.00643183	0	0.00104219	0
35177498e4849f26f3b2b1ea2b43088d	d__Bacteria; p__Bacteroidota; c__Bacteroidia; o__Bacteroidales; f__Prolixibacteraceae; g__Draconibacterium; s__uncultured_bacterium	0.847545	0	0	0	0	0	0.000289567	0	0	0.00055994	0	0	0	0	0.00384357	0	0.00245927
91327aaf92734545efed9231ac2a4bf4	d__Bacteria; p__Proteobacteria; c__Alphaproteobacteria; o__Rhodobacterales; f__Rhodobacteraceae	0.999979	0.000888332	0.00155436	0	0.00162792	0	0	0	0.00129712	0	0	0.00102018	0	0.00276867	0	0.000863532	0
b43e607a128d534c73b47ce77f8e558e	d__Bacteria; p__Proteobacteria; c__Alphaproteobacteria; o__Rhodobacterales; f__Rhodobacteraceae	0.969901	0	0	0	0	0.00126595	0	0.000985835	0	0	0	0.000831255	0.000948003	0.00575031	0	0.00131019	0
56c9be8f5a851e6d82fcc78e20c0df3e	d__Bacteria; p__Proteobacteria; c__Gammaproteobacteria; o__KI89A_clade; f__KI89A_clade; g__KI89A_clade; s__uncultured_bacterium	0.738997	0.00397136	0.00256012	0.00224873	0	0	0	0	0	0	0	0	0	0	0	0	0
0aa814a28ab12e6d97d947987ed7b4f3	d__Bacteria; p__Desulfobacterota; c__Desulfobacteria; o__Desulfobacterales; f__Desulfosarcinaceae; g__Desulfosarcina	0.998962	0	0.00164579	0.0011386	0	0	0.00217175	0	0	0	0	0	0	0	0.00156728	0	0.000993166
4d66a7d27240494227d580175f8627e5	d__Bacteria; p__Proteobacteria; c__Alphaproteobacteria; o__Rhodobacterales; f__Rhodobacteraceae	1	0	0.000640029	0	0.00314966	0	0	0	0	0.00151984	0.00225473	0	0	0	0	0	0.0018681
136614cb932349a2635888a80281e8a9	d__Bacteria; p__Spirochaetota; c__Spirochaetia; o__Spirochaetales; f__Spirochaetaceae; g__Salinispira; s__Salinispira_pacifica	0.977337	0	0.00050288	0	0	0.000860847	0	0.00220516	0.00210782	0.000933234	0.00105221	0	0	0.000383354	0	0.00113152	0
629a45657b9556f48ab7356f259c7984	d__Bacteria; p__Proteobacteria; c__Alphaproteobacteria; o__Rhizobiales; f__Rhizobiaceae	0.950893	0	0.000365731	0.000569298	0.000353895	0.00101276	0	0.00085612	0.000270234	0	0.0014781	0.000207814	0.00255674	0.00136304	0	0.00068487	0
7b0ec29d1489c3cd5fe19ca7734e4e3b	d__Bacteria; p__Proteobacteria; c__Gammaproteobacteria; o__Thiotrichales; f__Thiotrichaceae; g__uncultured; s__uncultured_sediment	0.902586	0.000574803	0.000845753	0.00102474	0.00123863	0.000329147	0.000868702	0	0.0012701	0.00114654	0	0	0	0	0.00039182	0	0.00108775
51b9ade7e9003cafaf98ab937297674e	d__Bacteria; p__Proteobacteria; c__Alphaproteobacteria; o__Rhizobiales	0.999092	0	0	0	0	0	0.00165467	0	0	0.00189313	0	0	0	0	0.0035637	0	0
eb814ca63937bf91dcd4f05f8d39f273	d__Bacteria; p__Proteobacteria; c__Alphaproteobacteria; o__Rhodobacterales; f__Rhodobacteraceae	0.999921	0	0.00265155	0	0	0.00103808	0	0.00147875	0	0	0	0	0.00140764	0.0033224	0	0	0
43c7a1bc177fc7fc660d8399d76a5047	d__Bacteria; p__Proteobacteria; c__Alphaproteobacteria; o__uncultured; f__uncultured; g__uncultured; s__uncultured_Alphaproteobacteria	0.747216	0.00214245	0.00118863	0.00293188	0	0.000329147	0	0	0.00183759	0	0.000526105	0	0	0	0	0	0
aa2a7c88e2a0bb7fb4c94209b8d60426	d__Bacteria; p__Proteobacteria; c__Alphaproteobacteria; o__Caulobacterales; f__Parvularculaceae; g__uncultured; s__uncultured_bacterium	0.886337	0	0	0	0	0.00230403	0.00109622	0.000882063	0.00118903	0	0	0	0	0	0.00216434	0	0
556a407427902178380e4251a24e99b1	d__Bacteria; p__Planctomycetota; c__Planctomycetes; o__Pirellulales; f__Pirellulaceae; g__Pirellula; s__uncultured_organism	0.986368	0	0	0	0	0	0	0	0.00294555	0	0.00573705	0	0	0	0	0	0
422e3c5747aff82082e41861381a15a8	d__Bacteria; p__Myxococcota; c__Polyangia; o__Polyangiales; f__Sandaracinaceae; g__uncultured	0.978665	0.00135862	0	0.00438359	0.0013448	0	0	0	0.00132415	0.00117321	0	0	0	0	0	0	0
6099a32143c834ea5322a6f46fc2a49a	d__Bacteria; p__Proteobacteria; c__Alphaproteobacteria; o__Parvibaculales; f__PS1_clade; g__PS1_clade; s__uncultured_bacterium	0.978659	0.00135862	0.00164579	0.000939341	0	0	0.000558451	0	0.00116201	0.000719923	0.000926947	0	0	0	0.000522427	0	0.000425643
4ba3e60abf0ca8e79bb9822b1e4b8023	d__Bacteria; p__Firmicutes; c__Clostridia; o__Christensenellales; f__Christensenellaceae; g__uncultured	0.999238	0	0	0	0	0	0.0017374	0	0	0	0	0	0	0	0.00466453	0	0
43d2c2c646c597f2ae9afae0a56be7eb	d__Bacteria; p__Proteobacteria; c__Alphaproteobacteria; o__Rhodobacterales; f__Rhodobacteraceae	0.927352	0.000914459	0	0	0	0.00129127	0	0.00189384	0	0	0.00240505	0	0	0	0	0.0023226	0
cb495b65cc38275aba6ae04286a37054	d__Bacteria; p__Myxococcota; c__Myxococcia; o__Myxococcales; f__Myxococcaceae; g__P3OB-42	0.999999	0	0.00100576	0.0025903	0	0	0	0.00166035	0.00362113	0	0	0	0	0	0	0	0
ac1f4fcabf51e2f9c989a9ee592ea8fc	d__Bacteria; p__Actinobacteriota; c__Acidimicrobiia; o__Microtrichales; f__Microtrichaceae; g__uncultured	0.999998	0	0	0	0.00145097	0.00311424	0	0.00202356	0.000594514	0	0	0	0	0	0	0.00205461	0
7fe7b6776e158c4aceef3d899ee3430d	d__Bacteria; p__Proteobacteria; c__Alphaproteobacteria; o__Caulobacterales; f__Hyphomonadaceae; g__Ponticaulis; s__uncultured_bacterium	0.888043	0	0.000548597	0	0.00191103	0.00172169	0	0.00225704	0.0012701	0	0	0	0	0	0	0.0015484	0
0ba40b6fac0deb71efc1ecec4263805f	d__Bacteria	1	0	0	0	0	0.000430423	0	0.00352825	0	0	0	0	0	0	0	0.00533008	0
f0918d80c94120fcc1aa3f1697c95fe1	d__Bacteria; p__Proteobacteria; c__Alphaproteobacteria; o__Rhodospirillales; f__Rhodospirillaceae; g__Insolitispirillum; s__Insolitispirillum_peregrinum	0.947726	0	0	0	0	0	0.00554315	0	0	0	0	0	0.00180982	0	0	0	0
806bfb451cebc013852e6f6843723487	d__Bacteria; p__Desulfobacterota; c__Desulfuromonadia; o__PB19; f__PB19; g__PB19; s__uncultured_delta	0.939701	0.000653185	0	0.000626228	0.00155714	0.000329147	0.000268884	0.000181601	0.00240508	0.000746587	0.0014781	0	0	0	0	0.000327547	0.000425643
565f7ae96fce166f2e65cb783f82ceb5	d__Bacteria; p__Proteobacteria; c__Alphaproteobacteria	1	0	0	0	0	0.00179765	0	0.00319099	0	0	0	0	0.00158001	0	0	0.00238216	0
5af9cc30ee616cf4c8524e6e76485222	d__Bacteria; p__Bacteroidota; c__Bacteroidia; o__Bacteroidales; f__Prolixibacteraceae; g__Draconibacterium	0.975268	0	0	0	0	0	0.00270952	0	0	0.0012532	0	0	0	0	0.00220166	0	0.000709404
4a5bfb64a15f16409ac702c791158bd0	d__Bacteria; p__Bacteroidota; c__Bacteroidia; o__Flavobacteriales; f__Flavobacteriaceae; g__Ascidiimonas; s__Flavobacteriaceae_bacterium	0.882788	0.00350107	0.00246868	0.00139478	0	0.000278509	0	0	0	0	0	0	0	0	0	0.00068487	0
35085cb7a8e85fc7dce79210435d3753	d__Bacteria; p__Desulfobacterota; c__Desulfobacteria; o__Desulfobacterales; f__Desulfosarcinaceae; g__Desulfatitalea	0.977127	0.00154152	0.00258298	0.00296035	0	0	0	0	0	0.00101323	0	0	0	0	0	0.000267993	0
68e85eaea8d94f9ed998baa7061f7af3	d__Bacteria; p__Proteobacteria; c__Alphaproteobacteria; o__uncultured; f__uncultured; g__uncultured	0.94936	0.00114961	0	0	0	0.00108872	0	0.00199761	0.000918795	0	0.00157831	0.000132245	0.000373456	0.000468544	0	0.000893309	0
efe5377393136da77558393b398fdfbf	d__Bacteria; p__Bacteroidota; c__Bacteroidia; o__Bacteroidales; f__Prolixibacteraceae; g__uncultured; s__uncultured_Bacteroidetes	0.718218	0	0	0	0.000247726	0	0.00103417	0	0	0.0037596	0	0	0	0	0.00145533	0	0.00108775
d2c237644f30dea70dfd275293eb11d9	d__Bacteria; p__Myxococcota; c__Polyangia; o__Polyangiales; f__Sandaracinaceae; g__uncultured; s__uncultured_bacterium	0.761999	0	0	0	0	0.00194956	0	0	0.00224294	0	0.0029061	0	0	0	0	0.00136974	0
337ac267353a50ba72b10305d545718b	d__Bacteria; p__Proteobacteria; c__Gammaproteobacteria; o__Arenicellales; f__Arenicellaceae; g__HTCC5015; s__uncultured_bacterium	0.999306	0	0	0	0.00152175	0	0.00132374	0	0	0	0	0.00198368	0	0	0.000839615	0	0.0015134
a0d4a675613f226142ec9c523106faec	d__Bacteria; p__Proteobacteria; c__Alphaproteobacteria; o__Rhodospirillales; f__Rhodospirillaceae; g__Insolitispirillum; s__Insolitispirillum_peregrinum	0.988254	0	0	0	0	0	0	0	0	0	0	0.00581879	0	0.000511139	0	0	0
ee4268045d4b8758cd2bb10cabbfe234	d__Bacteria; p__Proteobacteria; c__Alphaproteobacteria; o__Rhodobacterales; f__Rhodobacteraceae; g__Donghicola	0.726915	0	0	0	0.000955515	0	0.000496401	0	0	0	0	0.0036084	0.000775639	0	0.000503769	0	0.000543877
b56215e33b670990a5e02bdd12a4935f	d__Bacteria; p__Proteobacteria; c__Alphaproteobacteria; o__Rhodobacterales; f__Rhodobacteraceae	0.999713	0	0	0	0.000707789	0	0	0	0	0	0.000776631	0.00453412	0.000804367	0	0	0	0
36bea95ffaaf2039c2676d2b83ec8334	d__Bacteria; p__Proteobacteria; c__Gammaproteobacteria; o__Gammaproteobacteria_Incertae_Sedis; f__Unknown_Family; g__Marinicella; s__gamma_proteobacterium	0.897759	0.000287401	0	0.000142324	0.00127402	0	0.000517084	0	0.00235103	0	0.00283094	0	0	0	0.000578401	0.000267993	0
651ffa77e6972eb3052c7791d668b720	d__Bacteria; p__Proteobacteria; c__Gammaproteobacteria; o__Oceanospirillales; f__Hahellaceae; g__Hahella	0.996619	0.000261274	0	0	0.00385745	0	0.00018615	0.000207544	0.00394541	0.000293302	0.000425894	0	0	0	0	0	0.000165528
09976f730d56ec757001ae90d0b386f0	d__Bacteria; p__Myxococcota; c__Polyangia; o__Polyangiales; f__BIrii41; g__BIrii41; s__uncultured_organism	0.858574	0	0	0	0	0	0.000558451	0	0.00205378	0.00181314	0	0	0	0	0	0	0.00345243
729833d6acec1576dda09a91d2cb8922	d__Bacteria; p__Proteobacteria; c__Alphaproteobacteria; o__Rhizobiales; f__Hyphomicrobiaceae; g__Filomicrobium; s__uncultured_Alphaproteobacteria	0.902761	0.000888332	0.000731462	0.00167943	0	0	0	0	0.00108094	0.000773251	0.000876841	0	0	0.00136304	0	0.00163773	0
ee25593e3ace9a69f2a2ca1e26fb5e67	d__Bacteria; p__Cyanobacteria; c__Cyanobacteriia; o__Chloroplast; f__Chloroplast; g__Chloroplast	1	0	0	0	0	0.00202552	0	0.00383957	0	0	0	0	0	0	0	0.00253104	0
2386836da9c9ee3cfa00c55f98b029ef	d__Bacteria; p__Proteobacteria; c__Alphaproteobacteria; o__Sphingomonadales; f__Sphingomonadaceae; g__Erythrobacter	0.873453	0	0	0	0	0	0	0	0	0	0	0	0.00281528	0.0091579	0	0	0
a5dbd96fe7502990f06c5516fd4c0652	d__Bacteria; p__Proteobacteria; c__Alphaproteobacteria; o__Rhodobacterales; f__Rhodobacteraceae	0.996183	0.00454617	0.00176008	0.00173636	0	0	0	0	0	0	0	0	0	0	0	0	0
323b28f8d143f8d7ca98b18b9c3507c4	d__Bacteria; p__Bacteroidota; c__Bacteroidia; o__Cytophagales; f__Cyclobacteriaceae; g__Ekhidna	1	0	0	0	0.00222954	0	0	0	0.00175652	0.00119987	0.00325684	0	0	0	0.000167923	0	0
a900d1e9b95814ab725b63767a12f7cf	d__Bacteria; p__Verrucomicrobiota; c__Verrucomicrobiae; o__Opitutales; f__Puniceicoccaceae; g__Puniceicoccus	1	0	0	0	0.000283116	0	0.000806652	0	0.00448588	0	0	0	0.00106291	0	0.00110083	0	0
e0bdff2d03a635e8a7fe548381a6a25c	d__Bacteria; p__Myxococcota; c__Myxococcia; o__Myxococcales; f__Myxococcaceae; g__P3OB-42; s__uncultured_organism	0.845792	0.000496421	0	0.000797017	0	0.00220275	0	0.00308722	0	0	0	0	0	0	0	0.00160796	0
e56dec356b4cda77b1e9eb0c92312f26	d__Bacteria; p__Spirochaetota; c__Leptospirae; o__Leptospirales; f__Leptospiraceae; g__RBG-16-49-21; s__uncultured_organism	0.943878	0	0.000342873	0.000341579	0	0.000683614	0.00140647	0.000466975	0	0	0	0	0	0	0.00231361	0.000446655	0.000662111
e897d4b50e50f1b8d0963dcd81d5a2b7	d__Bacteria; p__Proteobacteria; c__Gammaproteobacteria; o__Cellvibrionales; f__Spongiibacteraceae; g__uncultured; s__uncultured_bacterium	0.841948	0.0016199	0.00480022	0.000939341	0	0	0	0	0	0	0	0	0	0	0	0	0
aa8db66f10070ff6005a497214bfacbc	d__Bacteria; p__Bacteroidota; c__Bacteroidia; o__Cytophagales; f__Cyclobacteriaceae; g__Fulvivirga; s__uncultured_Bacteroidetes	0.999903	0.000496421	0.000411447	0.000426973	0.0013448	0.00136723	0.000206834	0.000441031	0.000945818	0.000719923	0.000400842	0	0	0.000979682	0	0.000446655	0.000425643
9e776c03db49a4877273162a71d179f3	d__Bacteria; p__Desulfobacterota; c__Desulfobacteria; o__Desulfobacterales; f__Desulfosarcinaceae; g__Desulfosarcina; s__uncultured_bacterium	0.793723	0	0.0015315	0.0010532	0	0	0.001241	0	0	0.00245307	0	0	0	0	0.000895589	0	0
2758b58cb9a5324a9014e8123e4c8bf3	d__Bacteria; p__Bacteroidota; c__Bacteroidia; o__Chitinophagales; f__Saprospiraceae; g__Phaeodactylibacter; s__uncultured_bacterium	0.800441	0	0	0	0.0006724	0	0	0	0.000837725	0	0.000726526	0.00173808	0.00267165	0.000894492	0.000167923	0.00029777	0
5813c78720b499e9f1879de2861ac8a2	d__Bacteria; p__Proteobacteria; c__Alphaproteobacteria; o__Caulobacterales; f__Hyphomonadaceae; g__uncultured; s__uncultured_bacterium	0.841297	0	0	0	0	0.00189893	0	0.00181601	0	0	0.00127768	0	0	0.00187417	0	0.00187595	0
a8bc1eeee772d51c71c5b94dbb1ae9f5	d__Bacteria; p__Proteobacteria; c__Alphaproteobacteria; o__Micavibrionales; f__Micavibrionaceae; g__uncultured; s__uncultured_bacterium	0.917709	0	0	0	0	0.00177233	0	0.0016863	0	0	0.00328189	0	0	0	0	0.00110175	0
2f0302022c55d2c39f78edf3b114bdbb	d__Bacteria; p__Bacteroidota; c__Bacteroidia; o__Bacteroidales; f__Prolixibacteraceae; g__Roseimarinus; s__uncultured_bacterium	0.953425	0	0	0	0	0	0.000268884	0	0	0.00141318	0	0	0.0017811	0	0.00210837	0	0.0014661
17309905b48dc16bc88d74d6b255d0db	d__Bacteria; p__Bacteroidota; c__Ignavibacteria; o__Ignavibacteriales; f__Melioribacteraceae; g__IheB3-7; s__uncultured_bacterium	0.971014	0.00117573	0.00134863	0.00102474	0	0	0.0011169	0	0.000351304	0.000479949	0	0	0	0	0.000783641	0	0.000780345
6da85f8658e0b5e8e1e4c99dc391ca29	d__Bacteria; p__Bacteroidota; c__Bacteroidia; o__Sphingobacteriales; f__Lentimicrobiaceae; g__Lentimicrobiaceae	0.999955	0.000809949	0.000617171	0	0	0.000632975	0.0011169	0.000492918	0.000729631	0	0	0	0	0	0.00108217	0.00029777	0.00115869
7d9e5691b01db711439a9e1a64a8d960	d__Bacteria; p__Planctomycetota; c__Phycisphaerae; o__Phycisphaerales; f__Phycisphaeraceae; g__uncultured; s__uncultured_bacterium	0.999062	7.83822e-05	0.000182866	0	0	0.00225339	0	0.00264619	0	0	0	0	0	0	0	0.00291814	0
040f54c0f238f1ccade84ed2ee43481d	d__Bacteria; p__Proteobacteria; c__Alphaproteobacteria; o__Rhodobacterales; f__Rhodobacteraceae; g__uncultured	0.731284	0	0	0.000768552	0.000813958	0.00113936	0	0.00176413	0	0.000399957	0.000901894	0.00105796	0	0	0	0.000893309	0
ee327dbbf776a919afd8f2ec12475ed8	d__Bacteria; p__Proteobacteria; c__Alphaproteobacteria	0.999947	0.00128024	0.000182866	0.000683157	0.000389284	0.00243063	0	0.000882063	0	0.000799915	0	0	0	0	0	0.00139952	0
9e29a379fdac4f4e3c6c6570afdbdac3	d__Bacteria; p__Bacteroidota; c__Bacteroidia; o__Flavobacteriales; f__Flavobacteriaceae	1	0	0	0	0.0006724	0.00101276	0.000475718	0.000441031	0.000675584	0.00055994	0.00117747	0.000358951	0.000258546	0.000638923	0.00029853	0.00110175	0.000260115
065a536ae0df6be8fc03923a231bbfad	d__Bacteria; p__Proteobacteria; c__Alphaproteobacteria; o__Micavibrionales; f__Micavibrionaceae; g__uncultured; s__uncultured_bacterium	0.824807	0	0	0	0	0.000455742	0.001241	0	0	0.000799915	0	0	0	0	0.00238824	0.000446655	0.00113505
4c5e8c8898899c6c763bf888cc77d469	d__Bacteria; p__Proteobacteria; c__Alphaproteobacteria; o__Micavibrionales; f__Micavibrionaceae; g__uncultured; s__uncultured_bacterium	0.76907	0	0	0	0	0	0	0	0	0	0.000350737	0	0.00137891	0.010095	0	0	0
88ce47d4b5d6826cbc0a79fc21c07318	d__Bacteria; p__Bacteroidota; c__Bacteroidia; o__Chitinophagales; f__Saprospiraceae; g__uncultured; s__uncultured_bacterium	0.950656	0	0	0	0	0.000708933	0.000144784	0.00025943	0.000324281	0	0.000901894	0.000831255	0.00137891	0.003365	0	0.00101242	0
9d96a24e2d1479eeca988451712ff065	d__Bacteria; p__Cyanobacteria; c__Cyanobacteriia; o__Chloroplast; f__Chloroplast; g__Chloroplast	1	0	0	0	0	0	0.00208902	0	0	0.00189313	0.000901894	0	0	0	0	0	0.00212821
816b9cb51c0549108d1e2973ec13c202	d__Bacteria; p__Proteobacteria; c__Alphaproteobacteria; o__Caulobacterales; f__Hyphomonadaceae	0.940731	0.00164603	0.00210295	0.00148017	0	0.000860847	0	0.00085612	0	0	0	0	0	0	0	0.00068487	0
38f3e19fd7a6a61ddd5237bca4c0d342	d__Bacteria; p__Actinobacteriota; c__Acidimicrobiia; o__Actinomarinales; f__uncultured; g__uncultured; s__uncultured_actinobacterium	0.728871	0.00232534	0.00205724	0.00224873	0	0	0	0	0	0	0	0	0	0	0	0.000267993	0.000685758
48f27f9f3144dd2c4f62630e3c801c8c	d__Bacteria; p__Proteobacteria; c__Alphaproteobacteria; o__Rhodospirillales; f__Terasakiellaceae; g__uncultured; s__alpha_proteobacterium	0.989143	0.000496421	0.00128006	0.000227719	0	0.000759571	0	0.000363202	0.000216187	0	0.00175368	0	0	0.000468544	0	0.00238216	0
131ef3263b95b58e2c73d3391f46a62d	d__Bacteria; p__Planctomycetota; c__Phycisphaerae; o__Phycisphaerales; f__Phycisphaeraceae; g__Phycisphaera; s__uncultured_bacterium	0.859751	0	0	0.000170789	0.00212337	0	0	0	0.0017295	0.00143985	0.000175368	0	0	0.00447246	0	0	0
6225c5a14a2d5ad9f59e6c1a1d53d9a0	d__Bacteria; p__Desulfobacterota; c__Desulfobacteria; o__Desulfobacterales; f__Desulfobacterales; g__Desulfatiferula; s__uncultured_bacterium	0.962167	0	0	0	0	0	0.00182014	0	0	0	0	0	0	0	0.00388089	0	0
f098c23a90dbad9319ed939e3fe92359	d__Bacteria; p__Planctomycetota; c__Phycisphaerae; o__MSBL9; f__4572-13; g__4572-13; s__uncultured_bacterium	0.824506	0	0	0	0	0	0.00229586	0	0	0.00189313	0	0	0	0	0.00208971	0	0
a45fbf105eb4b0c471e71aad84978581	d__Bacteria; p__Proteobacteria; c__Alphaproteobacteria; o__Rhodobacterales; f__Rhodobacteraceae; g__uncultured	0.843302	0.00148926	0	0.00108167	0.00215876	0	0	0	0.00113498	0.00135985	0.00110231	0	0	0	0	0	0
0b9c82403746711bda8cfc15e8ced7c8	d__Bacteria; p__Bacteroidota; c__Bacteroidia; o__Bacteroidales; f__Bacteroidetes_BD2-2; g__Bacteroidetes_BD2-2	0.999898	0	0	0	0	0	0.000910069	0	0	0.000879906	0	0	0	0	0.0010262	0	0.00380714
c20e845c8973c639c5a29202d1d5eec6	d__Bacteria; p__Bacteroidota; c__Bacteroidia; o__Flavobacteriales; f__Flavobacteriaceae; g__Actibacter; s__uncultured_bacterium	0.700639	0.0010451	0	0	0.000990905	0.00139255	0	0.000908006	0.00210782	0.000959898	0.000501052	0	0	0	0	0	0
4bdeb96d4f407a72aa4bfe94568c4afc	d__Bacteria; p__Proteobacteria; c__Alphaproteobacteria; o__uncultured; f__uncultured; g__uncultured	0.850528	0	0.000800037	0.00176482	0.0013448	0	0	0	0.000729631	0.00146651	0.00187895	0	0	0	0	0	0
62b70910ad1e16e5ee19edda9ad010bb	d__Bacteria; p__Bacteroidota; c__Bacteroidia; o__Chitinophagales; f__Saprospiraceae; g__uncultured	0.999873	0	0.000571455	0	0	0	0.000868702	0	0.000837725	0	0.00130274	0.000585657	0.00066073	0.000809303	0	0	0.00160798
f4abad578561dc4abc7ed3e5cebc1198	d__Bacteria; p__Proteobacteria; c__Alphaproteobacteria; o__Micropepsales; f__Micropepsaceae	0.834356	0	0	0.000256184	0.0013448	0	0	0	0	0	0	0.00130356	0.00499856	0	0	0	0
e473852905ada730612771cc74379ec8	d__Bacteria; p__Bacteroidota; c__Bacteroidia; o__Bacteroidales; f__Bacteroidetes_BD2-2; g__Bacteroidetes_BD2-2; s__uncultured_Bacteroidetes	0.978795	0.00130637	0.0019658	0.000797017	0	0.000582337	0.000910069	0	0	0	0	0	0	0	0.00108217	0	0
c3f1abd3ef5491e3a5ef3d1954c14862	d__Bacteria; p__Desulfobacterota; c__Desulfobulbia; o__Desulfobulbales; f__Desulfocapsaceae; g__Desulforhopalus; s__uncultured_delta	0.899821	0	0	0	0.00205259	0	0	0	0.00470207	0.00151984	0	0	0	0	0	0	0
d47ac0d9d902f265335b2591d58b73aa	d__Bacteria; p__Bacteroidota; c__Bacteroidia; o__Chitinophagales; f__Saprospiraceae; g__uncultured; s__uncultured_Bacteroidetes	0.770301	0	0	0	0	0.00278509	0	0.00215327	0	0	0	0	0	0	0	0.00285859	0
521b478807eecd8867194fbd54bc7729	d__Bacteria; p__Proteobacteria; c__Gammaproteobacteria; o__Cellvibrionales; f__Spongiibacteraceae	0.998506	0.000992841	0.00498308	0.000910876	0	0	0	0	0	0	0	0	0	0	0	0	0
0464ccf78314493dbfb4475269931b2d	d__Bacteria; p__Bacteroidota; c__Bacteroidia; o__Bacteroidales; f__Bacteroidetes_BD2-2; g__Bacteroidetes_BD2-2	0.992056	0.000522548	0	0	0	0.000329147	0.000227517	0.000648576	0.000648561	0.00245307	0	0	0	0	0.000447795	0.00235238	0
8ac5314423001b8801e0f820b04f3eda	d__Bacteria; p__Proteobacteria; c__Alphaproteobacteria; o__Rhizobiales; f__Stappiaceae; g__Labrenzia	0.995999	0	0	0.00139478	0.00205259	0	0	0	0.00154033	0.00162649	0	0	0	0	0.00117546	0	0
1e7f2e4007780f78353de47619092f44	d__Bacteria; p__Proteobacteria; c__Gammaproteobacteria; o__Gammaproteobacteria_Incertae_Sedis; f__Unknown_Family; g__uncultured	0.999998	0	0	0.000569298	0	0	0.00182014	0	0	0.00127986	0	0	0	0	0.000951564	0	0.00191539
0faa765efe62c60f7ae8940acff37d86	d__Bacteria; p__Desulfobacterota; c__Desulfobacteria; o__Desulfobacterales; f__Desulfosarcinaceae; g__Sva0081_sediment_group	0.836709	0	0	0	0.00258343	0	0	0	0.00124308	0.00301301	0	0	0	0	0	0	0.00130057
74ea9c538434b649ee8de4f42942b554	d__Bacteria; p__Proteobacteria; c__Gammaproteobacteria; o__Cellvibrionales; f__Cellvibrionaceae; g__Halioxenophilus; s__uncultured_bacterium	0.92577	0	0	0	0.00152175	0	0.000951435	0	0	0	0	0.00262601	0	0	0.000727666	0	0.000472936
34de0902eecb4084ccbdc9a876fa0b63	d__Bacteria; p__Bdellovibrionota; c__Bdellovibrionia; o__Bdellovibrionales; f__Bdellovibrionaceae; g__OM27_clade; s__uncultured_organism	0.890805	0	0	0	0	0.00197488	0	0.00389145	0	0	0	0	0	0	0	0.00175684	0
defab8e49e83f4fcda8e54298b5c85c8	d__Bacteria; p__Proteobacteria; c__Alphaproteobacteria; o__Caulobacterales; f__Parvularculaceae	1	0	0	0	0.000849347	0.00124063	0.000785968	0.000830177	0	0	0	0	0	0	0.00113814	0.0011613	0.00101681
529d7ac6f2e60f3e448fa9b1bc339fa3	d__Bacteria; p__Chloroflexi; c__Anaerolineae; o__SBR1031; f__SBR1031; g__SBR1031; s__uncultured_bacterium	0.913228	0	0	0	0	0.00308892	0	0.00236082	0	0	0	0	0	0	0	0.00217372	0
b3052b5f3d10e807be1b6083b9a2c594	d__Bacteria; p__Zixibacteria; c__Zixibacteria; o__Zixibacteria; f__Zixibacteria; g__Zixibacteria; s__uncultured_bacterium	0.959553	0.000809949	0.000297156	0.000313114	0.000141558	0.00232935	0.0001241	0.000492918	0.000324281	0.000693259	0	0	0	0	0	0.00190573	0.000165528
8269e7f06d3a2d1a7c00e8f697873a37	d__Bacteria; p__Chloroflexi; c__Anaerolineae; o__SBR1031; f__A4b; g__A4b; s__uncultured_organism	0.980529	0	0.000137149	0.000768552	0	0.00174701	0	0.000778291	0.000324281	0.000506613	0.000325684	0	0.00166619	0	0	0.00151863	0
bf9a4c08fa7f250b39e4f353a28eef43	d__Bacteria; p__Bacteroidota; c__Bacteroidia; o__Chitinophagales; f__Saprospiraceae	1	0	0	0.000398508	0.000955515	0.00025319	0.000517084	0.000207544	0.000837725	0.00090657	0.000801684	0	0.000172364	0.00161861	0.000242555	0.000803978	0.000472936
89abd0eed11fe6d6510901a95b397b3b	d__Bacteria; p__Desulfobacterota; c__Desulfobulbia; o__Desulfobulbales; f__Desulfocapsaceae; g__Desulfopila; s__uncultured_bacterium	0.968596	0	0	0	0.00173408	0	0	0	0	0	0	0	0	0	0.00440331	0	0
8207628e14eb098d022846aaec0168f1	d__Bacteria; p__Proteobacteria; c__Alphaproteobacteria; o__Caulobacterales; f__Hyphomonadaceae; g__Maricaulis; s__bacterium_2D703	0.741427	0	0	0	0.00109707	0.000354466	0	0.000492918	0.000756655	0.00325299	0	0	0.000804367	0.00127785	0	0.000387101	0
609818c10fd9137307fff5f43a173b51	d__Bacteria; p__Spirochaetota; c__Spirochaetia; o__Spirochaetales; f__Spirochaetaceae; g__Salinispira; s__Salinispira_pacifica	0.932492	0	0	0	0	0	0.00115827	0	0	0	0	0	0.00652111	0	0	0	0
fe4093ca11ad3f8d4a1acc64c07ea059	d__Bacteria; p__Spirochaetota; c__Spirochaetia; o__Spirochaetales; f__Spirochaetaceae; g__Spirochaeta_2; s__uncultured_Spirochaetes	0.999988	0.00130637	0.00176008	0.00108167	0	0	0	0	0	0.00151984	0.000776631	0	0	0	0	0.000863532	0
ff293c27338324d885d722c51c417258	d__Bacteria; p__Desulfobacterota; c__Desulfobacteria; o__Desulfobacterales; f__Desulfobacteraceae; g__Desulfotignum; s__uncultured_bacterium	0.837077	0	0	0	0	0.000632975	0.00248201	0.000389145	0	0	0	0	0	0	0.00186581	0.000655093	0
abc7443d634f1add4f5d5af8ec2cf927	d__Bacteria; p__Proteobacteria; c__Alphaproteobacteria; o__Alphaproteobacteria_Incertae_Sedis; f__Unknown_Family; g__uncultured	0.810686	0.000836077	0.000594313	0.00187868	0	0.000810209	0	0.0024127	0	0.000239974	0	0	0	0	0	0.00068487	0
9e8e90897baee114da2e4e01007463ab	d__Bacteria; p__Bacteroidota; c__Bacteroidia; o__Bacteroidales; f__Bacteroidetes_BD2-2; g__Bacteroidetes_BD2-2; s__uncultured_prokaryote	0.724794	0	0	0	0	0	0.00192355	0	0	0	0	0	0	0	0.0011568	0	0.0029795
65e09dcf658fca6963233086a8d69e9b	d__Bacteria; p__Bacteroidota; c__Bacteroidia; o__Chitinophagales; f__Saprospiraceae	0.999969	0	0	0	0	0	0	0	0.000540468	0	0.00653873	0	0	0	0	0	0
a27d01dd3362f5f197a1f2032199909f	d__Bacteria; p__Bacteroidota; c__Bacteroidia; o__Chitinophagales; f__Saprospiraceae; g__uncultured; s__uncultured_organism	0.829583	0	0	0	0	0.0014685	0	0.00153064	0.000324281	0.000213311	0.000275579	0	0	0.00268348	0	0.00205461	0
241f32e0bbef61228f9cfc33dcce3163	d__Bacteria; p__Bacteroidota; c__Bacteroidia; o__Cytophagales; f__Cyclobacteriaceae; g__uncultured; s__uncultured_bacterium	0.921647	0.00112348	0.000845753	0.000540833	0.000601621	0.000557018	0.000248201	0.000311316	0.000567491	0.00162649	0.000250526	0	0	0	0.000242555	0	0.000283762
c855ad414d3bbdde6e3eb4f68955924c	d__Bacteria; p__Bacteroidota; c__Bacteroidia; o__Chitinophagales; f__Saprospiraceae; g__Lewinella; s__Cladosiphon_okamuranus	0.991633	0.000496421	0	0	0.000424674	0.000481061	0.000413668	0.000544804	0.000405351	0.000399957	0	0	0	0.00383354	0.000242555	0.000952863	0.000543877
40a4976963bcada617ea88a863fd50d8	d__Bacteria; p__Proteobacteria; c__Alphaproteobacteria; o__Rhodobacterales; f__Rhodobacteraceae; g__Tropicimonas	0.767995	0	0.000891469	0.00142324	0	0	0	0	0.00232401	0.000719923	0.00192905	0	0	0	0	0	0
440d7396cfcb5f921877bcb7b8048b6c	d__Bacteria; p__Bacteroidota; c__Bacteroidia; o__Bacteroidales; f__Bacteroidetes_BD2-2; g__Bacteroidetes_BD2-2; s__uncultured_Bacteroidetes	0.869028	0.000966714	0.00075432	0	0.000707789	0	0	0	0.000459397	0.00351962	0	0	0	0	0.000709008	0	0
b6904b132fa7e312b8dc2803932d7f2d	d__Bacteria; p__Cyanobacteria; c__Cyanobacteriia; o__Chloroplast; f__Chloroplast; g__Chloroplast; s__Pleurosigma_intermedium	0.730894	0	0.000594313	0	0	0.00141787	0	0.00313911	0	0	0	0	0	0	0	0.0022035	0
b0db5b157a4913ca693cf70fb7bed821	d__Bacteria; p__Bacteroidota; c__Rhodothermia; o__Rhodothermales; f__Rhodothermaceae; g__uncultured; s__uncultured_bacterium	0.863826	0.00101897	0.000914328	0.000654692	0.000813958	0.000582337	0.000289567	0.000181601	0	0	0.000901894	0.000585657	0.000172364	0.000638923	0	0.000565762	0
d64af1885f7346c9c514faa8417f2fc4	d__Bacteria; p__Spirochaetota; c__Spirochaetia; o__Spirochaetales; f__Spirochaetaceae; g__Spirochaeta_2; s__uncultured_organism	0.966468	0	0	0	0	0	0	0	0	0.000293302	0	0	0.0075553	0	0	0	0
3f3b964e05aa4e324c463bf190a71b86	d__Bacteria; p__Proteobacteria; c__Gammaproteobacteria; o__Cellvibrionales; f__Cellvibrionaceae; g__uncultured; s__marine_metagenome	0.999135	0.00329205	0.00237725	0.00122399	0	0	0	0	0	0	0	0	0	0	0	0	0
a5dbb2dd730c93863585e9c86d96a8cf	d__Bacteria; p__Calditrichota; c__Calditrichia; o__Calditrichales; f__Calditrichaceae; g__Calditrichaceae; s__uncultured_bacterium	0.998293	0.00148926	0.00198866	0.00150864	0	0	0.000765285	0	0	0	0	0	0	0	0.000709008	0	0
2309d5ce868737af5ee544f53155e221	d__Bacteria; p__Proteobacteria; c__Alphaproteobacteria; o__Caulobacterales; f__Hyphomonadaceae; g__Hirschia; s__uncultured_bacterium	0.756763	0	0	0.000853947	0.00063701	0.00139255	0	0.00129715	0.000540468	0.000639932	0.000425894	0	0	0	0	0.00172706	0
cec4dab2247e79563f5be0a54240a38c	d__Bacteria; p__Desulfobacterota; c__Desulfovibrionia; o__Desulfovibrionales; f__Desulfovibrionaceae; g__Desulfovibrio; s__uncultured_organism	0.98884	0	0	0	0.00594543	0	0.00159262	0	0	0	0	0	0	0	0.000503769	0	0
6d1be5b325941d4420495e66fc9a4e16	d__Bacteria; p__Bacteroidota; c__Bacteroidia; o__Chitinophagales; f__Saprospiraceae; g__Lewinella; s__uncultured_bacterium	0.93962	0	0	0	0	0	0.000165467	0	0	0	0	0.00177586	0.00120655	0.00528177	7.46324e-05	0	0
b3656877ca147d764e6a74a32f56c595	d__Bacteria; p__Bacteroidota; c__Bacteroidia; o__Chitinophagales; f__Saprospiraceae; g__Lewinella; s__uncultured_bacterium	0.847556	0	0	0	0	0	0	0	0	0	0	0.00132245	0.00149382	0.00638923	0	0	0
9abb43f8dfba7f24d534fca65ea07631	d__Bacteria; p__Calditrichota; c__Calditrichia; o__Calditrichales; f__Calditrichaceae; g__Calorithrix; s__unidentified_bacterium	0.855611	0.000966714	0	0	0.00138019	0	0.000889385	0	0.000594514	0	0	0	0	0	0.000279872	0.000714647	0.00212821
786edd09e62fe7794993471698eb0a85	d__Bacteria; p__Proteobacteria; c__Alphaproteobacteria; o__Rhizobiales; f__Rhodobiaceae; g__Tepidamorphus; s__Microbaculum_marinum	0.939587	0.000836077	0.00221724	0.00199254	0	0	0	0	0	0	0.00177874	0	0	0	0	0	0
d4428ef134a7dffa32bb787409f00cc3	d__Bacteria; p__Proteobacteria; c__Alphaproteobacteria; o__Rhodobacterales; f__Rhodobacteraceae; g__uncultured; s__uncultured_Rhodobacterales	0.999744	0.000470293	0.000708604	0.000483903	0.000849347	0.000962123	0	0.000337259	0.000810701	0.000746587	0.000200421	0	0	0.000596328	0.000223897	0.000714647	0.000307409
6f25f8f9deb7e280fa9c7fb722e7ae96	d__Bacteria; p__Desulfobacterota; c__Desulfobacteria; o__Desulfobacterales; f__Desulfosarcinaceae; g__LCP-80; s__uncultured_delta	0.776778	0	0	0.000996271	0	0	0.000930752	0	0.000891771	0.00175981	0	0	0	0	0.000839615	0	0.00108775
e035a461274c86393b1c976462847ee0	d__Bacteria; p__Planctomycetota; c__Planctomycetes; o__Pirellulales; f__Pirellulaceae; g__Pirellula	0.994395	0	0	0	0	0	0	0	0.00210782	0.00114654	0.00373284	0	0	0	0	0	0
a43c324b6fbf73d24661b86dec989760	d__Bacteria; p__Planctomycetota; c__Planctomycetes; o__Pirellulales; f__Pirellulaceae; g__Blastopirellula	0.999998	0	0	0.000455438	0	0.000354466	0	0.00025943	0.00113498	0.00090657	0.00383305	0	0	0	0	0	0
fb9431cb0eb9b9f2d6132c0c40630234	d__Bacteria; p__Bacteroidota; c__Bacteroidia; o__Chitinophagales; f__Saprospiraceae; g__Lewinella; s__uncultured_marine	0.956301	0	0	0	0.000743179	0	0	0	0.000648561	0	0	0.000340059	0.000574548	0.0057929	0.000335846	0	0.000756698
d58522f12c186802733cb30d1a1b6321	d__Bacteria; p__Proteobacteria; c__Alphaproteobacteria; o__Sphingomonadales; f__Sphingomonadaceae; g__Erythrobacter	0.999615	0	0	0	0	0.00227871	0	0.000726405	0	0	0	0	0	0	0	0.00449632	0
43f29ab17df80085120ffee34d345e2d	d__Bacteria; p__Bacteroidota; c__Bacteroidia; o__Bacteroidales; f__Bacteroidaceae; g__Bacteroides; s__uncultured_bacterium	0.831477	0	0	0	0	0	0.000455034	0	0	0	0	0	0	0	0.00225763	0	0.0029795
fa2e37b38928feb18c302b83d4ef04f6	d__Bacteria; p__Proteobacteria; c__Alphaproteobacteria; o__Sphingomonadales; f__Sphingomonadaceae; g__Erythrobacter; s__Erythrobacter_vulgaris	0.804278	0	0	0	0	0	0	0	0	0	0	0.00069901	0.0033611	0.00489841	0	0	0
89da8fd634dbb35ab189d74d775e05f8	d__Bacteria; p__Bacteroidota; c__Bacteroidia; o__Chitinophagales; f__Saprospiraceae; g__uncultured	0.994957	0.00138475	0.000777178	0.000654692	0.00109707	0	0	0.000674519	0.000783678	0	0.00152821	0	0	0	0	0	0.000260115
791a0b6d301b90e36808ec2bae50630e	d__Bacteria; p__Proteobacteria; c__Gammaproteobacteria; o__HOC36; f__HOC36; g__HOC36; s__uncultured_bacterium	0.846769	0.000522548	0	0.000910876	0.000601621	0.000455742	0.000165467	0.000389145	0.000729631	0.000399957	0.000926947	0.000132245	0.00132146	0.00110747	0	0	0
153f65c6d41ab1fddb5fa2ffc43937fe	d__Bacteria; p__Spirochaetota; c__Spirochaetia; o__Spirochaetales; f__Spirochaetaceae; g__uncultured; s__uncultured_organism	0.941502	0.000496421	0	0	0	0.00179765	0	0.00316505	0	0	0	0	0	0	0	0.00163773	0
5ffd5b2d4ba6d758c26b5ddd78b4be48	d__Bacteria; p__Bacteroidota; c__Bacteroidia; o__Chitinophagales; f__Saprospiraceae; g__Lewinella; s__Cladosiphon_okamuranus	0.872158	0	0	0	0.000530842	0.000379785	0.000537768	0	0.000405351	0	0.000400842	0.00137913	0.00100546	0.00132044	0	0	0.000969519
4af34e31f4f29f5372246db273985eb8	d__Bacteria; p__Proteobacteria; c__Alphaproteobacteria; o__Rhizobiales; f__Methyloligellaceae; g__Methyloceanibacter; s__uncultured_bacterium	0.990053	0.000522548	0.000845753	0	0.00102629	0.00113936	0	0.000389145	0.000837725	0.00135985	0	0	0	0	0	0.000476432	0.00052023
eab69d2be60a389d79a78151599c75e1	d__Bacteria; p__Bacteroidota; c__Bacteroidia; o__Cytophagales; f__Amoebophilaceae; g__Candidatus_Amoebophilus; s__uncultured_bacterium	0.986355	0.000522548	0.000525738	0.00148017	0.00130941	0.000759571	0	0.00085612	0.000486421	0	0.000651368	0	0	0	0	0.000803978	0
9162308874ed693eb9fb8cdd39067507	d__Bacteria; p__Proteobacteria; c__Gammaproteobacteria; o__KI89A_clade; f__KI89A_clade; g__KI89A_clade	1	0.000731567	0.000365731	0.000341579	0.00102629	0	0	0	0.000810701	0.00109322	0.00270568	0	0	0	0	0	0
a586d2d995360ae284c8033e94906db7	d__Bacteria; p__Proteobacteria; c__Alphaproteobacteria; o__Rhodobacterales; f__Rhodobacteraceae	0.992346	0	0.00050288	0	0	0	0	0	0	0	0	0.000585657	0.00100546	0.0074967	0	0	0
2232e5acbea73d848e6fb211f92094c5	d__Bacteria; p__Spirochaetota; c__Spirochaetia; o__Spirochaetales; f__Spirochaetaceae; g__Spirochaeta_2; s__Oceanispirochaeta_litoralis	0.99813	0	0	0	0	0	0.00273021	0	0	0	0	0	0	0	0	0	0.00312138
cd083b03c68be8134c25589ed8194c32	d__Bacteria; p__Bacteroidota; c__Bacteroidia; o__Chitinophagales; f__Saprospiraceae; g__Lewinella; s__uncultured_bacterium	0.760688	0	0	0.000227719	0	0.00225339	0	0.00225704	0	0	0	0	0	0	0	0.00235238	0
ccdbb8f10c90dcc2289a92477c78452a	d__Bacteria; p__Bacteroidota; c__Bacteroidia; o__Bacteroidales; f__Marinilabiliaceae; g__Labilibacter; s__uncultured_Bacteroidetes	0.999068	0	0	0	0.00159253	0	0	0.000233487	0	0.000746587	0	0	0.000373456	0	0.00188447	0	0.00158434
1ac217b1428ab20982e10d4f7eb3fa34	d__Bacteria; p__Desulfobacterota; c__Desulfobacteria; o__Desulfobacterales; f__Desulfosarcinaceae	0.819766	0.00101897	0.00109719	0.00116706	0	0	0	0	0	0.00314633	0	0	0	0	0	0.000476432	0
ba502560e0edd58c4bd5b0d857a28403	d__Bacteria; p__Bacteroidota; c__Bacteroidia; o__Chitinophagales; f__Saprospiraceae; g__uncultured; s__uncultured_bacterium	0.7754	0.000235147	0.000274298	0	0.000530842	0	0.00190287	0	0.000351304	0.00101323	0	0	0	0	0.000410478	0	0.00144246
f94b86f0571bc83b40bcf1455651d36d	d__Bacteria; p__Bacteroidota; c__Bacteroidia; o__Chitinophagales; f__Saprospiraceae; g__uncultured	0.754498	0.00185505	0.00107433	0	0	0.00118999	0	0.0015047	0	0	0	0	0	0	0	0.00113152	0
05d54b2d5366b5b7a364bb368b8aa2a7	d__Bacteria; p__Myxococcota; c__Myxococcia; o__Myxococcales; f__Myxococcaceae; g__P3OB-42; s__uncultured_Myxococcaceae	0.976482	0	0.00226296	0.00461131	0	0	0	0	0	0	0	0	0	0	0	0	0
9fad0e97961eaed64ac123e21461a9aa	d__Bacteria; p__Proteobacteria; c__Alphaproteobacteria; o__Rhodobacterales; f__Rhodobacteraceae; g__Ruegeria	0.707064	0	0	0	0.00113246	0	0	0	0.00199973	0.00130653	0	0	0	0	0.00136204	0	0.000780345
a9ea58e9664afbc1cfa4c7af3fd75787	d__Bacteria; p__Desulfobacterota; c__Desulfuromonadia; o__Bradymonadales; f__Bradymonadales; g__Bradymonadales; s__uncultured_bacterium	0.98671	0.00227308	0.000868611	0.00145171	0.000707789	0	0.000144784	0	0.000621538	0.000533276	0.000325684	0	0	0	0	0	0
f1dd3f7c0f23f0b12972b6d170d4697e	d__Bacteria; p__Bacteroidota; c__Bacteroidia; o__Chitinophagales; f__Saprospiraceae; g__uncultured	0.924509	0	0	0	0	0.00217744	0	0.000830177	0	0	0	0	0	0	0	0.00419855	0
2610882836e70d6ec11d44e9b25ff29f	d__Bacteria; p__Bacteroidota; c__Bacteroidia; o__Chitinophagales; f__Saprospiraceae	1	0	0	0	0	0.00182297	0	0.00269808	0	0	0	0	0	0.000383354	0	0.0022035	0
251f5181f9c540242dab41134dd0ed0e	d__Bacteria; p__Bacteroidota; c__Bacteroidia; o__Flavobacteriales	0.871725	0	0	0	0	0	0.000268884	0	0	0.00458618	0	0	0	0	0.00098888	0	0.000496583
240f5e2e661717816eef8e0b97cfbe65	d__Bacteria; p__Proteobacteria; c__Gammaproteobacteria; o__Oceanospirillales; f__P13-46; g__P13-46; s__uncultured_bacterium	0.984499	0.00242985	0	0.000597763	0	0.00149382	0.000248201	0.000466975	0	0	0	0	0	0	0	0.00160796	0
03f8f39a214b2f7dcfe02fbafe8468e1	d__Bacteria; p__Proteobacteria; c__Alphaproteobacteria; o__uncultured; f__uncultured; g__uncultured; s__uncultured_Alphaproteobacteria	0.955911	0.0010451	0.000845753	0.0016225	0	0	0	0.000700462	0.00143224	0	0.00107726	0	0	0	0	0	0
f236c448d55e13403410405b183a6971	d__Bacteria; p__Actinobacteriota; c__Acidimicrobiia; o__Microtrichales; f__Microtrichaceae; g__uncultured; s__uncultured_bacterium	0.914187	0.000914459	0	0	0.00106168	0.00103808	0	0.00147875	0	0	0.00202926	0	0	0	0	0	0.000307409
1c5c623f51dee2e1f9ed4553b34d2b47	d__Bacteria; p__Desulfobacterota; c__Desulfuromonadia; o__Desulfuromonadia; f__Geopsychrobacteraceae; g__Desulfuromusa	0.952743	0	0	0	0	0	0.00115827	0	0	0	0	0	0	0	0.00375028	0	0
940fcac5253fe702c96f8ce9f35b34be	d__Bacteria; p__Myxococcota; c__Polyangia; o__Polyangiales; f__Sandaracinaceae; g__Sandaracinus	0.993095	0	0	0.000683157	0.00148636	0.000379785	0	0	0.00121605	0.00130653	0.000876841	0	0.00129273	0	0	0	0
bba077bdb294835f13dce129f487cc3a	d__Bacteria; p__Cyanobacteria; c__Cyanobacteriia; o__Chloroplast; f__Chloroplast; g__Chloroplast	1	0	0	0	0	0.00136723	0	0.0027759	0	0	0	0	0	0	0	0.00279904	0
eeb2a9ea0b5ab4ce2bb9008575819f79	d__Bacteria; p__Proteobacteria; c__Gammaproteobacteria; o__Cellvibrionales; f__Cellvibrionaceae; g__Halioxenophilus; s__uncultured_bacterium	0.942305	0	0	0	0	0	0.00153057	0	0.000405351	0	0	0	0	0	0	0	0.00392537
c07e2750e12287a213235d66075961a6	d__Bacteria; p__Bacteroidota; c__Bacteroidia; o__Flavobacteriales; f__Cryomorphaceae; g__Vicingus; s__uncultured_bacterium	0.700458	0	0	0	0	0	0	0	0.000270234	0.000213311	0.00593747	0	0	0	0	0	0
87e5c83f1c2e8e17d8f026e1d81b137f	d__Bacteria; p__Proteobacteria; c__Alphaproteobacteria; o__uncultured; f__uncultured; g__uncultured; s__uncultured_Alphaproteobacteria	0.796487	0.000548675	0	0	0.000955515	0	0	0	0.00218889	0.00109322	0.0014781	0	0	0	0.000261214	0	0.000260115
f85ef6469454dd998f91b3d03bd2d05a	d__Bacteria; p__Bacteroidota; c__Bacteroidia; o__Chitinophagales; f__uncultured; g__uncultured; s__uncultured_organism	0.942421	0.000313529	0	0	0.00159253	0.00101276	0	0.000441031	0.000621538	0.000399957	0	0.000906824	0.0011491	0	0	0	0.000331055
38ac96777c0ccb477120efcdc8679665	d__Bacteria; p__Proteobacteria; c__Alphaproteobacteria; o__Caulobacterales; f__Hyphomonadaceae; g__uncultured; s__uncultured_bacterium	0.764051	0	0	0.000683157	0	0.000481061	0.00134442	0.000726405	0	0.00109322	0.000350737	0	0	0	0.000858273	0	0.000378349
c5349a3c88a07a5d07702f01de333906	d__Bacteria; p__Proteobacteria; c__Gammaproteobacteria; o__Cellvibrionales; f__Spongiibacteraceae; g__BD1-7_clade; s__uncultured_bacterium	0.776676	0.00107122	0.00317729	0.00204947	0	0	0	0	0	0	0	0	0	0	0	0	0
180cc61a6cb3a09f3ca6d6f8b9d0e5b6	d__Bacteria; p__Proteobacteria; c__Gammaproteobacteria; o__KI89A_clade; f__KI89A_clade; g__KI89A_clade	0.999998	0	0	0.000512368	0	0	0	0.000700462	0	0	0	0.000680118	0.00137891	0.00353538	0	0.0011613	0
765f4633aaaceb665f43b749767f711d	d__Bacteria; p__Bdellovibrionota; c__Bdellovibrionia; o__Bdellovibrionales; f__Bdellovibrionaceae; g__OM27_clade; s__uncultured_bacterium	0.980008	0	0	0	0.00237109	0.000430423	0	0.00085612	0.00116201	0.00101323	0.00132779	0	0	0	0	0	0
34d59638a154ea9793530fc477804df0	d__Bacteria; p__Proteobacteria; c__Alphaproteobacteria; o__Rhodobacterales; f__Rhodobacteraceae	1	0	0	0	0	0	0	0	0	0	0	0	0.00212583	0.0074967	0	0	0
e65ce5fab7348913b69595940106a0b7	d__Bacteria; p__Proteobacteria; c__Gammaproteobacteria	0.999997	0.000731567	0.00162293	0.000483903	0.000743179	0	0.000951435	0	0.000621538	0	0	0	0	0	0.000279872	0	0.000638464
988cdad936dd339c08992fe089278972	d__Bacteria; p__Proteobacteria; c__Gammaproteobacteria; o__Cellvibrionales; f__Halieaceae	0.999901	0.00483357	0.000937186	0.000597763	0	0	0	0	0	0	0	0	0	0	0	0	0
a9d317eaff5cb64a1eaf0aa2106a0780	d__Bacteria; p__Myxococcota; c__Polyangia; o__Nannocystales; f__Nannocystaceae; g__Plesiocystis; s__Plesiocystis_pacifica	0.847517	0.00229921	0.0025144	0.00139478	0	0	0	0	0	0	0	0	0	0	0	0	0
fe62dca322faad34c43cce1dd922469a	d__Bacteria; p__Proteobacteria; c__Gammaproteobacteria; o__Ga0077536; f__Ga0077536; g__Ga0077536	0.931491	0.00203794	0.0020801	0.00145171	0	0	0	0.000700462	0	0	0	0	0	0	0	0	0
e8687bbe3687f97d9a858e4f2fac155b	d__Bacteria; p__Proteobacteria; c__Gammaproteobacteria; o__KI89A_clade; f__KI89A_clade; g__KI89A_clade; s__uncultured_bacterium	0.732506	0.00188117	0.00290299	0.00136631	0	0	0	0	0	0	0	0	0	0	0	0	0
04c915efbb1664b46b69471d2438dd07	d__Bacteria; p__Proteobacteria; c__Gammaproteobacteria; o__Cellvibrionales; f__Cellvibrionaceae; g__uncultured; s__uncultured_bacterium	0.805806	0	0	0	0	0.000683614	0	0	0.00351304	0	0.00225473	0	0	0	0	0	0
3f3a0a0ac6a6c6225057a419fec64444	d__Bacteria; p__Bacteroidota; c__Bacteroidia; o__Bacteroidales; f__Marinifilaceae; g__uncultured; s__uncultured_Saccharicrinis	0.998235	0	0	0	0	0	0.000641185	0	0	0	0.00175368	0	0	0	0	0	0.00345243
0939c92a3150fc5b658d5e4b81471c22	d__Bacteria; p__Proteobacteria; c__Gammaproteobacteria; o__Steroidobacterales; f__Woeseiaceae; g__Woeseia	0.970117	0	0	0	0.00226493	0	0	0	0.00181057	0.00218643	0	0	0	0	0	0	0.000756698
b33507d8b919204b6af9bcaafddbef33	d__Bacteria; p__Bacteroidota; c__Bacteroidia; o__Bacteroidales; f__SB-5; g__SB-5	0.719514	0	0	0	0	0.0010634	0	0.00194573	0	0	0	0	0	0	0	0.00381145	0
7498b56b99e78d116e232eb8223e45e4	d__Bacteria; p__Bacteroidota; c__Bacteroidia; o__Bacteroidales; f__Bacteroidaceae; g__Bacteroides	0.997909	0	0	0	0	0	0.000599818	0	0	0.00109322	0	0	0	0	0.00175386	0	0.00191539
1161e7cf62b276d5ba1d4a32f04d79fe	d__Bacteria; p__Proteobacteria; c__Alphaproteobacteria; o__Rhodobacterales; f__Rhodobacteraceae	0.996861	0.000522548	0.00050288	0.000853947	0.00063701	0.000886166	0	0.000492918	0.000729631	0.00090657	0.000751578	0	0	0	0	0.000267993	0
e22a7e0700d738e174989a4372fc56fa	d__Bacteria; p__Proteobacteria; c__Gammaproteobacteria; o__Milano-WF1B-44; f__Milano-WF1B-44; g__Milano-WF1B-44; s__uncultured_gamma	0.951246	0	0	0	0.000920126	0	0.000723918	0	0.00102689	0.000533276	0.000501052	0	0	0	0.00069035	0	0.00160798
6a9bdf968c043e08515d49e192252a92	d__Bacteria; p__Proteobacteria; c__Gammaproteobacteria; o__Cellvibrionales; f__Spongiibacteraceae; g__BD1-7_clade; s__uncultured_gamma	0.988491	0.00125412	0.00121148	0	0	0	0	0	0.00232401	0.00146651	0	0	0	0	0	0	0
5a9f67d88522a2634af79826108d192d	d__Bacteria; p__Proteobacteria; c__Gammaproteobacteria	0.999998	0.000757695	0	0.00116706	0.000920126	0.000911485	0	0.000959892	0.000648561	0	0.00057621	0	0	0	0	0.000774201	0
04e9cf94f216ddd3cecf75623ee5b510	d__Bacteria; p__Proteobacteria; c__Alphaproteobacteria; o__Rhodobacterales; f__Rhodobacteraceae	0.986293	0	0	0.0010532	0.000955515	0	0	0	0.00135117	0.00127986	0.000901894	0	0	0	0.000820957	0	0
ce6bed26e4c29b9190f6f789e623a93a	d__Bacteria; p__Myxococcota; c__Polyangia; o__Polyangiales; f__Sandaracinaceae; g__Sandaracinus; s__uncultured_bacterium	0.991833	0.00235147	0.0015315	0.0010532	0	0	0	0	0.000432374	0	0.00057621	0	0	0	0	0.000238216	0
8d18f533aaf088797d9808ec53fff520	d__Bacteria; p__Desulfobacterota; c__Desulfuromonadia; o__Desulfuromonadia; f__Desulfuromonadaceae; g__Desulfuromonadaceae; s__uncultured_bacterium	0.932475	0	0	0	0	0	0.000930752	0	0	0	0	0	0	0	0.00365699	0	0
be5714ba6690bea7c2659dcf583307cd	d__Bacteria; p__Proteobacteria; c__Alphaproteobacteria; o__Rickettsiales; f__SM2D12; g__SM2D12; s__uncultured_bacterium	0.859855	0.000731567	0.000480022	0.000540833	0	0.00108872	0	0.00108961	0	0	0.00137789	0	0	0	0	0.000952863	0
3437fc345419d31cba60fd08116db07a	d__Bacteria; p__Myxococcota; c__Polyangia; o__MidBa8; f__MidBa8; g__MidBa8; s__uncultured_microorganism	0.99995	0	0	0	0	0	0.000848019	0	0	0.00213311	0	0	0	0	0.00126875	0	0.00120599
e8800701a8d1f00ebb44f795e1d658d7	d__Bacteria; p__Proteobacteria; c__Gammaproteobacteria; o__Granulosicoccales; f__Granulosicoccaceae; g__Granulosicoccus; s__uncultured_bacterium	0.837425	0	0	0	0	0	0	0.000700462	0	0	0	0.000717902	0.00249928	0.00374835	0	0	0
fa82b533da07c51e079a3f8ccb4c27b3	d__Bacteria; p__Proteobacteria; c__Alphaproteobacteria; o__Rhodobacterales; f__Rhodobacteraceae	0.985795	0.000679312	0	0	0.00155714	0.000658295	0	0.000674519	0.0012701	0.00101323	0	0	0	0	0	0.000565762	0.000307409
6499e4803df71282d4f276bc5038b9c3	d__Bacteria; p__Gemmatimonadota; c__BD2-11_terrestrial_group; o__BD2-11_terrestrial_group; f__BD2-11_terrestrial_group; g__BD2-11_terrestrial_group	1	0.000679312	0	0.000825482	0.000955515	0.000557018	0	0	0.00132415	0	0.00172863	0	0	0	0	0.000506208	0
702a6461602adeea92ac67f6416ead02	d__Bacteria; p__Proteobacteria; c__Gammaproteobacteria; o__Ga0077536; f__Ga0077536; g__Ga0077536	0.993119	0	0.00112005	0	0.00120324	0.000886166	0	0	0.00108094	0.0012532	0	0	0	0	0	0.00098264	0
985798a392caba59ee437cffdf8b8b88	d__Bacteria; p__Myxococcota; c__Polyangia; o__Polyangiales; f__Sandaracinaceae; g__uncultured; s__uncultured_bacterium	0.810391	0	0	0.00156557	0.00194642	0	0	0	0.00194568	0	0.00140295	0	0	0	0	0	0
de4c0a50efed4fdec5a5dcff28b9387b	d__Bacteria; p__Proteobacteria; c__Alphaproteobacteria; o__Rickettsiales; f__Mitochondria; g__Mitochondria	1	0	0	0.00011386	0.000601621	0	0.000703235	0	0.000108094	0.000319966	0.000225473	0.00154916	0.000316001	8.51898e-05	0.000932905	0	0.000307409
b02207c1b198c5ab9279660a1b168b79	d__Bacteria; p__Proteobacteria; c__Gammaproteobacteria; o__Steroidobacterales; f__Woeseiaceae; g__Woeseia	0.995964	0	0	0	0.00191103	0.00103808	0.000455034	0	0.00105391	0.00135985	0	0	0	0	0	0	0.000733051
90860352f5f447a17c3953657d20d95d	d__Bacteria; p__Proteobacteria; c__Gammaproteobacteria; o__Cellvibrionales; f__Spongiibacteraceae	0.999575	0	0	0	0	0.0021268	0	0.00181601	0	0	0	0	0	0	0	0.00250127	0
ac605d8f773d520a5d8007d011465601	d__Bacteria; p__Verrucomicrobiota; c__Verrucomicrobiae; o__Opitutales; f__Puniceicoccaceae; g__Puniceicoccus; s__uncultured_Verrucomicrobia	0.972222	0	0	0	0	0	0.000972119	0	0.000540468	0.000453285	0.00132779	0	0	0	0.00134338	0	0.000685758
573f3ff95c1dce6ded1f5e2017554090	d__Bacteria; p__Proteobacteria; c__Gammaproteobacteria; o__Cellvibrionales; f__Spongiibacteraceae; g__BD1-7_clade	0.996947	0.00130637	0.00324586	0.00128092	0	0	0	0	0	0	0	0	0	0	0	0	0
a6e0c521a9d2f2e6c9789da978059001	d__Bacteria; p__Bacteroidota; c__Bacteroidia; o__Chitinophagales; f__Saprospiraceae; g__uncultured	0.910871	0	0	0.00011386	0	0.00136723	0	0.00207544	0	0	0	0	0.000861821	0.00149082	0	0.00101242	0
c51345b6c6926931f152310acbe8d353	d__Bacteria; p__Proteobacteria; c__Gammaproteobacteria; o__KI89A_clade; f__KI89A_clade; g__KI89A_clade	1	0.00195955	0.00171436	0.000825482	0.000849347	0	0	0	0	0.000426621	0	0	0	0	0.000317188	0	0
35fb98dadda948a1c142e299fb53ff88	d__Bacteria; p__Bacteroidota; c__Bacteroidia; o__Cytophagales; f__Flammeovirgaceae; g__Flexithrix; s__Flexithrix_dorotheae	1	0	0.00134863	0	0	0	0	0	0.000999865	0	0.00122758	0	0	0.00387613	0	0	0
cc0f54d197a25a780ec53edae0ee20ae	d__Bacteria; p__Proteobacteria; c__Gammaproteobacteria; o__Oceanospirillales; f__Nitrincolaceae; g__uncultured; s__uncultured_gamma	0.89329	0	0	0	0	0	0.00177877	0	0.000972842	0	0.000450947	0	0	0	0	0	0.00227009
567312edc1aa563417ae7d9a2b415ca8	d__Bacteria; p__Desulfobacterota; c__Desulfobacteria; o__Desulfobacterales; f__Desulfosarcinaceae; g__uncultured	0.749299	0	0	0	0	0	0.00117895	0	0	0	0	0	0	0	0.00111949	0	0.00281397
b5b112c5fa423278503cbab47e04fc21	d__Bacteria; p__Proteobacteria; c__Gammaproteobacteria; o__Cellvibrionales; f__Cellvibrionaceae; g__uncultured	0.999359	0	0.000891469	0.000455438	0	0	0.000165467	0	0.00145926	0	0.00295621	0	0	0	0	0	0
8f25f9c01d9044ffee58d1c3671488ce	d__Bacteria; p__Proteobacteria; c__Gammaproteobacteria; o__Arenicellales; f__Arenicellaceae; g__HTCC5015; s__uncultured_bacterium	0.979624	0	0	0.000512368	0.00120324	0	0.000951435	0	0.00118903	0	0	0	0	0	0.000503769	0	0.00156069
87f1905a6e4bdaff5b0fa1b37c462793	d__Bacteria; p__Bacteroidota; c__Bacteroidia; o__Bacteroidales	0.998114	0	0	0	0.00127402	0	0.00200629	0	0.000432374	0.000533276	0	0	0	0	0.00123144	0	0
ffee10349405d0f429bc1f250913e2ce	d__Bacteria; p__Proteobacteria; c__Gammaproteobacteria; o__Cellvibrionales; f__Cellvibrionaceae	0.999817	0	0	0	0	0	0.00128237	0	0.00135117	0	0	0	0	0	0.000335846	0	0.00248292
cd0ec507924ed021d1098305d4604c26	d__Bacteria; p__Proteobacteria; c__Alphaproteobacteria; o__Rhodospirillales; f__Magnetospiraceae; g__uncultured	0.746575	0.00164603	0.00171436	0.00150864	0	0	0	0	0	0	0	0	0	0	0	0.00128041	0
a1fdc96a6881ed693c93d8ad2836939c	d__Bacteria; p__Spirochaetota; c__Spirochaetia; o__Spirochaetales; f__Spirochaetaceae; g__Spirochaeta_2; s__uncultured_Spirochaetes	0.854142	0	0	0	0	0	0.000227517	0	0	0.00127986	0	0	0	0	0.00220166	0	0.00134787
ae08f5d79e46ab8fe0fe05b7a538a973	d__Bacteria; p__Myxococcota; c__Polyangia; o__Polyangiales; f__BIrii41; g__BIrii41	0.999979	0.00237759	0.000845753	0.00145171	0.000318505	0	0	0.000207544	0.000378327	0	0.00057621	0	0	0	0	0	0
654168eb0462fc830cac29e468eb78ab	d__Bacteria; p__Proteobacteria; c__Alphaproteobacteria; o__uncultured; f__uncultured; g__uncultured; s__uncultured_Alphaproteobacteria	0.958195	0.00156764	0.000937186	0.00142324	0	0	0	0.00132309	0	0	0.000776631	0	0	0	0	0	0
520df2d78f0d399b437f67ee28134036	d__Bacteria; p__Proteobacteria; c__Gammaproteobacteria; o__Cellvibrionales; f__Spongiibacteraceae; g__Spongiibacteraceae	0.700247	0.00141088	0	0.0015371	0	0.000860847	0	0.00137498	0	0	0	0	0	0	0	0.00113152	0
9b7ab4eee09afe9f8d02118ac3ea9da3	d__Bacteria; p__Proteobacteria; c__Alphaproteobacteria; o__Zavarziniales; f__uncultured; g__uncultured; s__uncultured_bacterium	0.884793	0.0010451	0.00217153	0.00278956	0	0	0	0	0	0	0	0	0	0	0	0	0
b4b25ed1c707f95cfb299f6d90c2522e	d__Bacteria; p__Spirochaetota; c__Spirochaetia; o__Spirochaetales; f__Spirochaetaceae; g__Spirochaeta_2; s__uncultured_Spirochaetes	0.994327	0	0	0	0	0	0.00330934	0	0	0.000399957	0	0	0	0	0.000149265	0	0.00118234
0d9235077b3cc7f2a5b82a61ea515a92	d__Bacteria; p__Proteobacteria; c__Alphaproteobacteria; o__Caulobacterales; f__Hyphomonadaceae; g__Ponticaulis; s__uncultured_bacterium	0.837518	0	0	0	0	0	0.00200629	0	0	0	0	0	0	0	0.00154862	0	0.00125328
9ca3e5e8718afe53e7181272fa991cfd	d__Bacteria; p__Proteobacteria; c__Gammaproteobacteria; o__Alteromonadales; f__Alteromonadaceae; g__Alteromonas	0.758291	0	0	0	0	0	0.00179945	0	0	0	0	0	0	0	0.00126875	0	0.00184445
d224ac64ecde8b988f421dbb36901d89	d__Bacteria; p__Proteobacteria; c__Gammaproteobacteria; o__Cellvibrionales; f__Spongiibacteraceae; g__BD1-7_clade; s__uncultured_gamma	0.84419	0.00128024	0.00281156	0.00170789	0	0	0	0	0	0	0	0	0	0	0	0	0
0e131d71ed6fa4ea1c8e9429b9f32ecd	d__Bacteria; p__Bacteroidota; c__Bacteroidia; o__Flavobacteriales; f__Crocinitomicaceae; g__Fluviicola	0.995427	0.000209019	0	0	0.000389284	0	0.000434351	0	0.0012701	0	0.000776631	0.000207814	0	0.00174639	0.000205239	0	0.00120599
dfcdca15a8faa7cef998b9647deb7f83	d__Bacteria; p__Myxococcota; c__Polyangia; o__Polyangiales; f__Sandaracinaceae; g__Sandaracinus; s__uncultured_bacterium	0.976926	0.00154152	0	0.00116706	0	0.00108872	0	0.000518861	0.000675584	0	0.000425894	0	0	0	0	0.000774201	0
ff6c33afbd0b2a57f8d6373eb04152aa	d__Bacteria; p__Myxococcota; c__Myxococcia; o__Myxococcales; f__Myxococcaceae; g__P3OB-42	1	0	0	0	0.00194642	0	0	0	0	0	0	0.000585657	0.00155128	0.00387613	0	0	0
58683136ce904102993659ac5e5d50de	d__Bacteria; p__Proteobacteria; c__Gammaproteobacteria; o__Burkholderiales	0.997411	0	0	0	0	0.000101276	0	0.00145281	0	0	0	0	0	0	0	0.00509186	0
29b42e564c23f718220802c2169b1f92	d__Bacteria; p__Proteobacteria; c__Gammaproteobacteria; o__Cellvibrionales; f__Spongiibacteraceae; g__BD1-7_clade; s__uncultured_gamma	0.833059	0.00146313	0.00249154	0.00185022	0	0	0	0	0	0	0	0	0	0	0	0	0
97838861587cc4db3d2cc3348da7d0d6	d__Bacteria; p__Proteobacteria; c__Gammaproteobacteria; o__Run-SP154; f__Run-SP154; g__Run-SP154; s__uncultured_gamma	0.827846	0.000862204	0.000548597	0.00128092	0	0	0.000848019	0	0.00102689	0.000986561	0	0	0	0	0.000223897	0	0
b088eb8d89889a0d3e0e1aeba350333e	d__Bacteria; p__Planctomycetota; c__Planctomycetes; o__Pirellulales; f__Pirellulaceae; g__Blastopirellula	1	0.000679312	0.000274298	0.000455438	0	0	0	0	0.00135117	0.000266638	0.0029061	0	0	0	0	0	0
f87fd1fab019a118b3a6505944739d22	d__Bacteria; p__Proteobacteria; c__Gammaproteobacteria; o__JTB23; f__JTB23; g__JTB23	0.843488	0.000391911	0	0.000569298	0.00116785	0	0	0	0.00167545	0.00146651	0.00112737	0	0	0	0	0	0
61110d951f52ef67a5016dd1b53fc56b	d__Bacteria; p__Bacteroidota; c__Bacteroidia; o__Flavobacteriales; f__Schleiferiaceae; g__Schleiferia; s__uncultured_Bacteroidetes	0.99936	0	0	0	0	0.00108872	0	0.00142687	0	0	0	0.000415628	0.000517093	0.00242791	0	0.00104219	0
a9522d64f8f84f5ee6aebce3ec1f412b	d__Bacteria; p__NB1-j; c__NB1-j; o__NB1-j; f__NB1-j; g__NB1-j; s__uncultured_marine	0.874133	0.000888332	0.00137149	0.000626228	0.000849347	0	0.000620501	0	0	0.00090657	0.000626315	0	0	0	0	0	0
e701a28269595359f78b3e75ab47f58e	d__Bacteria; p__Proteobacteria; c__Gammaproteobacteria; o__Burkholderiales; f__Methylophilaceae; g__Methylotenera	0.947136	0	0	0	0.00102629	7.59571e-05	0	0	0.000594514	0.00106655	0.00187895	0	0	0	0.0010262	0.000148885	0
cbbd123cd1e939817ed793c4b035a413	d__Bacteria; p__Desulfobacterota; c__Desulfovibrionia; o__Desulfovibrionales; f__Desulfovibrionaceae; g__Desulfovibrio	1	0	0	0	0.0006724	0	0.0018615	0	0	0	0	0	0	0	0.00223897	0	0
885ab2b17472006a7fb0b3bb94c79b9e	d__Bacteria; p__Spirochaetota; c__Spirochaetia; o__Spirochaetales; f__Spirochaetaceae; g__Spirochaeta_2; s__uncultured_organism	0.97954	0.00146313	0.00173722	0.00108167	0	0.000430423	0	0.000492918	0	0	0	0	0	0	0	0.000655093	0
cbe66ecf9a1aeed83dbb6cf2a71d9dec	d__Bacteria; p__Proteobacteria; c__Alphaproteobacteria; o__Caulobacterales; f__Hyphomonadaceae; g__Hirschia; s__Hirschia_baltica	0.740515	0.000418038	0.000594313	0.000711622	0.000601621	0.000632975	0	0.00085612	0.000270234	0.000826578	0.000601263	0	0	0	0.000167923	0.000357324	0
dc0973cbd27181f6e354f4b620d69612	d__Bacteria; p__Proteobacteria; c__Alphaproteobacteria; o__Rhizobiales; f__Rhizobiaceae; g__Cohaesibacter; s__uncultured_bacterium	0.808046	0	0	0	0	0	0.00103417	0	0	0.00141318	0	0	0	0	0.00180984	0	0.000662111
734c20ac84d1a609a7c4fb487b312194	d__Bacteria; p__Bacteroidota; c__Bacteroidia; o__Bacteroidales; f__Bacteroidetes_BD2-2; g__Bacteroidetes_BD2-2	0.817408	0.00203794	0.00150864	0.00236259	0	0	0	0	0	0	0	0	0	0	0	0	0
a2f1519919501701fa00a1946648787a	d__Bacteria; p__Bacteroidota; c__Bacteroidia; o__Cytophagales; f__Cyclobacteriaceae; g__uncultured; s__uncultured_Flammeovirgaceae	0.926657	0	0.000594313	0	0	0.00126595	0	0	0.00118903	0.00157317	0	0	0	0	0	0.00142929	0
b0b9b6a888de181d2b40c40347ac453b	d__Bacteria; p__Myxococcota; c__Polyangia; o__Nannocystales; f__Nannocystaceae; g__uncultured	0.862783	0	0	0	0	0	0	0.00085612	0.00405351	0	0.00110231	0	0	0	0	0	0
099df5852e624de3b917f265b5c4aa6e	d__Bacteria; p__Proteobacteria; c__Alphaproteobacteria; o__Rhodobacterales; f__Rhodobacteraceae	0.999954	0	0	0	0	0	0	0	0	0	0	0.00147359	0.00261419	0.0024705	0	0	0
f5a2cf6df269f107ea75269db19fe7c7	d__Bacteria; p__Proteobacteria; c__Alphaproteobacteria; o__Caulobacterales; f__Parvularculaceae; g__Parvularcula	0.972923	0.00109735	0	0.00102474	0	0.0010634	0	0	0.000837725	0.000426621	0.000350737	0	0	0	0	0.00133996	0
09fcea30fbc18bc52d603c9e600a165e	d__Bacteria; p__Proteobacteria; c__Alphaproteobacteria	1	0	0.00144007	0	0	0.00164574	0	0	0	0	0	0	0	0	0	0.00291814	0
3791349c8eea37e433071950d985aded	d__Bacteria; p__Proteobacteria; c__Alphaproteobacteria; o__Caulobacterales; f__Hyphomonadaceae; g__uncultured; s__uncultured_bacterium	0.754429	0	0.000388589	0	0.00109707	0.000810209	0.000310251	0.00085612	0.000486421	0.000986561	0	0	0	0	0.000335846	0.000744424	0
bc6969cc81afb555ecaf0111922badf6	d__Bacteria; p__Bacteroidota; c__Bacteroidia; o__Bacteroidales; f__Bacteroidetes_BD2-2; g__Bacteroidetes_BD2-2; s__uncultured_bacterium	0.913721	0	0	0	0	0.000126595	0.000765285	0	0.000405351	0.00311967	0	0	0	0	0.000597059	0.000148885	0.000354702
9618236214d1b5fc3e5e12d7a8130684	d__Bacteria; p__Proteobacteria; c__Alphaproteobacteria; o__Rhizobiales; f__Hyphomicrobiaceae; g__Filomicrobium; s__uncultured_Alphaproteobacteria	0.949856	0.0019073	0.00173722	0.00125246	0	0	0	0	0	0	0.000801684	0	0	0	0	0	0
5dcd6a6a34b68570c619e98db1838380	d__Bacteria; p__Proteobacteria; c__Alphaproteobacteria	0.99999	0	0	0	0	0.00177233	0	0.0016863	0	0	0	0	0	0.000596328	0	0.00223327	0
a74deb3c57c43198e9cdf603d1914f9a	d__Bacteria; p__Bacteroidota; c__Bacteroidia; o__Chitinophagales; f__Saprospiraceae; g__Saprospira; s__uncultured_organism	1	0	0	0	0	0.000632975	0	0.00254242	0	0	0	0	0	0	0	0.00300747	0
c6094330e9672e5b40f2d0aef62a0ac8	d__Bacteria; p__Bacteroidota; c__Bacteroidia; o__Bacteroidales; f__Marinilabiliaceae; g__Labilibacter; s__uncultured_Bacteroidetes	0.999193	0	0	0	0	0.000557018	0.00283362	0	0	0	0	0	0	0	0.00119412	0	0
33badf2767fde912104c9c22f467945c	d__Bacteria; p__Myxococcota; c__Polyangia; o__Polyangiales; f__Sandaracinaceae; g__uncultured	0.957631	0.00313529	0.00141721	0.0011386	0	0	0	0	0	0	0	0	0	0	0	0	0
cb5f4fa7e34f889843c83dd1b95a1077	d__Bacteria; p__Bacteroidota; c__Bacteroidia; o__Chitinophagales; f__Saprospiraceae; g__uncultured	0.999639	0	0	0	0	0.00207616	0	0.00363202	0	0	0	0	0	0	0	0	0
099e807649c94c89cd14de8464a3a8d7	d__Bacteria; p__Proteobacteria; c__Alphaproteobacteria; o__Rhodobacterales; f__Rhodobacteraceae	0.998583	0	0	0	0	0	0	0	0.00140522	0	0	0	0	0.00724113	0	0	0
60d53faacd8143fde1b665ca987aa64c	d__Bacteria; p__Desulfobacterota; c__Desulfuromonadia; o__Desulfuromonadia; f__Geopsychrobacteraceae; g__Desulfuromusa	0.949829	0	0	0	0.000813958	0	0.00140647	0	0	0.00207978	0	0	0	0	0	0	0.00122963
d170bd56a8a6e2d646e6e5ac93b86e46	d__Bacteria; p__Bacteroidota; c__Bacteroidia; o__Chitinophagales; f__Saprospiraceae; g__uncultured; s__uncultured_Bacteroidetes	0.790545	0.000339656	0	0.000512368	0.00159253	0	0.000351617	0.000363202	0.00113498	0.000799915	0.000801684	0	0	0.000340759	0	0	0
7b827cc924491e10f7511101701a1669	d__Bacteria; p__Bacteroidota; c__Bacteroidia; o__Chitinophagales; f__uncultured; g__uncultured; s__uncultured_Bacteroidetes	0.942481	0	0	0.000483903	0	0.000987442	0	0.00217921	0	0	0	0	0	0	0	0.00235238	0
2d9e13c061c05944dfd2762730a0b916	d__Bacteria; p__Bacteroidota; c__Bacteroidia; o__Bacteroidales	0.99989	0	0	0	0.00307888	0	0.00153057	0	0	0	0.00145305	0	0	0	0	0	0
a4249126c5ab1a9f4915ed66a50f9693	d__Bacteria; p__Proteobacteria; c__Gammaproteobacteria; o__Gammaproteobacteria_Incertae_Sedis; f__Unknown_Family; g__Marinicella	0.996277	0	0	0	0	0	0	0	0.00170247	0.00106655	0.00135284	0	0.000316001	0	0	0	0.00120599
2d0c3391d9995617c8e4e28b160c9617	d__Bacteria; p__Proteobacteria; c__Gammaproteobacteria; o__Cellvibrionales; f__Spongiibacteraceae	0.999262	0	0	0	0.00272499	0	0	0	0	0.0037596	0	0	0	0	0	0	0
ee5456eb88a422b059b9864f9e39d9c2	d__Bacteria; p__Proteobacteria; c__Alphaproteobacteria; o__Micavibrionales; f__Micavibrionaceae; g__uncultured; s__uncultured_bacterium	0.992193	0	0	0	0.000601621	0.000759571	0.000889385	0.000959892	0	0	0	0	0.00135019	0	0	0.000774201	0.000425643
aa8ab92620dd6a4decdbe63b8f35480e	d__Bacteria; p__Bacteroidota; c__Bacteroidia; o__Chitinophagales; f__Saprospiraceae	0.996813	0	0	0	0	0.00129127	0	0.00352825	0	0	0	0	0	0	0	0.000923086	0
1850afd55ddbddd052fc46f4fd646799	d__Bacteria; p__Planctomycetota; c__Phycisphaerae; o__MSBL9; f__SG8-4; g__SG8-4	0.99926	0	0	0	0	0	0.0021097	0	0	0	0	0	0	0	0.00216434	0	0
ba0d38d2aa861b44c6866ffd90daa073	d__Bacteria; p__Bacteroidota; c__Bacteroidia; o__Bacteroidales; f__Bacteroidetes_BD2-2; g__Bacteroidetes_BD2-2; s__uncultured_Bacteroidetes	0.994986	0	0	0	0	0	0.00103417	0	0	0.00111988	0	0	0	0	0	0	0.0029795
f0258cfccb993b4a52154f3524426910	d__Bacteria; p__Bacteroidota; c__Bacteroidia; o__Chitinophagales; f__Saprospiraceae; g__Lewinella; s__uncultured_Bacteroidetes	0.95671	0	0	0	0	0	0	0	0	0	0.000450947	0.00173808	0	0.00460025	0	0	0
ad115eb1944d6c5c539cf80ee3cf14fe	d__Bacteria; p__Proteobacteria; c__Alphaproteobacteria; o__Caulobacterales; f__Hyphomonadaceae; g__Hirschia; s__uncultured_bacterium	0.984726	0.00159377	0.00189723	0.00133785	0	0	0	0	0	0	0	0	0	0	0	0	0.000614817
de2997e03559f61a3477bf97fa3b0e20	d__Bacteria; p__Bacteroidota; c__Bacteroidia; o__Bacteroidales; f__Marinilabiliaceae; g__Labilibacter	0.875798	0	0	0	0.00106168	0	0.00134442	0	0	0.000186647	0	0	0	0	0.0010262	0	0.00141881
b61d2697466dbf5431e4402f07d4f809	d__Bacteria; p__Bacteroidota; c__Bacteroidia; o__Bacteroidales; f__SB-5; g__SB-5	0.743889	0	0	0	0	0	0	0	0.00116201	0.00463951	0	0	0	0	0	0	0
4aa49f8ec7978b47c2a4cc7d6871e6f3	d__Bacteria; p__Proteobacteria; c__Gammaproteobacteria; o__EPR3968-O8a-Bc78; f__EPR3968-O8a-Bc78; g__EPR3968-O8a-Bc78; s__uncultured_gamma	0.809659	0.000496421	0.000365731	0	0.0006724	0	0	0	0.00143224	0.00205311	0.000801684	0	0	0	0	0	0
ef3e17d0b2983b14217407e1e1221283	d__Bacteria; p__Proteobacteria; c__Gammaproteobacteria	1	0	0	0	0.00127402	0	0.000268884	0	0.00124308	0.00146651	0.000801684	0	0	0	0.00029853	0	0.000425643
e98f330dd1384bb157507d846b7a2824	d__Bacteria; p__Proteobacteria; c__Gammaproteobacteria; o__Cellvibrionales; f__Cellvibrionaceae; g__uncultured	0.93357	0.000470293	0.00205724	0.00304574	0	0	0	0	0	0	0	0	0	0	0	0	0
12e1fbdf76bd43671a99c419c67fee04	d__Bacteria; p__Bacteroidota; c__Ignavibacteria; o__Ignavibacteriales; f__Melioribacteraceae; g__IheB3-7; s__uncultured_Chlorobi	0.844365	0.000287401	0	0.000597763	0.000955515	0.000481061	0	0	0.000810701	0.00106655	0	0	0	0	0.0010262	0.000357324	0
d96a295b91dce9b2dfd57442f0bbd9dc	d__Bacteria; p__Proteobacteria; c__Gammaproteobacteria; o__Oceanospirillales; f__Oleiphilaceae; g__Oleiphilus	0.999862	0	0	0	0	0	0.000930752	0	0	0	0	0	0	0	0.00192179	0	0.00158434
ac02db294281b35de700b23f0282f91e	d__Bacteria; p__Proteobacteria; c__Gammaproteobacteria; o__Gammaproteobacteria_Incertae_Sedis; f__Unknown_Family	0.999028	0	0	0	0	0	0	0	0.000810701	0	0.00463473	0	0	0	0	0	0
5cb6ae6ae95ce7675a0c261ac23306ff	d__Bacteria; p__Planctomycetota; c__Phycisphaerae; o__MSBL9; f__KCLunmb-38-53; g__KCLunmb-38-53; s__uncultured_bacterium	0.998621	0.00114961	0.00219439	0.00179329	0	0	0	0	0	0	0	0	0	0	0	0.000327547	0
6aceb933c9104baa09eefb29921db0db	d__Bacteria; p__Proteobacteria; c__Alphaproteobacteria; o__Rhodobacterales; f__Rhodobacteraceae; g__uncultured	0.891291	0.0010451	0	0.000825482	0	0.00108872	0	0.000882063	0	0.000773251	0	0	0	0	0	0.0011613	0
fc6622c636a5210293fb2873fc4761d9	d__Bacteria; p__Proteobacteria; c__Alphaproteobacteria; o__Rhizobiales; f__Rhizobiaceae; g__Allorhizobium-Neorhizobium-Pararhizobium-Rhizobium	0.981424	0	0	0	0	0	0	0	0.00143224	0.000133319	0.00390821	0	0	0	0	0	0
bc219127cb241439681463626e56ea4d	d__Bacteria; p__Proteobacteria; c__Gammaproteobacteria; o__Cellvibrionales; f__Spongiibacteraceae; g__Spongiibacter	0.96265	0	0	0	0	0	0.00221312	0	0	0	0	0	0	0	0	0	0.00250656
2ca2f5c0f1bd52e967c72ac55409815d	d__Bacteria; p__Actinobacteriota; c__Acidimicrobiia; o__Actinomarinales; f__uncultured; g__uncultured	0.999778	0.00175054	0.00155436	0.0010532	0	0.000329147	0	0.000363202	0	0	0.000325684	0	0	0	0	0	0
52e31a868577072b95c2ca131454a05a	d__Bacteria; p__Proteobacteria; c__Gammaproteobacteria; o__Thiotrichales; f__Thiotrichaceae; g__Thiotrichaceae; s__uncultured_bacterium	0.847041	0.000653185	0.00160007	0.000996271	0	0	0	0	0.000891771	0	0.000776631	0	0	0	0	0	0.000425643
b3fa69f36db55f7ab10af40b3d7ce980	d__Bacteria; p__Planctomycetota; c__Planctomycetes; o__Pirellulales; f__Pirellulaceae; g__Rubripirellula; s__uncultured_bacterium	0.726692	0	0.000982902	0.00128092	0.00109707	0	0	0	0.00113498	0	0.00127768	0	0	0	0	0	0
b16661b7894c20b23ccbd59254993698	d__Bacteria; p__Bacteroidota; c__Bacteroidia; o__Chitinophagales; f__Saprospiraceae; g__uncultured	0.787075	0	0.000731462	0	0	0.00156978	0	0.00236082	0	0	0	0	0	0	0	0.000803978	0
0f2b53c6a307a9dbc15365cf407a02fb	d__Bacteria; p__Proteobacteria; c__Alphaproteobacteria; o__Rhodobacterales; f__Rhodobacteraceae	0.999554	0	0	0	0.000707789	0.00050638	0	0.000674519	0.00137819	0.000773251	0.000776631	0	0	0	0.000354504	0	0.000378349
69aad3bb6c691ae72bb8a6652bb5f133	d__Bacteria; p__Proteobacteria; c__Gammaproteobacteria; o__Cellvibrionales; f__Spongiibacteraceae; g__Spongiibacteraceae; s__uncultured_bacterium	0.940308	0	0	0	0	0	0	0	0	0	0.00403347	0	0.00109164	0	0	0	0.000307409
8575aa92ec5306f457adb51b4c49a9ef	d__Bacteria; p__Bacteroidota; c__Bacteroidia; o__Flavobacteriales; f__Flavobacteriaceae; g__Ulvibacter; s__Aureitalea_sp.	0.853777	0	0	0	0	0	0	0	0.00116201	0.000773251	0	0	0	0	0	0.004139	0
2729652c393fcfc48f80a7f5eca09f3c	d__Bacteria; p__Proteobacteria; c__Alphaproteobacteria; o__Rhodobacterales; f__Rhodobacteraceae	0.999666	0.00198568	0	0.00213487	0	0	0	0	0	0	0	0	0	0	0	0.00175684	0
3093b41b56f22de1c0a97214f6bbdb92	d__Bacteria; p__Bacteroidota; c__Bacteroidia; o__Chitinophagales; f__Saprospiraceae; g__uncultured; s__uncultured_bacterium	0.899934	0	0	0	0	0.00151914	0	0.00106366	0	0	0.00067642	0	0	0	0	0.00244171	0
a30994176b5140ac69e5013db0fc42dd	d__Bacteria; p__Planctomycetota; c__Phycisphaerae; o__Phycisphaerales; f__Phycisphaeraceae; g__SM1A02; s__uncultured_bacterium	0.987247	0	0	0.00108167	0	0.000227871	0	0.000337259	0.000216187	0.00109322	0.00122758	0	0	0.0016612	0	0.000357324	0
296a78fddad4a472d3bbdc484563bfe0	d__Bacteria; p__Spirochaetota; c__Spirochaetia; o__Spirochaetales; f__Spirochaetaceae; g__Sediminispirochaeta; s__uncultured_bacterium	0.991087	0	0	0	0	0	0.000992802	0	0	0	0	0	0	0	0.000522427	0	0.00314503
7259fda0097309fb797de77982fd2d13	d__Bacteria; p__Bacteroidota; c__Bacteroidia; o__Bacteroidales; f__SB-5; g__SB-5	0.740092	0.00203794	0.00118863	0.00222026	0	0	0	0	0	0	0	0	0	0	0	0	0
ca2af9a1bbd9d8eec47c26de9dd7c44a	d__Bacteria; p__Desulfobacterota; c__Desulfobulbia; o__Desulfobulbales; f__Desulfocapsaceae; g__uncultured; s__uncultured_delta	0.72183	0	0	0	0	0.00177233	0	0.000674519	0.0016214	0	0	0	0	0	0	0	0.00122963
318edf50a638ff71f24510af0d61befd	d__Bacteria; p__Bacteroidota; c__Bacteroidia; o__Bacteroidales; f__Bacteroidetes_BD2-2; g__Bacteroidetes_BD2-2	0.879151	0	0	0	0	0	0	0.000933949	0	0.00162649	0	0	0	0	0	0.00330524	0
9c4705f06a0cc33fdda6dfe7d1f9bfab	d__Bacteria; p__Desulfobacterota; c__Desulfobacteria; o__Desulfobacterales; f__Desulfobacteraceae; g__Desulfobacter	1	0	0	0.000512368	0	0	0	0	0	0.00130653	0	0	0	0	0.00261214	0	0
1c72dd2f2eb75321f957d6e285c251ca	d__Bacteria; p__Desulfobacterota; c__Desulfobacteria; o__Desulfatiglandales; f__Desulfatiglandaceae; g__Desulfatiglans; s__uncultured_delta	0.937106	0	0	0	0	0	0.00119964	0	0	0	0	0	0	0	0.00278006	0	0
c2e3b1f8482e860afa9540f06eaaea61	d__Bacteria; p__Proteobacteria; c__Gammaproteobacteria; o__EPR3968-O8a-Bc78; f__EPR3968-O8a-Bc78; g__EPR3968-O8a-Bc78; s__uncultured_bacterium	0.993771	0.00138475	0	0	0	0.000734252	0	0	0	0.00127986	0.001904	0	0	0	0	0	0
1672fc8046cced285df6eda41d3b897e	d__Bacteria; p__Proteobacteria; c__Alphaproteobacteria; o__Micavibrionales; f__Micavibrionaceae; g__uncultured; s__uncultured_bacterium	0.977906	0.000888332	0.000982902	0.000370044	0	0.000835528	0	0	0	0	0.000200421	0.00043452	0.000172364	0.00195936	0	0	0
089010518faeb21bba088ee89a66245c	d__Bacteria; p__Proteobacteria; c__Alphaproteobacteria; o__Caulobacterales; f__Parvularculaceae	0.999593	0.000627058	0.0012572	0.000512368	0	0.000607656	0.000165467	0.000700462	0.000351304	0	0.000501052	0	0	0	0	0.000476432	0
c3e98069c6c6edbd6af58e28b016d77f	d__Bacteria; p__Proteobacteria; c__Alphaproteobacteria; o__Micavibrionales; f__Micavibrionaceae; g__uncultured	0.999926	0.000496421	0.000571455	0.00102474	0	0	0	0.000674519	0	0	0.000726526	0	0	0.00140563	0	0.00110175	0
010c7e327cc6093a9d0ea68e830b86e5	d__Bacteria; p__Desulfobacterota; c__Desulfobacteria; o__Desulfobacterales; f__Desulfobacteraceae; g__Desulfobacter	0.999828	0.000418038	0.000640029	0	0	0	0.000972119	0	0	0	0	0	0	0	0.00212702	0	0
439c830eeae8899d50d254bce45f8939	d__Bacteria; p__Proteobacteria; c__Gammaproteobacteria; o__KI89A_clade; f__KI89A_clade; g__KI89A_clade; s__uncultured_gamma	0.928533	0.000809949	0.000388589	0.000313114	0.000424674	0.000835528	0.000227517	0.000830177	0.00024321	0.000213311	0.000450947	0	0	0	0.000149265	0.000416878	0
404d3c2882abd019b560120563c47d1d	d__Bacteria; p__Bacteroidota; c__Bacteroidia; o__Flavobacteriales; f__Flavobacteriaceae; g__Hoppeia	0.98535	0.000731567	0.000617171	0.000540833	0	0.00126595	0	0.000726405	0	0	0	0	0	0	0	0.0015484	0
eb52aed93588450d7b129ffefc75c02a	d__Bacteria; p__Proteobacteria; c__Alphaproteobacteria; o__uncultured; f__uncultured; g__uncultured; s__uncultured_Alphaproteobacteria	0.712243	0.000627058	0.000594313	0.000910876	0.000884737	0.000354466	0	0.000415088	0.000918795	0	0.000801684	0	0	0	0	0	0
61ba14ce7e4acb85fb3eb01e04dbd8e9	d__Bacteria; p__Proteobacteria; c__Alphaproteobacteria; o__Rhodobacterales; f__Rhodobacteraceae	0.998872	0	0	0.000654692	0	0	0	0	0	0	0	0.00109575	0.00267165	0.00123525	0	0	0
2315f86c2df0c69961a49051522278aa	d__Bacteria; p__Bdellovibrionota; c__Bdellovibrionia; o__Bdellovibrionales; f__Bdellovibrionaceae; g__OM27_clade; s__uncultured_bacterium	0.984996	0	0	0	0.00123863	0.00129127	0	0.00103772	0	0	0.000801684	0	0	0	0	0.00133996	0
fa5a030f6e1dd13d611647594c81afdf	d__Bacteria; p__Proteobacteria; c__Gammaproteobacteria; o__Thiotrichales; f__Thiotrichaceae; g__uncultured	0.968782	0.00182892	0.00144007	0.00196408	0	0	0	0	0	0	0	0	0	0	0	0	0
99a41a7f68e324aaa7e496b0a813c72b	d__Bacteria; p__Proteobacteria; c__Alphaproteobacteria; o__Sphingomonadales; f__Sphingomonadaceae; g__Erythrobacter; s__Erythrobacter_gangjinensis	0.921889	0.000444166	0.000365731	0.000540833	0	0	0	0	0.000945818	0.000426621	0	0	0.000804367	0.00302424	0	0	0
f2b7e96f7d4c97f3db6676364fb6be4d	d__Bacteria; p__Bacteroidota; c__Bacteroidia; o__Bacteroidales	0.999988	0.000418038	0.000388589	0.000227719	0	0	0.000310251	0	0.00105391	0.00199979	0	0	0	0	0.000410478	0	0.000236468
eb53dccf224cc08e9c548d5f9a9ed3ea	d__Bacteria; p__Proteobacteria; c__Gammaproteobacteria	0.99999	0	0	0.000426973	0.000460063	0	0	0	0.000972842	0.00034663	0.00235495	0	0	0	0.000317188	0	0.000331055
f8feaedc3f26d0cc32602aa7eeab37be	d__Bacteria; p__Proteobacteria; c__Alphaproteobacteria	0.997827	0	0	0	0.000566231	0	0	0	0.00178354	0.000266638	0.00232989	0	0.000201092	0.000425949	0	0	0
fa50c5c2fb43a5af9ddfcbeaff166796	d__Bacteria; p__Bacteroidota; c__Ignavibacteria; o__Ignavibacteriales; f__Melioribacteraceae; g__IheB3-7; s__uncultured_Chlorobi	0.981886	0.00114961	0.00112005	0.000483903	0	0	0.000517084	0	0	0	0	0	0	0	0.000541085	0	0.000874932
10bab498c0f11050ffa5c99fdad5cf17	d__Bacteria; p__Bacteroidota; c__Bacteroidia; o__Bacteroidetes_VC2.1_Bac22; f__Bacteroidetes_VC2.1_Bac22; g__Bacteroidetes_VC2.1_Bac22	1	0	0	0	0	0	0.00101349	0	0	0.000399957	0	0	0	0	0.00110083	0	0.0018208
627bae08460b5a4f4ff7999c8749d270	d__Bacteria; p__Bacteroidota; c__Bacteroidia; o__Chitinophagales; f__uncultured; g__uncultured; s__uncultured_Bacteroidetes/Chlorobi	0.999561	0	0	0	0	0	0	0	0	0	0	0.000887932	0.00066073	0.00553733	0	0	0
832d762bba071d39289ad82d37e6d73f	d__Bacteria; p__Proteobacteria; c__Alphaproteobacteria; o__Rhodobacterales; f__Rhodobacteraceae	0.995214	0	0	0	0.00106168	0	0	0	0	0.000399957	0.00328189	0	0	0.000979682	0	0	0
b8bb7799b6fc579be50484450ba1da1e	d__Bacteria; p__Bacteroidota; c__Rhodothermia; o__Balneolales; f__Balneolaceae; g__Balneola; s__uncultured_bacterium	0.904059	0	0.00358874	0	0	0	0.000579135	0	0	0	0	0.000245598	0	0	0	0	0
c8505c947a6696f4eca48bfad4dec697	d__Bacteria; p__Proteobacteria; c__Alphaproteobacteria; o__Rhodobacterales; f__Rhodobacteraceae	0.999706	0	0.000708604	0.00148017	0.000813958	0	0	0	0	0.000853242	0.00150316	0	0	0	0	0	0
11a74f50bdb8e9e45b9621cdc63dea28	d__Bacteria; p__Proteobacteria; c__Gammaproteobacteria	0.837512	0	0	0	0	0	0.000227517	0	0	0	0	0	0	0	0.00098888	0	0.00316867
2f3a924fb8c91ef5cdfaef3f13040018	d__Bacteria; p__Proteobacteria; c__Alphaproteobacteria; o__Rhodobacterales; f__Rhodobacteraceae	0.999972	0	0	0	0	0	0	0	0	0	0	0.00243709	0	0.00293905	0	0	0
85eb21fb4274a339c385bfc68b8bbc92	d__Bacteria; p__Proteobacteria; c__Alphaproteobacteria; o__Caulobacterales; f__Hyphomonadaceae; g__uncultured	0.805545	0.00135862	0.00157721	0.00216333	0	0	0	0	0	0	0	0	0	0	0	0	0
0703c18a5b083aa3e57c87a4d2089541	d__Bacteria; p__Myxococcota; c__Myxococcia; o__Myxococcales; f__Myxococcaceae; g__P3OB-42; s__uncultured_organism	0.978167	0.000966714	0.000640029	0.00204947	0	0	0	0	0.000648561	0	0.000901894	0	0	0	0	0	0
323b4865d7de5b6ca67f1d5cea5ecfb4	d__Bacteria; p__Desulfobacterota; c__Desulfobulbia; o__Desulfobulbales; f__Desulfocapsaceae; g__Desulfopila; s__uncultured_bacterium	0.969411	0	0	0	0	0	0	0	0.00145926	0.00381293	0	0	0	0	0	0	0
fbd10c20edb016815c51448de39c30cc	d__Bacteria; p__Campilobacterota; c__Campylobacteria; o__Campylobacterales; f__Arcobacteraceae	1	0	0	0	0	0.00113936	0	0.00290562	0	0	0	0	0	0	0	0.0011613	0
38b9e7592ae8607d171a461a577194b9	d__Bacteria; p__Spirochaetota; c__Spirochaetia; o__Spirochaetales; f__Spirochaetaceae; g__Spirochaeta_2; s__uncultured_organism	0.761976	0.00185505	0.00128006	0.00159403	0	0	0	0	0	0.000319966	0	0	0	0	0	0	0
3c8674bc6b036f2d0fe1ff741d912a2b	d__Bacteria; p__Bacteroidota; c__Bacteroidia; o__Chitinophagales; f__Saprospiraceae; g__uncultured	0.970136	0.000496421	0.000411447	0.000483903	0.000778568	0.000531699	0	0	0.000567491	0	0	0	0.000229819	0.000425949	0.000242555	0.000595539	0.000614817
e4f0506fceda0ff7d0ffa66e95009111	d__Bacteria; p__Proteobacteria; c__Alphaproteobacteria; o__Rhodospirillales; f__Rhodospirillaceae; g__Insolitispirillum; s__Insolitispirillum_peregrinum	0.970451	0	0	0	0	0	0.000806652	0	0	0	0	0	0.00448147	0	0	0	0
71a157033e8d9a76386fcd716deebdf8	d__Bacteria; p__Proteobacteria; c__Alphaproteobacteria; o__Micavibrionales; f__Micavibrionaceae; g__uncultured; s__uncultured_bacterium	0.95288	0	0	0	0	0	0.00018615	0	0	0.00407956	0	0	0.00066073	0	0.000186581	0	0
df587ec1d169c13d4d5a4e15a490638a	d__Bacteria; p__Proteobacteria; c__Alphaproteobacteria	0.999989	0.00138475	0.0020801	0.00142324	0	0	0	0	0	0	0	0	0	0	0	0	0
9e17d73aaeb8c1c373e97a63fb1286f2	d__Bacteria; p__Myxococcota; c__Polyangia; o__Polyangiales; f__Sandaracinaceae; g__uncultured; s__uncultured_organism	0.925318	0.000444166	0.000297156	0.000426973	0.00123863	0.000303828	0	0.00025943	0.00116201	0.000426621	0.000551157	0	0	0	0	0.000327547	0
b0f132e55c66683281a154b9c8c322d6	d__Bacteria; p__Proteobacteria; c__Alphaproteobacteria; o__Emcibacterales; f__Emcibacteraceae; g__Emcibacter; s__carbazole-degrading_bacterium	0.972282	0	0	0	0	0.00129127	0	0	0	0.000266638	0.00295621	0	0	0.000638923	0	0	0
240be6d593d3982fe4e8d9445bc1c84a	d__Bacteria; p__Proteobacteria; c__Alphaproteobacteria; o__Rhodobacterales; f__Rhodobacteraceae	0.993604	0.00120186	0.000617171	0.00236259	0	0	0	0	0	0	0	0	0	0	0	0.00110175	0
37ee3be27dc7f35500acb0c17538ae5c	d__Bacteria; p__Chloroflexi; c__Anaerolineae; o__SBR1031; f__SBR1031; g__SBR1031; s__uncultured_bacterium	0.711672	0	0	0	0.0013448	0.00141787	0	0.00127121	0	0	0.000751578	0	0	0.000851898	0	0	0
3996e2f33b0a5744b904fe453bb6330a	d__Bacteria; p__Chloroflexi; c__Anaerolineae; o__SBR1031	0.998666	0	0	0	0	0.000860847	0	0.00339854	0	0	0	0	0	0	0	0.000833755	0
65da4c8bc76b268abdb4c0c37cfc763d	d__Bacteria; p__Bacteroidota; c__Bacteroidia	1	0	0	0	0	0	0	0	0	0.000666596	0	0	0	0	0.0025375	0	0.000756698
693571ce2b3dae16d4e28e130467238f	d__Bacteria; p__Proteobacteria; c__Gammaproteobacteria; o__Vibrionales; f__Vibrionaceae; g__Vibrio; s__Vibrio_tritonius	0.764326	0	0	0	0	0	0	0	0	0	0	0.00219149	0	0	0.00143667	0	0
9fba25919980e1faee863813d7cd8f4a	d__Bacteria; p__Myxococcota; c__Polyangia; o__Polyangiales; f__Sandaracinaceae; g__uncultured	0.916055	0.00216857	0.00146292	0.000711622	0	0	0	0	0	0	0.000501052	0	0	0	0	0	0
01371ee5f4beaab247404faf99a12149	d__Bacteria; p__Calditrichota; c__Calditrichia; o__Calditrichales; f__Calditrichaceae; g__Calditrichaceae; s__uncultured_bacterium	0.999691	0.00128024	0.00171436	0.00193561	0	0	0	0	0	0	0	0	0	0	0	0	0
13e07f0a400d7bd98eb24492ec11e095	d__Bacteria; p__Bacteroidota; c__Bacteroidia; o__Chitinophagales; f__Saprospiraceae; g__uncultured; s__uncultured_bacterium	0.9651	0	0	0	0	0	0	0	0	0	0	0.0026638	0.000459638	0.00149082	0	0	0
54b62e6e5e18cfd65feffb02ff35fab7	d__Bacteria; p__Proteobacteria; c__Alphaproteobacteria; o__Caulobacterales; f__Hyphomonadaceae	0.979597	0	0	0	0	0	0	0	0	0	0	0.000793471	0.00140764	0.00430208	0	0	0
014ba1eb5276dcaaccab9cf427d80501	d__Bacteria; p__Proteobacteria; c__Gammaproteobacteria; o__B2M28; f__B2M28; g__B2M28	0.999989	0.0024821	0.00219439	0	0	0	0	0	0	0	0	0	0	0	0	0	0
f23b63f8b161ecb8761ff13b55734abd	d__Bacteria; p__Bacteroidota; c__Bacteroidia; o__Cytophagales; f__Cyclobacteriaceae; g__Ekhidna	0.999551	0.00122799	0	0.000398508	0	0.000531699	0	0.00155658	0	0	0	0	0	0	0	0.00145907	0
311b65088573e7d737ac3862dc72d333	d__Bacteria; p__Proteobacteria; c__Gammaproteobacteria; o__EPR3968-O8a-Bc78; f__EPR3968-O8a-Bc78; g__EPR3968-O8a-Bc78; s__uncultured_gamma	0.972994	0.000862204	0	0.000483903	0.00102629	0	0	0	0.000918795	0.00167982	0.000375789	0	0	0	0	0	0
c8581cf2987a525744e68935acb230dc	d__Bacteria; p__Proteobacteria; c__Alphaproteobacteria	0.999902	0	0	0	0.000778568	0	0	0	0.00251317	0.00133319	0.000651368	0	0	0	0	0	0
2945df16c5fcefaad1e727e52441786f	d__Bacteria; p__Proteobacteria; c__Gammaproteobacteria; o__KI89A_clade; f__KI89A_clade; g__KI89A_clade	0.999997	0	0	0	0.000530842	0	0	0	0.00202675	0.000933234	0.00165347	0	0	0	0	0	0
e9d0e131a33f94b51e72261dd16d9300	d__Bacteria; p__Proteobacteria; c__Gammaproteobacteria; o__Beggiatoales; f__Beggiatoaceae; g__uncultured; s__uncultured_bacterium	0.786623	0	0	0	0	0	0.00266816	0	0	0	0	0	0	0	0	0	0.00144246
42ee7a93164ae7d54bab2693e5631b94	d__Bacteria; p__Proteobacteria; c__Gammaproteobacteria; o__Chromatiales; f__Sedimenticolaceae	0.792589	0.00070544	0.00173722	0	0	0	0.00103417	0	0	0	0	0	0	0	0	0	0.000851285
76d2e493a0bb335717b5f8b4399c9404	d__Bacteria; p__Spirochaetota; c__Spirochaetia; o__Spirochaetales; f__Spirochaetaceae	1	0	0.000457164	0.00130938	0	0.000329147	0.000537768	0	0	0	0	0	0	0	0.00156728	0	0
5269fc0a61011d1a47867bd2620f894d	d__Bacteria; p__NB1-j; c__NB1-j; o__NB1-j; f__NB1-j; g__NB1-j; s__uncultured_organism	0.867541	0	0	0	0	0.000557018	0	0.000337259	0.000891771	0	0.00112737	0.000113353	0.00054582	0.00123525	0	0.000655093	0
6845fe55f2b4f051a22bc167ef2b80ea	d__Bacteria; p__Proteobacteria; c__Gammaproteobacteria; o__Oceanospirillales; f__Oleiphilaceae; g__Oleiphilus	0.999933	0	0	0	0	0	0.00140647	0	0.00129712	0	0	0	0	0	0.00136204	0	0
274d36a385a495500b43fe7212356eff	d__Bacteria; p__Calditrichota; c__Calditrichia; o__Calditrichales; f__Calditrichaceae; g__Calorithrix	0.997857	0.00169828	0.00105148	0.00102474	0	0	0	0.000441031	0	0	0	0	0	0	0	0.000714647	0
c0e8cdd909856a59fbf7da3973e1b5f4	d__Bacteria; p__Proteobacteria; c__Alphaproteobacteria; o__Micavibrionales; f__Micavibrionaceae; g__uncultured; s__uncultured_organism	0.931078	0	0.000594313	0	0	0.00172169	0	0.00101178	0	0	0	0	0	0.000596328	0	0.00122086	0
6bf65d6026b550d8d730062a881863fd	d__Bacteria; p__Bacteroidota; c__Bacteroidia; o__Bacteroidales	0.99714	0	0	0	0.00180486	0	0.00171672	0	0	0	0	0	0	0	0.00100754	0	0
43ff43bef25924d5449bb2c4ba5e483b	d__Bacteria; p__Firmicutes; c__Clostridia; o__Clostridia; f__Hungateiclostridiaceae	0.999954	0	0	0	0	0	0.00204765	0	0.000189164	0	0	0	0	0	0.000820957	0	0.000898579
804f575096373dddc62a950c8434ac4b	d__Bacteria; p__Proteobacteria; c__Alphaproteobacteria; o__Rickettsiales; f__Mitochondria; g__Mitochondria	1	0	0	0	0	0	0	0	0	0	0	0.00345727	0.000143637	0	0	0	0
a0931c80d912fa16d6c06bb8044a174d	d__Bacteria; p__Actinobacteriota; c__Acidimicrobiia; o__Microtrichales; f__Microtrichaceae; g__uncultured; s__uncultured_bacterium	0.836454	0.000783822	0.000662887	0.000683157	0	0	0	0	0.000810701	0	0.00185389	0	0	0	0	0	0
00ddfcc0a03097118ec6fc5e321017ac	d__Bacteria; p__Desulfobacterota; c__Desulfobacteria; o__Desulfobacterales; f__Desulfobacteraceae; g__Desulfobacter; s__uncultured_bacterium	0.784909	0	0	0	0	0	0.00175809	0	0	0	0	0	0	0	0.00136204	0	0.000685758
ca15c9ac5a53f4b92d55ab9f2ffacbb9	d__Bacteria; p__Proteobacteria; c__Alphaproteobacteria; o__Rhodobacterales; f__Rhodobacteraceae	0.99938	0	0	0	0	0	0	0	0	0	0	0	0.00198219	0.00357797	0	0.00101242	0
62e29feed8ac7bfbc81b95e317d0c5bc	d__Bacteria; p__Bacteroidota; c__Bacteroidia; o__Chitinophagales; f__Saprospiraceae	1	0.00070544	0.000617171	0.000711622	0	0	0	0	0.000567491	0	0.00145305	0	0.000804367	0	0	0	0
9cd20eef75a0b78b85fe3b0fa6655ec7	d__Bacteria; p__Bacteroidota; c__Bacteroidia; o__Bacteroidales; f__Bacteroidetes_BD2-2; g__Bacteroidetes_BD2-2; s__uncultured_Cytophagales	0.870553	0	0	0	0	0	0	0	0.00132415	0	0.00275579	0	0	0	0	0.000803978	0
c373e11069e65dcf6d8f7f3a146e955f	d__Bacteria; p__Bdellovibrionota; c__Bdellovibrionia; o__Bacteriovoracales; f__Bacteriovoracaceae; g__Peredibacter; s__uncultured_Bacteriovoracaceae	0.758504	0	0	0	0	0	0	0	0	0.00146651	0	0	0.00376329	0	0	0	0
9a5f0dc9b3dadf908b821c963b5f4de8	d__Bacteria; p__Actinobacteriota; c__Actinobacteria; o__Micrococcales; f__Demequinaceae; g__Demequina; s__uncultured_bacterium	0.722955	0	0	0	0.000495452	0	0	0	0.00245913	0.000266638	0.00175368	0	0	0	0	0	0
719d9e07d892d43badf3b79c7baad862	d__Bacteria; p__Proteobacteria; c__Alphaproteobacteria; o__Rhizobiales; f__Rhizobiaceae	0.999995	0	0	0	0	0	0	0	0	0	0	0.00113353	0.00359092	0	0	0	0
20b5451a988ff3b210252a178af1321e	d__Bacteria; p__Bacteroidota; c__Bacteroidia; o__Chitinophagales; f__Saprospiraceae; g__uncultured; s__uncultured_marine	0.95417	0	0	0	0	0	0	0	0	0	0	0.000736794	0.000517093	0.00545214	0	0	0
d581620ce5f6f9cf29554aab880a5633	d__Bacteria; p__Proteobacteria; c__Gammaproteobacteria	0.999906	0.0019073	0.000960044	0.00196408	0	0	0	0	0	0	0	0	0	0	0	0	0
1336fcd0de7019e52f8011e95af00310	d__Bacteria; p__Proteobacteria; c__Alphaproteobacteria; o__Caulobacterales; f__Hyphomonadaceae; g__Hirschia; s__uncultured_Hyphomonadaceae	1	0.000444166	0.000914328	0.000512368	0	0.000962123	0	0.000778291	0	0	0	0	0	0	0	0.00122086	0
b4f3723cffefa45d7fdeb756df05276b	d__Bacteria; p__Proteobacteria; c__Gammaproteobacteria; o__OM182_clade; f__OM182_clade; g__OM182_clade	0.998811	0	0.00320015	0	0	0	0.000682552	0	0	0	0	0.000207814	0	0	0	0	0
74d253a14a547b42223be296ce05030e	d__Bacteria; p__Proteobacteria; c__Alphaproteobacteria; o__Rickettsiales; f__Mitochondria; g__Mitochondria; s__Berkeleya_fennica	0.999967	0	0	0	0	0.00111404	0	0.0016863	0	0	0	0	0	0	0	0.00223327	0
9f0a997cfdad6995a15e64caa43b5432	d__Bacteria; p__Proteobacteria; c__Alphaproteobacteria; o__uncultured; f__uncultured; g__uncultured; s__uncultured_Alphaproteobacteria	0.939973	0.000809949	0.000800037	0.00196408	0	0	0	0	0.000513444	0	0.000726526	0	0	0	0	0	0
909cd4cdc9e367a5d8e7e519ecf01670	d__Bacteria; p__Myxococcota; c__Polyangia; o__Polyangiales; f__Sandaracinaceae; g__uncultured; s__uncultured_bacterium	0.751219	0	0	0	0	0.00182297	0	0.000726405	0	0	0	0	0	0	0	0.00247149	0
b885cbd7494e36bab37b92d8920f3b3b	d__Bacteria; p__Proteobacteria; c__Alphaproteobacteria; o__Rhodobacterales; f__Rhodobacteraceae	0.999981	0	0	0	0	0	0	0	0.00124308	0	0.00293116	0	0	0	0	0.000595539	0
a946f27470985f860143e186ff4097e6	d__Bacteria; p__Proteobacteria; c__Gammaproteobacteria; o__Cellvibrionales; f__Spongiibacteraceae; g__BD1-7_clade	0.997171	0	0	0	0	0	0	0	0.00102689	0.00135985	0.00207937	0	0.000316001	0	0	0	0
0776b598782ca7b9cad8667d9fdf15c3	d__Bacteria; p__Planctomycetota; c__Phycisphaerae; o__Phycisphaerales; f__Phycisphaeraceae; g__Urania-1B-19_marine_sediment_group	1	0.00107122	0.000457164	0.000910876	0	0.000683614	0	0.000726405	0	0	0.000425894	0	0	0	0	0.000506208	0
2d6c8aaa50c5304dfabc66b155616769	d__Bacteria; p__Proteobacteria; c__Alphaproteobacteria; o__Micavibrionales; f__Micavibrionaceae; g__uncultured; s__unidentified_marine	0.941127	0	0.000320015	0.00119553	0.000424674	0	0	0	0	0	0	0	0	0.00485582	0	0	0
3922861bdd5f5d51c9907a5ebe3e3c02	d__Archaea; p__Nanoarchaeota; c__Nanoarchaeia; o__Woesearchaeales; f__SCGC_AAA011-D5; g__SCGC_AAA011-D5; s__uncultured_euryarchaeote	0.906712	0	0	0	0	0.00275977	0	0.00163441	0	0	0	0	0	0	0	0.00029777	0
75678f3ddf7a187df3970430d2c082b2	d__Bacteria; p__Desulfobacterota; c__Desulfovibrionia; o__Desulfovibrionales; f__Desulfovibrionaceae	0.993867	0.000757695	0.000480022	0.0016225	0	0.000911485	0	0.000466975	0.00016214	0	0	0	0	0	0	0.000416878	0
bcb3912ca242cf87544e84d6ecb42e6b	d__Bacteria; p__Proteobacteria; c__Alphaproteobacteria; o__Rhizobiales; f__Rhizobiaceae	0.99998	0.000653185	0.00198866	0.00196408	0	0	0	0	0	0	0	0	0	0	0	0	0
5902e86698bc1a267322d759b4ff1be3	d__Bacteria; p__Myxococcota; c__Polyangia; o__Polyangiales; f__Sandaracinaceae; g__Sandaracinus; s__uncultured_bacterium	0.761997	0.000548675	0.000342873	0.00111013	0.000247726	0.000607656	0	0.000778291	0.000486421	0	0.000325684	0	0	0	0	0.000416878	0
c7258b56fbb0b1e700f3e5f9752431b3	d__Bacteria; p__Proteobacteria; c__Alphaproteobacteria; o__uncultured; f__uncultured; g__uncultured; s__uncultured_Alphaproteobacteria	0.941421	0.000548675	0.000662887	0.00176482	0	0.000455742	0	0.00103772	0	0	0	0	0	0	0	0.00029777	0
f45729ee8e54676e67b9c004eff665a2	d__Bacteria; p__Planctomycetota; c__Phycisphaerae; o__mle1-8; f__mle1-8; g__mle1-8; s__uncultured_Phycisphaera	0.999997	0	0.000708604	0.00150864	0	0.00126595	0	0.00059669	0	0.000319966	0	0	0	0	0.000205239	0	0
fdf5fae437de0d874d7fd13817fd0246	d__Bacteria; p__Myxococcota; c__Polyangia; o__Nannocystales; f__Nannocystaceae; g__Nannocystis; s__uncultured_delta	0.778272	0.00201181	0.00116577	0.00102474	0	0	0	0	0	0	0	0	0	0	0	0.000446655	0
c6dfbb02e32d429263ef90254f12417f	d__Bacteria; p__Actinobacteriota; c__Acidimicrobiia; o__Microtrichales; f__Microtrichaceae; g__Sva0996_marine_group; s__uncultured_bacterium	0.968882	0	0	0	0.00106168	0	0.000268884	0	0.00224294	0	0.000851789	0	0	0	0	0	0.000449289
7ac19dc65a9b06040b2df9ea2a8e0bb6	d__Bacteria; p__Proteobacteria; c__Alphaproteobacteria; o__uncultured; f__uncultured; g__uncultured; s__uncultured_Rhodobacteraceae	0.999806	0.00214245	0.00132577	0.00108167	0	0	0	0	0	0	0	0	0	0	0	0	0
34033a3b166a81e2bcee0391c8cebe52	d__Bacteria; p__Bdellovibrionota; c__Bdellovibrionia; o__Bdellovibrionales; f__Bdellovibrionaceae; g__OM27_clade; s__uncultured_bacterium	0.908361	0	0	0	0	0.00108872	0	0.000959892	0	0	0	0	0.000517093	0.00200196	0	0.00098264	0
bce085e62725ff43da84e7392fee56fe	d__Bacteria; p__Desulfobacterota; c__Desulfuromonadia; o__Desulfuromonadia; f__Desulfuromonadaceae; g__Desulfuromonadaceae; s__uncultured_bacterium	0.953794	0	0	0	0	0	0.00115827	0	0	0	0	0	0	0	0.00182849	0	0.000567523
a38ec8c8a8a48de7806843244d3b3344	d__Bacteria; p__Bacteroidota; c__Ignavibacteria; o__Ignavibacteriales; f__Melioribacteraceae; g__IheB3-7; s__uncultured_bacterium	0.865684	0	0	0	0	0	0.00109622	0	0	0	0	0	0	0	0.00123144	0	0.00139516
2939a928c8a177cff78392bf48435d9b	d__Bacteria; p__Proteobacteria; c__Alphaproteobacteria; o__Rhodospirillales; f__Terasakiellaceae; g__uncultured; s__Marivibrio_halodurans	0.825714	0	0	0	0	0	0	0	0	0	0.00420884	0	0	0	0	0	0.000236468
d52fc8ed6ac17c8ba797660e6d07f8ce	d__Bacteria; p__Desulfobacterota; c__Desulfuromonadia; o__Bradymonadales; f__Bradymonadales; g__Bradymonadales; s__uncultured_marine	0.997273	0	0.000274298	0	0	0.000430423	0	0.000622633	0.000432374	0.000106655	0.000425894	0.000491196	0.000430911	0.000468544	0	0.00104219	0
11a65028a6e165b65f974fb0d0dc1d7d	d__Bacteria; p__Proteobacteria; c__Alphaproteobacteria; o__Caulobacterales; f__Hyphomonadaceae	0.999999	0	0	0	0	0.000860847	0	0.0022311	0	0	0	0	0	0.00195936	0	0.00029777	0
1209b4578ec0f5b9bdab164b37a93da3	d__Bacteria; p__Myxococcota; c__Polyangia; o__Haliangiales; f__Haliangiaceae; g__Haliangium	0.994064	0.00237759	0.00118863	0.000626228	0	0	0	0	0	0	0.000250526	0	0	0	0	0	0
4f61cd582987595cf38f466442c6834d	d__Bacteria; p__Zixibacteria; c__Zixibacteria; o__Zixibacteria; f__Zixibacteria; g__Zixibacteria; s__uncultured_bacterium	0.954256	0.0013325	0	0.000768552	0	0.00050638	0	0.000908006	0	0	0	0	0	0	0	0.00125063	0
8f809e50af6d7d740d5a30a6c4d5aeb2	d__Bacteria; p__Proteobacteria; c__Alphaproteobacteria; o__Caulobacterales; f__Parvularculaceae; g__Parvularcula; s__uncultured_bacterium	0.792833	0.00125412	0	0	0	0	0	0	0	0	0	0	0	0.00540955	0	0	0
9e1ada8d17e8d7ebd9e80650b595b1cc	d__Bacteria; p__Bacteroidota; c__Bacteroidia; o__Bacteroidales	0.998918	0	0	0	0.00127402	0	0.00122032	0	0	0	0	0	0.00215455	0	0	0	0.000118234
e02607a5c3cdbb9108e80aad50217aec	d__Bacteria; p__Proteobacteria; c__Gammaproteobacteria; o__Arenicellales; f__Arenicellaceae	0.730468	0.00167215	0.00121148	0.0016225	0	0	0	0	0	0	0	0	0	0	0	0	0
d4b178a415f66f0d0baec9944f3c624c	d__Bacteria; p__Proteobacteria; c__Gammaproteobacteria; o__KI89A_clade; f__KI89A_clade; g__KI89A_clade	1	0.00128024	0.00210295	0.000910876	0	0	0	0	0	0	0	0	0	0	0	0	0
ed93808426f969e62eb4df5112453b34	d__Bacteria; p__Proteobacteria; c__Alphaproteobacteria; o__Puniceispirillales; f__uncultured; g__uncultured; s__uncultured_Alphaproteobacteria	0.961837	0.000731567	0.000685746	0	0	0	0	0	0.00118903	0.00101323	0.000826736	0	0	0	0	0	0
7b4ae494b840575fc8fd16d5abb0e805	d__Bacteria; p__Proteobacteria; c__Gammaproteobacteria; o__Cellvibrionales; f__Cellvibrionaceae; g__uncultured; s__Teredinibacter_sp.	0.922362	0.00060093	0.000160007	0	0	0	0	0.000207544	0.00221592	0.000213311	0.000876841	0	0	0	0	0.00029777	0
022b5e1fee3f06c35ec14a09c25d6aec	d__Bacteria; p__Bacteroidota; c__Bacteroidia; o__Bacteroidales	0.999813	0	0	0	0	0.00215212	0	0.00101178	0	0	0	0	0	0	0	0.00145907	0
bd037b56ed6162457a00251c93a7dcc5	d__Bacteria; p__Spirochaetota; c__V2072-189E03; o__V2072-189E03; f__V2072-189E03; g__V2072-189E03; s__uncultured_prokaryote	0.993865	0	0	0	0	0.00162042	0	0.00210139	0	0	0	0	0	0	0	0.000833755	0
ed9371d1c50499fffc4cda76d14c18ba	d__Bacteria; p__Spirochaetota; c__V2072-189E03; o__V2072-189E03; f__V2072-189E03; g__V2072-189E03; s__uncultured_prokaryote	0.990051	0	0	0	0	0.00131659	0	0.0022311	0	0	0	0	0	0	0	0.00104219	0
8fb5381fc1297e0e388a62c9c2b5b555	d__Bacteria; p__Desulfobacterota; c__Desulfobacteria; o__Desulfobacterales; f__Desulfosarcinaceae	0.918961	0	0	0	0	0	0.00157194	0	0	0	0	0	0	0	0.00180984	0	0
78b681d37c674969418bea947df82e92	d__Bacteria; p__Myxococcota; c__Polyangia; o__Polyangiales; f__Sandaracinaceae; g__uncultured; s__uncultured_bacterium	0.78454	0	0	0	0	0	0.000765285	0	0.000810701	0	0	0	0	0	0.000541085	0	0.0018208
7c0c15bb0b57828287bd97cc52e67df7	d__Bacteria; p__Bacteroidota; c__Bacteroidia; o__Bacteroidales; f__Prolixibacteraceae; g__Draconibacterium	1	0	0	0	0	0	0.000434351	0	0	0.00162649	0	0	0	0	0	0	0.00215186
537bbbc76c32a38243c91aa65824361e	d__Bacteria; p__Proteobacteria; c__Alphaproteobacteria; o__Caulobacterales; f__Hyphomonadaceae	0.999999	0	0	0	0	0	0	0	0	0	0	0.00115242	0.00103419	0.00323721	0	0	0
32ce98f1a656bd038d7feae61ae2bbd2	d__Bacteria; p__Bacteroidota; c__Bacteroidia; o__Bacteroidales; f__Marinifilaceae; g__uncultured; s__uncultured_Porphyromonadaceae	0.935833	0	0	0	0	0	0	0	0	0	0	0	0	0	0.000149265	0	0.00390172
ff7e809c39bc00594c7e944b152f0013	d__Bacteria; p__Bacteroidota; c__Bacteroidia	1	0	0.000137149	0	0	0.000151914	0.00117895	0	0.000837725	0.000213311	0	0	0	0	0	0	0.0015134
adf9063f6419d17fa844cf499f39655a	d__Bacteria; p__Proteobacteria; c__Alphaproteobacteria; o__Rhodobacterales; f__Rhodobacteraceae; g__Limibaculum	0.970289	0	0	0	0.000920126	0	0	0	0.00305364	0	0.000826736	0	0	0	0	0	0
5da0c51d1d011d91264ef8f12d3304a6	d__Bacteria; p__Proteobacteria; c__Gammaproteobacteria; o__Cellvibrionales; f__Spongiibacteraceae; g__BD1-7_clade; s__uncultured_gamma	0.767178	0	0	0	0.0006724	0	0	0	0.00189164	0	0.00207937	0	0	0	0	0	0
97fc9ac75baf7fef701cb518ec0375e6	d__Bacteria; p__Desulfobacterota; c__Desulfobulbia; o__Desulfobulbales; f__Desulfocapsaceae; g__uncultured	0.754394	0	0	0	0.000460063	0	0	0	0.00229699	0.00197312	0	0	0	0	0	0	0
22b20be539c66db4340132f3b70fc270	d__Bacteria; p__Bacteroidota; c__Bacteroidia; o__Flavobacteriales; f__Flavobacteriaceae	1	0	0	0	0.000460063	0.000607656	0.000579135	0.000337259	0.000459397	0.000293302	0	0	0	0	0.000242555	0.000208439	0.00108775
4d40f41041bcb0cb51eecd9d0a437693	d__Bacteria; p__Proteobacteria; c__Alphaproteobacteria; o__Caulobacterales; f__Hyphomonadaceae; g__uncultured; s__uncultured_organism	0.99084	0	0	0	0	0.00194956	0	0.00116744	0	0	0	0	0	0	0	0.00148885	0
3c41b12f337c4df845fd069aa45bf9d7	d__Bacteria; p__Myxococcota; c__Myxococcia; o__Myxococcales; f__Myxococcaceae; g__P3OB-42	0.999979	0	0	0	0	0.00113936	0	0.00158252	0	0	0.000375789	0	0	0	0	0.00151863	0
c69555acf7830a2b431e329797c036e5	d__Bacteria; p__Bacteroidota; c__Bacteroidia; o__Cytophagales; f__Amoebophilaceae; g__Candidatus_Amoebophilus; s__uncultured_Bacteroidetes	0.979211	0	0	0	0	0	0	0	0	0	0	0.00283382	0.000632002	0	0	0	0
39ee8543e862519f73040c351677d415	d__Bacteria; p__Proteobacteria; c__Alphaproteobacteria; o__Sphingomonadales; f__Sphingomonadaceae; g__Altererythrobacter	0.701465	0	0	0	0	0.00174701	0	0.00085612	0	0	0	0	0	0	0	0.00202483	0
ea85df0ce551e27ea4283c058324acfe	d__Bacteria; p__Bacteroidota; c__Bacteroidia; o__Bacteroidales; f__Prolixibacteraceae; g__Draconibacterium; s__uncultured_bacterium	0.761976	0	0	0	0	0	0	0	0	0.00157317	0	0	0	0	0.00126875	0	0.00101681
a92371d950d3647cd574aee4043a3412	d__Bacteria; p__Proteobacteria; c__Alphaproteobacteria	0.999999	0	0	0	0	0	0	0	0	0	0	0	0.000632002	0.00630404	0	0	0
bd30b44e4c635b340b5f69ece54d02f3	d__Archaea; p__Nanoarchaeota; c__Nanoarchaeia; o__Woesearchaeales; f__Woesearchaeales; g__Woesearchaeales; s__uncultured_bacterium	0.999998	0	0.000457164	0	0	0.000101276	0.000889385	0	0	0.000266638	0	0	0	0	0.00171655	0	0
4727c69a7181e5cdabca68d8491ddc56	d__Bacteria; p__Proteobacteria; c__Alphaproteobacteria; o__Rhodospirillales; f__uncultured; g__uncultured; s__uncultured_Sphingomonas	0.910256	0	0	0	0	0	0	0	0	0	0.000125263	0	0	0.00698556	0	0	0
5c7509c4470de375d69fac719167964d	d__Bacteria; p__Proteobacteria; c__Alphaproteobacteria; o__Thalassobaculales; f__uncultured; g__uncultured	0.957481	0.000757695	0.00128006	0.00187868	0	0.000430423	0	0	0	0	0	0	0	0	0	0	0
f80e6e95c21511d52036db928239e21f	d__Bacteria; p__Bacteroidota; c__Bacteroidia; o__Chitinophagales; f__uncultured; g__uncultured; s__uncultured_organism	0.99307	0.000444166	0.000342873	0.000483903	0	0.000582337	0	0.000544804	0	0	0.000250526	0	0	0.00161861	0	0.000803978	0
af8d48ce9acd36030d228b02eb5adee5	d__Bacteria; p__Spirochaetota; c__Spirochaetia; o__Spirochaetales; f__Spirochaetaceae; g__Spirochaeta_2; s__uncultured_Spirochaetes	0.982901	0	0.000525738	0.000683157	0	0	0	0	0	0	0	0	0	0	0.00225763	0	0
aa075ec07a9e7570b76c88c47e1a6657	d__Bacteria; p__Desulfobacterota; c__Desulfobacteria; o__Desulfobacterales; f__Desulfobacteraceae; g__Desulfobacter	1	0	0	0	0	0	0.00128237	0	0	0	0	0	0	0	0.00197776	0	0
f96ef2097901556180868339f499f2b5	d__Bacteria; p__Proteobacteria; c__Alphaproteobacteria; o__Caulobacterales; f__Parvularculaceae; g__Marinicaulis; s__uncultured_bacterium	0.766173	0.00232534	0	0	0	0	0	0	0	0	0	0	0	0.0033224	0	0	0
083bc9ae478a38cac0f17e8672bbab39	d__Bacteria; p__Proteobacteria; c__Alphaproteobacteria; o__Parvibaculales; f__Parvibaculaceae; g__Mf105b01; s__uncultured_bacterium	0.939829	0.00109735	0.00214867	0.000882412	0	0	0	0	0	0	0	0	0	0	0	0	0
cb9c7825b0984202d05761135c04e0ee	d__Bacteria; p__Bacteroidota; c__Bacteroidia; o__Chitinophagales; f__Saprospiraceae; g__uncultured; s__uncultured_bacterium	0.739796	0.00101897	0.000708604	0.000597763	0.00063701	0.000227871	0	0	0.000675584	0.000213311	0.000400842	0	0	0	0	0	0
356a7e2114502e65e8549932627f3295	d__Bacteria; p__Actinobacteriota; c__Acidimicrobiia; o__Microtrichales	0.993872	0.000261274	0.000662887	0	0	0.00121531	0	0.00121932	0	0	0	0	0	0.000468544	0	0.000655093	0
9faf5c84628c04b98f8c26c896d29098	d__Bacteria; p__Desulfobacterota; c__Desulfobacteria; o__Desulfobacterales; f__Desulfosarcinaceae	0.902129	0	0	0.000455438	0	0	0.00117895	0	0	0	0	0	0	0	0.000746324	0	0.00127693
c05c63620706486055ef10d37bbabcaf	d__Bacteria; p__Verrucomicrobiota; c__Verrucomicrobiae; o__Verrucomicrobiales; f__DEV007; g__DEV007	0.999989	0	0	0	0	0.000911485	0	0.000830177	0	0	0	0	0.000488365	0.00144823	0	0.00142929	0
439c4278f5168786bfcf261aef8c0bc6	d__Bacteria; p__Verrucomicrobiota; c__Kiritimatiellae; o__WCHB1-41; f__WCHB1-41; g__WCHB1-41; s__uncultured_Kiritimatiellaeota	0.839602	0	0	0	0	0	0.000227517	0	0	0.000373294	0	0	0	0	0.00182849	0	0.00104046
bb083e06ee9821ebb8ec4e0117df44d2	d__Bacteria; p__Proteobacteria; c__Alphaproteobacteria; o__Rhodobacterales; f__Rhodobacteraceae; g__Thioclava; s__uncultured_bacterium	0.917713	0	0	0	0	0	0	0	0	0	0.00120253	0.00086904	0.0011491	0.00140563	0	0	0
9f47e42a84774ee0dea51d8384860c40	d__Bacteria; p__Bacteroidota; c__Bacteroidia; o__Chitinophagales; f__Saprospiraceae; g__Rubidimonas; s__uncultured_bacterium	0.999994	0	0	0	0	0	0	0	0	0	0	0.00115242	0.00112037	0.00285386	0	0	0
0bdf86a3564d8b268c6ee9c464bf928e	d__Bacteria; p__Desulfobacterota; c__Desulfobacteria; o__Desulfobacterales; f__Desulfosarcinaceae; g__Desulfatitalea	0.815109	0.000862204	0.00128006	0.00128092	0	0	0	0	0	0.000853242	0	0	0	0	0	0	0
cf12ca3e29ccbe0aabb83b8205d41f7f	d__Bacteria; p__Proteobacteria; c__Gammaproteobacteria; o__Gammaproteobacteria_Incertae_Sedis; f__Unknown_Family; g__uncultured	0.999994	0.000627058	0.000800037	0	0.00169869	0.000734252	0	0	0	0.000453285	0.000325684	0	0	0	0	0	0
fcc7dcf0699800ac6a8a255be688d14c	d__Bacteria; p__Proteobacteria; c__Gammaproteobacteria; o__AT-s2-59; f__AT-s2-59; g__AT-s2-59; s__uncultured_bacterium	0.854873	0	0.000274298	0	0.0006724	0.00121531	0	0.000908006	0.000540468	0	0	0	0	0	0	0.000327547	0.000496583
55e766f5741ff17ca57da222cc70c835	d__Bacteria; p__Proteobacteria; c__Gammaproteobacteria; o__Cellvibrionales; f__Halieaceae	0.999811	0	0	0	0.0006724	0	0	0	0.000729631	0.000719923	0.0019541	0	0	0	0.000279872	0	0
0005eb49440daeb07340b7500c60dda5	d__Bacteria; p__Bacteroidota; c__Bacteroidia; o__Chitinophagales; f__Saprospiraceae; g__uncultured	0.999725	0	0	0	0	0.000810209	0	0.00181601	0	0	0.000651368	0	0	0	0	0.00113152	0
1d4d1eeadd5df83220df4da7cb0de634	d__Bacteria; p__Desulfobacterota; c__Desulfuromonadia; o__Desulfuromonadia	0.986727	0	0	0	0	0	0.00126169	0	0	0	0	0	0	0	0.0019591	0	0
4dcb17e15a2fcd032bc3eddaf314473e	d__Bacteria; p__Spirochaetota; c__Spirochaetia; o__Spirochaetales; f__Spirochaetaceae; g__Spirochaeta_2; s__uncultured_organism	0.863284	0	0	0	0	0	0.000579135	0	0	0	0	0	0	0	0.00257482	0	0
1ba6ba43bd621dca2a4c45f85492ccbc	d__Bacteria; p__Myxococcota; c__Myxococcia; o__Myxococcales; f__Myxococcaceae; g__P3OB-42	0.960882	0.000836077	0.000822895	0.000398508	0	0.000531699	0	0.000726405	0	0	0	0	0	0	0	0.00101242	0
b76b6e1ce61d2d0a04aa49f9b4daf29b	d__Bacteria; p__Bacteroidota; c__Bacteroidia; o__Bacteroidales; f__Bacteroidetes_BD2-2; g__Bacteroidetes_BD2-2; s__uncultured_Bacteroidetes	0.804535	0.00143701	0.000845753	0.00159403	0	0	0	0	0	0	0	0	0	0	0	0.000476432	0
a2d3d185620aa7fcb389614ef54353dc	d__Bacteria; p__Myxococcota; c__Polyangia; o__Polyangiales; f__BIrii41; g__BIrii41; s__uncultured_organism	0.923741	0	0	0	0.000707789	0	0.00297841	0	0	0	0	0	0	0	0	0	0
d46cd7bc1c78ff0733ad60b397e167ef	d__Bacteria; p__Proteobacteria; c__Alphaproteobacteria; o__Rhizobiales; f__Devosiaceae; g__Devosia	0.981302	0.000940586	0.000480022	0.000626228	0	0	0	0	0.00108094	0.000399957	0.000726526	0	0	0	0	0	0
1c18ef263676971c1c05cad47d32bad0	d__Bacteria; p__Proteobacteria; c__Alphaproteobacteria; o__Thalassobaculales; f__uncultured; g__uncultured; s__uncultured_bacterium	0.8916	0	0.00137149	0.00108167	0	0.000557018	0	0	0	0	0	0	0	0	0	0.00128041	0
57f58d552e3b691b0b856086f3f5fb2b	d__Bacteria; p__Proteobacteria; c__Gammaproteobacteria; o__Chromatiales; f__Sedimenticolaceae	0.950667	0	0	0	0.000601621	0	0.000475718	0	0.000648561	0.00055994	0.000751578	0	0	0	0	0	0.00113505
6090bebe7966d4e6a348c00075d72ea1	d__Bacteria; p__Proteobacteria; c__Gammaproteobacteria; o__Oceanospirillales	0.700239	0	0	0	0.000318505	0	0	0	0.00132415	0	0.00263052	0	0	0	0	0	0
f8bd5e4b12b0888679c498c72a487a84	d__Bacteria; p__Bacteroidota; c__Bacteroidia; o__Bacteroidales	0.99182	0	0	0	0	0	0.000972119	0	0.000378327	0	0	0	0	0	0.000186581	0	0.00217551
3a36bd8ac3cf5527814e804ae253b918	d__Bacteria; p__Proteobacteria; c__Gammaproteobacteria	0.99999	0	0	0	0	0	0.000455034	0	0	0	0	0.00243709	0.000344729	0	0	0	0
0bbc9ac0c9ae37ea947fbbaf04cec1ad	d__Bacteria; p__Proteobacteria; c__Alphaproteobacteria; o__Caulobacterales; f__Parvularculaceae	0.999996	0	0	0	0	0	0	0.00158252	0	0	0	0	0.000804367	0.00204455	0	0.000774201	0
a4a759ef51b7e21c78a8ed196274d2f1	d__Bacteria; p__Myxococcota; c__Polyangia; o__Haliangiales; f__Haliangiaceae; g__Haliangium; s__uncultured_deep-sea	0.98909	0.0010451	0	0.000426973	0	0.00129127	0	0.00145281	0	0	0	0	0	0	0	0	0
85ed8feb29cfafe145a3f33f93dacb5d	d__Bacteria; p__Bacteroidota; c__Bacteroidia; o__Chitinophagales; f__Saprospiraceae; g__uncultured; s__uncultured_bacterium	0.765596	0.000391911	0.000228582	0.000170789	0	0.0010634	0	0	0	0	0	0	0	0	0	0.00265015	0
2c93d8b1eaddc6dd854a37a55025b062	d__Bacteria; p__Verrucomicrobiota; c__Verrucomicrobiae; o__Opitutales; f__Puniceicoccaceae; g__Verruc-01; s__uncultured_organism	0.999873	0.000209019	0	0.000341579	0	0.000835528	0.000579135	0.000285373	0.00024321	0.000213311	0	0	0	0	0.000783641	0.000327547	0
042cd885a61f24c2e39dc5cb77d87e23	d__Bacteria; p__Proteobacteria; c__Gammaproteobacteria; o__Cellvibrionales; f__Halieaceae; g__OM60(NOR5)_clade	0.770969	0	0	0.000284649	0.000813958	0	0.000579135	0	0.000756655	0.00114654	0	0	0	0	0	0	0.000709404
0e2fd535972f94dfbed7dd8389a313a5	d__Bacteria; p__Bacteroidota; c__Bacteroidia; o__Bacteroidales; f__Prolixibacteraceae; g__Roseimarinus; s__uncultured_bacterium	0.7985	0	0	0	0.00155714	0	0.000889385	0	0	0.00199979	0	0	0	0	0	0	0
2fd671b5a378094705b75251ae1816eb	d__Bacteria; p__Bacteroidota; c__Bacteroidia; o__Flavobacteriales; f__Flavobacteriaceae	1	0	0	0	0.000601621	0	0	0	0.000837725	0.000239974	0.00150316	0	0.000804367	0.000298164	0.000186581	0	0
72fdc6cce7d70e80ab0c89ee2c578678	d__Bacteria; p__Proteobacteria; c__Alphaproteobacteria; o__Micavibrionales; f__Micavibrionaceae; g__uncultured; s__uncultured_organism	0.931262	0.000627058	0.000571455	0.000996271	0.000601621	0	0	0	0.00116201	0	0	0	0	0.000724113	0	0	0
5d0e8143d07895e9a935614dd8fee184	d__Bacteria; p__Planctomycetota; c__Planctomycetes; o__Planctomycetales; f__Rubinisphaeraceae; g__Planctomicrobium; s__uncultured_planctomycete	0.991161	0.00060093	0.000388589	0.000683157	0.000778568	0	0.0001241	0	0.000864748	0.000373294	0	0	0	0.00017038	9.32905e-05	0.000416878	0
ab737f18f7cf289828f00328b04b568c	d__Bacteria; p__Planctomycetota; c__Planctomycetes; o__Pirellulales; f__Pirellulaceae; g__Pirellula; s__uncultured_Planctomycetales	0.834422	0	0	0	0	0.0014685	0	0.00137498	0	0	0	0	0	0.00102228	0	0.000774201	0
631b5718c4daa37f3dd5dba1763a45d6	d__Bacteria; p__Proteobacteria; c__Gammaproteobacteria; o__Alteromonadales	0.998283	0	0	0	0	0	0	0	0	0	0	0.00181365	0.000344729	0.00225753	0	0	0
2e7cfa808c4ef2db612cdbb796b54b49	d__Bacteria; p__Proteobacteria; c__Gammaproteobacteria; o__SZB50; f__SZB50; g__SZB50; s__uncultured_gamma	0.999903	0.000574803	0.000411447	0.000597763	0.000247726	0.000405104	0	0	0.000324281	0.000239974	0.00107726	0	0	0	0	0.000357324	0
8ef78b753f6abbd47583944d681181d5	d__Bacteria; p__Bacteroidota; c__Bacteroidia; o__Chitinophagales; f__Saprospiraceae; g__uncultured	0.80461	0	0.000388589	0	0.00169869	0	0.000310251	0	0.00105391	0.000586604	0.000476	0	0	0	0	0	0
5612d183006120843c0278dcd20859c5	d__Bacteria; p__Cyanobacteria; c__Cyanobacteriia; o__Chloroplast; f__Chloroplast; g__Chloroplast	1	0	0	0	0	0.000759571	0	0.00215327	0	0	0	0	0	0	0	0.00139952	0
2ebf66b3636289e47d3c0828aa8b37b1	d__Bacteria; p__Campilobacterota; c__Campylobacteria; o__Campylobacterales; f__Arcobacteraceae; g__Halarcobacter	0.769371	0	0	0	0	0	0.000951435	0	0	0	0	0	0	0	0.00212702	0	0
1a53b3fb14eaec25b4fea124c47e69a3	d__Bacteria; p__Proteobacteria; c__Alphaproteobacteria; o__Rhodospirillales; f__uncultured; g__uncultured	0.990296	0	0	0	0	0	0.000558451	0	0	0	0	0	0	0	0	0	0.00314503
ddfc324c303875cd7d52c7e97475a2c5	d__Bacteria; p__Bacteroidota; c__Bacteroidia; o__Chitinophagales; f__Saprospiraceae; g__uncultured; s__uncultured_marine	0.803739	0	0	0	0	0	0	0	0	0	0	0.000736794	0	0.00515398	0	0	0
337c5bb051a19f7f76689dbbc1cb5fda	d__Bacteria; p__Proteobacteria; c__Gammaproteobacteria; o__JTB23; f__JTB23; g__JTB23; s__uncultured_gamma	0.781587	0.000783822	0.000960044	0.000654692	0.00063701	0	0	0	0.000621538	0	0.00057621	0	0	0	0	0	0
1e02959e78c0dc5a592f106caaaa8e52	d__Bacteria; p__Proteobacteria; c__Gammaproteobacteria	0.999881	0.000182892	0.000274298	0.000512368	0.00155714	7.59571e-05	0	0	0.00116201	0.000853242	0	0	0	0	0	0	0
0339092707b538a41c324ca0c30d2813	d__Bacteria; p__Bacteroidota; c__Bacteroidia; o__Cytophagales; f__Flammeovirgaceae	0.914558	0	0	0	0.00293733	0	8.27335e-05	0	0	0.0019198	0	0	0	0	0	0	0
35aa1941a803cea8ec3d5d9ea85624ae	d__Bacteria; p__Bacteroidota; c__Bacteroidia; o__Chitinophagales; f__Saprospiraceae; g__uncultured; s__uncultured_bacterium	0.747732	0	0	0	0	0	0.00144784	0	0.000513444	0	0	0	0	0	0.000615718	0	0.000874932
17a9757b313b89ceaff9735fdabb669e	d__Bacteria; p__Proteobacteria; c__Alphaproteobacteria; o__Rhodobacterales; f__Rhodobacteraceae	0.999999	0	0	0	0	0	0	0	0	0	0.00310652	0.000661226	0	0	0	0	0
8e04bc1574f3e9d683dd2b86615cf259	d__Bacteria; p__NB1-j; c__NB1-j; o__NB1-j; f__NB1-j; g__NB1-j; s__uncultured_organism	0.979399	0.00117573	0	0	0	0	0	0	0.00135117	0	0.00157831	0	0	0	0	0	0
7d85bea995b6775afef93635c1481a3f	d__Bacteria; p__Bacteroidota; c__Bacteroidia; o__Flavobacteriales; f__Flavobacteriaceae; g__Actibacter	0.994967	0	0	0.00116706	0	0	0	0	0	0	0	0	0	0.000979682	0	0	0.0022228
32e4ce2cdb2ecb45d884098014ef77f5	d__Bacteria; p__Myxococcota; c__Polyangia; o__Polyangiales; f__BIrii41; g__BIrii41; s__uncultured_organism	0.909665	0	0	0	0.000990905	0	0.00235791	0	0	0	0	0	0.000459638	0	0	0	0
2e90ebd6a13412eade966e8a4c7aa55c	d__Bacteria; p__Desulfobacterota; c__Desulfobulbia; o__Desulfobulbales; f__Desulfocapsaceae	1	0	0	0	0	0	0.00109622	0	0	0	0	0	0	0	0.000895589	0	0.00134787
49d35f3bd4a1d767dfbecd0622bb6c22	d__Bacteria; p__Bacteroidota; c__Bacteroidia; o__Chitinophagales; f__Saprospiraceae; g__Lewinella; s__uncultured_Bacteroidetes	0.996822	0	0	0	0	0	0	0	0	0	0	0.000717902	0	0.00511139	0	0	0
45fb15332dae453cb6be4d08bad36e07	d__Bacteria; p__Bdellovibrionota; c__Bdellovibrionia; o__Bdellovibrionales; f__Bdellovibrionaceae; g__OM27_clade; s__uncultured_bacterium	0.82558	0.00138475	0.00123434	0.00142324	0	0	0	0	0	0	0	0	0	0	0	0	0
3fb50b779e3546b50bed9d14023efff3	d__Bacteria; p__Bacteroidota; c__Bacteroidia; o__Chitinophagales; f__Saprospiraceae; g__uncultured; s__uncultured_bacterium	0.883242	0.000287401	0.000365731	0.000370044	0	0.000557018	0	0.00147875	0	0	0	9.44608e-05	0	0	0	0.00098264	0
66a77c102ee5a5e184aceab173dd0937	d__Bacteria; p__Bacteroidota; c__Bacteroidia; o__Flavobacteriales; f__Flavobacteriaceae; g__Muricauda	1	0	0.000662887	0	0	0	0.00119964	0	0.000324281	0	0.00145305	0	0	0	0	0	0
acdc4d83b02a05adee9802073d297c05	d__Bacteria; p__Chloroflexi; c__Anaerolineae; o__SBR1031; f__A4b; g__A4b	0.999998	0	0.000594313	0	0	0.00131659	0	0.000804234	0	0	0	0	0	0	0	0.00142929	0
8bc300671d8ce0307d16051a74023751	d__Bacteria; p__Bacteroidota; c__Bacteroidia; o__Chitinophagales; f__Saprospiraceae; g__Lewinella	0.948524	0	0	0	0.000884737	0.000658295	0	0.00025943	0	0.00034663	0.00152821	0	0	0	0	0.000655093	0
7792a05864f2599749dae145eb77cf26	d__Bacteria; p__Proteobacteria; c__Alphaproteobacteria; o__Micavibrionales; f__Micavibrionaceae; g__uncultured	0.999944	0	0	0	0	0.00139255	0	0.0016863	0	0.000986561	0	0	0	0	0	0	0
15bed656b26f1f26117aeaf8028d7b6a	d__Bacteria; p__Cyanobacteria; c__Cyanobacteriia; o__Chloroplast; f__Chloroplast; g__Chloroplast	1	0	0	0	0	0.00118999	0	0.00140092	0	0	0	0	0	0	0	0.00166751	0
903c6ee22949e0b4fe5b99c92aa97fbe	d__Bacteria; p__Chloroflexi; c__Anaerolineae; o__SBR1031; f__A4b; g__A4b	0.999999	0	0	0	0	0	0	0	0.000810701	0	0.00227979	0	0	0	0	0.00107197	0
461139cb9b7682b50bc4eba44ef03273	d__Bacteria; p__Desulfobacterota; c__Desulfobulbia; o__Desulfobulbales; f__Desulfobulbaceae; g__Desulfobulbus	0.971531	0	0	0	0	0	0	0	0	0.00146651	0	0	0	0	0	0	0.00241197
4a26b31e785d7aea3cfa3db913a5b468	d__Bacteria; p__Patescibacteria; c__Gracilibacteria; o__Absconditabacteriales_(SR1); f__Absconditabacteriales_(SR1); g__Absconditabacteriales_(SR1); s__uncultured_bacterium	0.990825	0	0	0	0	0	0	0	0	0.000213311	0	0	0	0	0.00203373	0	0.000945872
bf630d679c6b5487f344fff8de44997d	d__Bacteria; p__Proteobacteria; c__Gammaproteobacteria	0.999589	0	0	0	0.00116785	0	0.000599818	0	0.000405351	0	0	0	0	0	0.000895589	0	0.000733051
bddf30c845630e2a6e093afc7f37850d	d__Bacteria; p__Proteobacteria; c__Gammaproteobacteria; o__BD7-8; f__BD7-8; g__BD7-8; s__uncultured_bacterium	0.964318	0	0	0	0.000778568	0	0.000434351	0	0.000783678	0.00151984	0.000325684	0	0	0	0	0	0.000331055
33c963fd059bd9a6f3d276985157941e	d__Bacteria; p__Bacteroidota; c__Bacteroidia; o__Bacteroidales; f__SB-5; g__SB-5	0.994065	0.00135862	0.00160007	0.000939341	0	0	0	0	0	0	0	0	0	0	0	0	0
504d31e5c027156b56c44dfa5e758027	d__Bacteria; p__Proteobacteria; c__Alphaproteobacteria; o__Rhodobacterales; f__Rhodobacteraceae	0.999926	0	0	0.00170789	0	0	0	0	0	0	0	0	0.00195346	0	0	0.000803978	0
35cab4daaa4934477bb12d6df8c1bc09	d__Bacteria; p__Proteobacteria; c__Alphaproteobacteria; o__Caulobacterales; f__Hyphomonadaceae; g__uncultured; s__uncultured_Hyphomonadaceae	0.88126	0	0	0	0	0.000329147	0	0.00111555	0	0	0	0	0.000718184	0.00217234	0	0.00068487	0
a866b1b7a0b77521d0ad13784208010f	d__Bacteria; p__Bacteroidota; c__Bacteroidia; o__Bacteroidales; f__Prolixibacteraceae; g__Draconibacterium; s__uncultured_bacterium	0.924166	0	0	0	0	0	0.00103417	0	0	0	0	0	0	0	0.0019591	0	0
b19b57a404fbb547eecd55635c3ae247	d__Bacteria; p__Firmicutes; c__Bacilli	0.878291	0.00060093	0.000137149	0.000227719	0	0.00113936	0	0.000933949	0	0.000266638	0	0	0	0	0	0.000774201	0
d8ca73885ff64ff6e0643489845f42da	d__Bacteria; p__Proteobacteria; c__Alphaproteobacteria; o__Caulobacterales; f__Hyphomonadaceae; g__Ponticaulis; s__uncultured_Alphaproteobacteria	0.832409	0	0	0	0	0	0.00107554	0	0	0	0	0	0	0	0.00190313	0	0
fb21363c35c8c8a291d042dfb2d46c86	d__Bacteria; p__Proteobacteria; c__Gammaproteobacteria	0.999822	0	0	0	0	0	0	0	0	0	0	0.00219149	0.000574548	0.000766708	0	0	0
a739b2a2f86e11efffe1aafdfdd82445	d__Bacteria; p__Myxococcota; c__Polyangia	0.757899	0	0	0	0.00187564	0	0	0	0.00148629	0.000879906	0.000300631	0	0	0	0	0	0
2aa4514ecb7d56a055b672cb859d4b52	d__Bacteria; p__Proteobacteria; c__Alphaproteobacteria; o__Micavibrionales; f__Micavibrionaceae; g__uncultured; s__uncultured_bacterium	0.972039	0	0	0	0.000813958	0	0.000682552	0.000285373	0	0.000586604	0	0.000415628	0	0	0.000354504	0	0.000543877
69fb3a9837619d4c51cf4f8689f959fc	d__Bacteria; p__Proteobacteria; c__Alphaproteobacteria; o__Rhodobacterales; f__Rhodobacteraceae	0.997759	0	0	0	0	0.00111404	0	0	0.000945818	0.00122654	0.000701473	0	0	0	0	0	0
622951d51f3f4433c510603e14f0a74a	d__Bacteria; p__Bacteroidota; c__Bacteroidia; o__Flavobacteriales; f__Cryomorphaceae; g__Vicingus; s__uncultured_bacterium	0.723506	0	0	0	0	0.000354466	0	0.000648576	0	0	0.000951999	0	0	0	0	0.00226305	0
963e7dd63237864045a12c8c6f941b44	d__Bacteria; p__Chloroflexi; c__Anaerolineae; o__Anaerolineales; f__Anaerolineaceae; g__uncultured; s__uncultured_organism	0.997387	0.000731567	0.00109719	0.000540833	0	0	0.000310251	0	0	0.000266638	0	0	0	0	0.000597059	0	0
315734792db57072a9f7641c89db3d56	d__Bacteria; p__Myxococcota; c__Polyangia; o__Polyangiales; f__BIrii41; g__BIrii41; s__uncultured_bacterium	0.985464	0.000235147	0	0.000512368	0.000389284	0.000405104	0	0.000466975	0.00105391	0.000133319	0.000701473	0	0	0	0	0.000238216	0
8e20049b1752e29621a7541adbb364a9	d__Bacteria; p__Proteobacteria; c__Alphaproteobacteria; o__uncultured; f__uncultured; g__uncultured; s__uncultured_Rhodobacteraceae	0.999969	0	0	0	0.0006724	0.000708933	0	0	0.00121605	0.000533276	0.0010021	0	0	0	0	0	0
2e06b6e551e96a060c0f1ce240c7b947	d__Bacteria; p__Myxococcota; c__Polyangia; o__Polyangiales; f__Sandaracinaceae; g__uncultured	0.942867	0	0	0	0	0	0.00144784	0	0	0	0	0	0	0	0.00152996	0	0
7c79c7a2823c572c1f3d8625d31da0d3	d__Bacteria; p__Planctomycetota; c__vadinHA49; o__vadinHA49; f__vadinHA49; g__vadinHA49; s__uncultured_microorganism	0.998429	0	0	0	0	0	0	0	0.00199973	0.00207978	0	0	0	0	0	0	0
5e47789b2c8149cd0249b99d86e51802	d__Bacteria; p__Myxococcota; c__Polyangia; o__Haliangiales; f__Haliangiaceae; g__Haliangium; s__uncultured_deep-sea	0.992677	0.000757695	0	0	0	0.000481061	0	0	0	0	0.00215452	0	0	0	0	0.000506208	0
b24de0b60a2494a6c69ac1178ab4fa73	d__Bacteria; p__Proteobacteria; c__Alphaproteobacteria	1	0	0.00132577	0.00264723	0	0	0	0	0	0	0	0	0	0	0	0	0
2f8894d53ad2d0dfd868f188a5ea63e1	d__Bacteria; p__Proteobacteria; c__Gammaproteobacteria; o__Cellvibrionales; f__Halieaceae; g__Luminiphilus; s__uncultured_gamma	0.752283	0	0	0	0	0.00101276	0	0.00101178	0	0	0	0	0	0.00123525	0	0.00128041	0
46dc54fbd85edbfd8492e95dacdcbe6a	d__Bacteria; p__Proteobacteria; c__Gammaproteobacteria; o__Oceanospirillales; f__Nitrincolaceae	0.995974	0	0	0	0	0	0.000951435	0	0	0	0.000325684	0	0	0	0.00171655	0	0
5212652cd515994bf2b9d18212e8d2ca	d__Bacteria; p__Proteobacteria; c__Gammaproteobacteria	0.998373	0	0	0	0	0	0.000413668	0	0	0	0	0	0	0	0	0	0.00309773
50f4c381074fdbcf7919854596a597aa	d__Bacteria; p__Bacteroidota; c__Bacteroidia; o__Bacteroidales; f__Prolixibacteraceae; g__Draconibacterium; s__uncultured_bacterium	0.853751	0	0	0	0	0	0.000392984	0	0	0.00237308	0	0	0	0	0.000522427	0	0.000354702
886e099a474cd6b637ad31d6b89a919f	d__Bacteria; p__Proteobacteria; c__Alphaproteobacteria; o__Caulobacterales; f__Parvularculaceae; g__Marinicaulis; s__uncultured_Rhizobiales	0.988024	0	0	0	0.000566231	0	0.000517084	0	0.00194568	0	0	0	0	0	0.000279872	0	0.00052023
1ecc664984968312c787442383e5aa08	d__Bacteria; p__Firmicutes; c__Clostridia; o__Oscillospirales; f__Oscillospiraceae; g__NK4A214_group	0.812701	0	0	0	0	0	0.000268884	0	0	0.000293302	0	0	0	0	0.00190313	0	0.000567523
cdc9da615ae3be0de3e2d229969021a4	d__Bacteria; p__Bacteroidota; c__Bacteroidia; o__Flavobacteriales; f__Flavobacteriaceae; g__Muricauda	0.999861	0	0	0	0	0	0	0	0	0	0	0.000680118	0.000775639	0.00370575	0	0	0
560f689af39411bc43790239b14b9dbd	d__Bacteria; p__Proteobacteria; c__Gammaproteobacteria; o__Cellvibrionales; f__Spongiibacteraceae; g__BD1-7_clade; s__uncultured_gamma	0.802849	0.00242985	0	0.000967806	0	0	0	0.00025943	0	0	0	0	0	0	0	0.000357324	0
3b874f1f3a303515694ad9b7c96dcd83	d__Bacteria; p__Myxococcota; c__Myxococcia; o__Myxococcales; f__Myxococcaceae; g__P3OB-42; s__uncultured_bacterium	0.778068	0.00148926	0.000868611	0.000683157	0	0	0	0	0	0	0.00057621	0	0	0	0	0	0.000165528
37c9798a2d8857e6831ef2c9e3f3b32e	d__Bacteria; p__Bacteroidota; c__Bacteroidia; o__Cytophagales; f__Cyclobacteriaceae; g__uncultured; s__uncultured_deep-sea	0.999788	0.000391911	0	0.000284649	0	0	0.000289567	0	0.00113498	0.000746587	0.000450947	0	0	0	0	0	0.00052023
22817a23a3767f0029e98abe664400ec	d__Bacteria; p__Bdellovibrionota; c__Bdellovibrionia; o__Bdellovibrionales; f__Bdellovibrionaceae; g__OM27_clade	0.999974	0	0.000205724	0.000313114	0.000495452	0.000531699	0.00018615	0.00103772	0	0	0	0	0	0.00119266	0	0.000506208	0
7c62b8b15c778a84f732e34bfcc38ff7	d__Bacteria; p__Cyanobacteria; c__Cyanobacteriia; o__Chloroplast; f__Chloroplast; g__Chloroplast	1	0	0	0.00133785	0	0	0	0.000674519	0	0	0	0	0	0	0.000709008	0	0.000898579
cc245601ab54a7faf847dd9fc4158b0a	d__Bacteria; p__Myxococcota; c__Polyangia; o__Polyangiales; f__Sandaracinaceae; g__Sandaracinus; s__uncultured_bacterium	0.712147	0	0	0	0.00063701	0.00050638	0	0.000908006	0	0	0	0	0.00054582	0.000979682	0	0.00101242	0
e3661ca4f3a884546c6b14daa6e00e0a	d__Bacteria; p__Chloroflexi; c__Anaerolineae; o__SBR1031; f__A4b; g__A4b; s__uncultured_marine	0.918405	0	0	0	0	0.00225339	0.000289567	0.00119338	0	0	0	0	0	0	0	0	0
38e570c50a90a50b021d27ab1a01d1eb	d__Bacteria; p__Proteobacteria; c__Alphaproteobacteria; o__Rhodobacterales; f__Rhodobacteraceae	0.99998	0	0	0	0	0	0	0	0.0016214	0	0	0	0	0	0	0	0.00210457
75829a57754ef97cae1d8a9a9ab0ddf4	d__Bacteria; p__Proteobacteria; c__Gammaproteobacteria; o__Chromatiales; f__Sedimenticolaceae; g__uncultured; s__uncultured_gamma	0.790999	0.00235147	0.00132577	0	0	0	0	0	0	0	0	0	0	0	0	0	0
28fa59f502dc47dffdf01f7e9df9d8ea	d__Bacteria; p__Desulfobacterota; c__Desulfuromonadia; o__Desulfuromonadia; f__Geopsychrobacteraceae; g__Desulfuromusa; s__uncultured_bacterium	0.71957	0.000940586	0.000777178	0	0	0	0	0.000570747	0	0	0	0	0	0	0	0.00166751	0
c2a3ae1a047f28a77616db551355625f	d__Bacteria; p__Bacteroidota; c__Bacteroidia; o__Chitinophagales; f__Saprospiraceae; g__Lewinella	0.99666	0.000548675	0.000365731	0.000256184	0	0.000759571	0.000351617	0.000544804	0	0.000266638	0	0	0	0.000596328	0	0.00029777	0
1835cca25f12dad063183201ec277cbc	d__Bacteria; p__Verrucomicrobiota; c__Verrucomicrobiae; o__Verrucomicrobiales; f__Rubritaleaceae; g__Roseibacillus	0.999812	0	0	0	0	0.000835528	0	0.000726405	0	0	0.000275579	0	0	0.00187417	0	0.000952863	0
c7230528d671a61d355ec3735efa269f	d__Bacteria; p__Bacteroidota; c__Bacteroidia; o__Chitinophagales; f__Saprospiraceae; g__uncultured	0.994406	0	0	0	0	0	0	0	0	0	0	0.000642334	0.00066073	0.00387613	0	0	0
0647202ab6a9df3a8018ee52a1c6c11e	d__Bacteria; p__Bacteroidota; c__Bacteroidia; o__Cytophagales; f__Amoebophilaceae; g__uncultured	0.999998	0.000182892	0.000274298	0.000256184	0	0.000557018	0	0	0	0	0	0	0	0	0	0.00288837	0
0429a8a999c3238e12bbfaa1714d385e	d__Bacteria; p__Proteobacteria; c__Gammaproteobacteria; o__Vibrionales; f__Vibrionaceae; g__Vibrio	0.96629	0	0.000731462	0.000740087	0	0.00108872	0	0.00119338	0	0	0	0	0	0	0	0	0
8261c85f4b8516cff0f58752c7190637	d__Bacteria; p__Myxococcota; c__Polyangia; o__Polyangiales; f__Eel-36e1D6; g__Eel-36e1D6; s__uncultured_organism	0.997459	0	0	0	0.00120324	0	0.000703235	0	0.000594514	0	0.000225473	0	0	0.000511139	0.000242555	0	0.000543877
8c78ab6d2558bcccdfb6767cd7f5e99e	d__Bacteria; p__Planctomycetota; c__Planctomycetes; o__Pirellulales; f__Pirellulaceae; g__Blastopirellula; s__uncultured_bacterium	0.86264	0.000548675	0.000640029	0.000853947	0	0.000582337	0	0	0.00118903	0	0	0	0	0	0	0	0
f1fdf78eb3b68ef80661c61d57f0da36	d__Bacteria; p__Proteobacteria; c__Gammaproteobacteria	0.999864	0	0	0	0.00176947	0	0.000848019	0	0	0.000266638	0	0	0	0	0.000373162	0	0.00059117
7feb6ff75e3a0238afee06a57967c35f	d__Bacteria; p__Bacteroidota; c__Bacteroidia; o__Chitinophagales; f__Saprospiraceae	1	0	0	0	0	0.000860847	0	0.00171224	0	0	0	0	0	0	0	0.00136974	0
3c05fcf4ebfe9ffb9560a5b7ee15a3c2	d__Bacteria; p__Bacteroidota; c__Bacteroidia; o__Bacteroidales; f__Bacteroidetes_BD2-2; g__Bacteroidetes_BD2-2	0.971083	0	0	0	0	0	0.00219244	0	0	0	0	0	0	0	0	0	0.000945872
826dd9114db5eb0a47c08730b07c4963	d__Bacteria; p__Proteobacteria; c__Alphaproteobacteria; o__Rhodobacterales; f__Rhodobacteraceae	0.837374	0	0	0	0	0	0.000206834	0	0	0	0	0.0009635	0	0.00272607	0.00039182	0	0
00f7041f778f625b830c4525ad0106e4	d__Bacteria; p__Actinobacteriota; c__Acidimicrobiia; o__Microtrichales; f__Microtrichaceae; g__uncultured	0.999998	0	0	0	0	0	0	0	0.000864748	0	0.002856	0	0	0	0	0	0
bf2895a2234a0420c6ffcbc48d1d0cc9	d__Bacteria; p__Proteobacteria; c__Alphaproteobacteria; o__Caulobacterales; f__Hyphomonadaceae; g__Maricaulis	1	0.000914459	0.0022401	0.000341579	0	0	0	0	0	0	0	0	0	0	0	0	0
cbad9747cbd3dc1b5ec89e1122d6f325	d__Bacteria; p__Proteobacteria; c__Gammaproteobacteria; o__KI89A_clade; f__KI89A_clade; g__KI89A_clade; s__uncultured_bacterium	0.863439	0.000783822	0	0.000683157	0.000424674	0	0	0	0.00108094	0.00103989	0	0	0	0	0	0	0
9af6e96cda37117fcfb2073fef70aa90	d__Bacteria; p__Proteobacteria; c__Alphaproteobacteria; o__Rhodobacterales; f__Rhodobacteraceae	0.999795	0.000522548	0.000617171	0	0.000990905	0	0	0	0.000783678	0.000693259	0.000375789	0	0	0	0	0	0
067b84b26c8946de145eb0da9c111f3d	d__Bacteria; p__Bacteroidota; c__Bacteroidia; o__Chitinophagales; f__Saprospiraceae; g__uncultured; s__uncultured_bacterium	0.773239	0	0	0	0.000318505	0	0.000723918	0.00025943	0.000486421	0	0	0	0	0	0	0	0.00172622
fb16651d0eb1db3356a7de6517654efc	d__Bacteria; p__Spirochaetota; c__Spirochaetia; o__Spirochaetales; f__Spirochaetaceae	0.999967	0	0	0	0	0	0.00126169	0	0	0	0	0	0	0	0.00156728	0	0
1818334767f10c0572e457e80668ef64	d__Bacteria; p__Proteobacteria; c__Gammaproteobacteria; o__Cellvibrionales; f__Spongiibacteraceae; g__BD1-7_clade; s__uncultured_bacterium	0.793173	0	0	0	0	0	0	0	0.00140522	0	0.00130274	0	0	0	0	0	0.000969519
63fc1f8df112bf8c2441e48deef536d7	d__Bacteria; p__Proteobacteria; c__Alphaproteobacteria; o__Rhizobiales; f__Methyloligellaceae; g__uncultured; s__uncultured_Alphaproteobacteria	0.909892	0.000836077	0	0	0	0.000582337	0.000351617	0	0.000945818	0.000479949	0.000476	0	0	0	0	0	0
d64183694e004f9d47a2d3e99e4cb00f	d__Bacteria; p__Proteobacteria; c__Alphaproteobacteria; o__Micavibrionales; f__Micavibrionaceae; g__uncultured; s__uncultured_bacterium	0.834838	0.000731567	0.00134863	0.00130938	0	0	0.000227517	0	0	0	0	0	0	0	0	0	0
ccb058e1f16e667357cb10e2c7d4d934	d__Bacteria; p__Proteobacteria; c__Gammaproteobacteria	0.999893	0	0	0	0.000495452	0.00174701	0	0.00114149	0	0	0	0	0	0.000724113	0	0	0
85a4c3794b6930c5f680d120dbbd174b	d__Bacteria; p__Desulfobacterota; c__Desulfuromonadia; o__Bradymonadales; f__Bradymonadales; g__Bradymonadales; s__uncultured_bacterium	0.817836	0	0	0	0	0	0	0.000233487	0	0	0.0033821	0	0	0	0	0	0
d6e0e05c182f5a185fc6583606653e61	d__Bacteria; p__Bacteroidota; c__Bacteroidia; o__Bacteroidales; f__Marinifilaceae; g__uncultured; s__uncultured_Bacteroidetes	0.983186	0	0	0	0	0	0	0	0	0.00135985	0	0	0	0	0.000317188	0	0.00179716
bb1cf64e3579fd36aee1354c2aac74a8	d__Bacteria; p__Proteobacteria; c__Alphaproteobacteria; o__Micavibrionales; f__Micavibrionaceae; g__uncultured	0.999774	0.00182892	0.00107433	0.000740087	0	0	0	0	0	0	0	0	0	0	0	0	0
4fb9186be02b1bd011ea617758f3a0ce	d__Bacteria; p__Bacteroidota; c__Bacteroidia; o__Chitinophagales; f__Chitinophagaceae; g__Edaphobaculum; s__uncultured_marine	0.77148	0	0.000411447	0	0	0	0	0.000363202	0.000486421	0	0.00217958	0	0	0.000255569	0	0	0
9ed535dad29de736bbcc422498b7aa15	d__Bacteria; p__Myxococcota; c__Myxococcia; o__Myxococcales; f__Myxococcaceae; g__P3OB-42; s__uncultured_Myxococcaceae	0.863969	0	0	0	0	0.00108872	0	0.00171224	0	0	0	0	0	0	0	0.00101242	0
151a4c71f6e2350874177c957ee3cc4c	d__Bacteria; p__Bacteroidota; c__Bacteroidia; o__Bacteroidales; f__Marinilabiliaceae; g__Labilibacter; s__uncultured_Bacteroidetes	0.993517	0	0	0	0	0	0.00202697	0	0	0	0	0	0	0	0	0	0.00106411
6c0336aea70a915dd0d8c23810b941cb	d__Bacteria; p__Proteobacteria; c__Alphaproteobacteria; o__Sphingomonadales; f__Sphingomonadaceae; g__Erythrobacter	0.943265	0	0	0	0	0	0	0	0	0	0	0.000982393	0.00103419	0.00195936	0	0	0.000212821
b99967f44354f42b5fff3d20db555368	d__Bacteria; p__Bacteroidota; c__Bacteroidia; o__Chitinophagales; f__Saprospiraceae; g__uncultured; s__uncultured_bacterium	0.762212	0.000914459	0	0.000426973	0.000424674	0	0	0.000441031	0.000567491	0.000586604	0.000501052	0	0	0	0	0	0
ebfa309f8412d765a97b5c51889fd6fb	d__Bacteria; p__Proteobacteria; c__Gammaproteobacteria; o__Arenicellales; f__Arenicellaceae; g__uncultured	0.704967	0.000757695	0.000640029	0.000256184	0.000707789	0	0	0	0.000621538	0.000506613	0.000350737	0	0	0	0	0	0
f420b5340d48941cc0e22ffef62e3df1	d__Bacteria; p__Proteobacteria; c__Alphaproteobacteria; o__Caulobacterales; f__Hyphomonadaceae	1	0.00060093	0	0	0	0.000962123	0	0	0	0	0	0	0	0.00217234	0	0.000893309	0
35c0a7dc01a91c88f93ebd047285e787	d__Bacteria; p__Bacteroidota; c__Bacteroidia; o__Chitinophagales; f__Saprospiraceae; g__uncultured; s__uncultured_marine	0.712196	0.000470293	0.000137149	0.000142324	0.000530842	0.000632975	0	0.000441031	0.000297257	0.00034663	0	0	0	0.000383354	0	0.000357324	0.000260115
edb584d6a400452cd29af7f36835f7a2	d__Bacteria; p__Myxococcota; c__Myxococcia; o__Myxococcales; f__Myxococcaceae; g__P3OB-42; s__uncultured_bacterium	0.967813	0.000391911	0.00075432	0.000597763	0	0	0	0.00189384	0	0	0	0	0	0	0	0	0
6cb403f637229912b55a141ec15fd533	d__Bacteria; p__Myxococcota; c__Myxococcia; o__Myxococcales; f__Myxococcaceae; g__P3OB-42; s__uncultured_Myxococcaceae	0.903712	0.000261274	0	0	0	0.0010634	0	0.000441031	0.000405351	0.000586604	0	0	0	0.00153342	0	0	0
152fa36dd4b0bb8f65a9c3dd58a81ae9	d__Bacteria; p__Bacteroidota; c__Bacteroidia; o__Cytophagales; f__Cyclobacteriaceae; g__uncultured; s__uncultured_sediment	0.763129	0.000130637	0.000137149	0	0.000460063	0.000379785	0.000372301	0	0.000621538	0.000506613	0.000200421	0	0	0	0.000223897	0.000178662	0.000401996
ebde927642e3c6739365f210ef9ef653	d__Bacteria; p__Proteobacteria; c__Gammaproteobacteria; o__Chromatiales; f__Chromatiaceae; g__Candidatus_Thiobios; s__uncultured_bacterium	0.960323	0	0.000822895	0.000626228	0	0	0	0	0	0	0.00210442	0	0	0	0	0	0
00f5be2784b89e7944298b2f667df410	d__Bacteria; p__Myxococcota; c__Polyangia; o__Nannocystales; f__Nannocystaceae; g__uncultured	0.999969	0	0.00075432	0	0.000283116	0	0.000496401	0	0.000891771	0	0	0	0	0	0	0	0.00104046
37a90fcd1e2cf2354f2d962d86fa1a32	d__Bacteria; p__Proteobacteria; c__Alphaproteobacteria; o__Rhodobacterales; f__Rhodobacteraceae; g__Albimonas; s__uncultured_bacterium	0.881517	0	0	0	0.00152175	0	0.000910069	0	0	0	0	0	0	0	0.000205239	0	0.00104046
30a74dc71aabd6171529192441b8852d	d__Bacteria; p__Bacteroidota; c__Bacteroidia; o__Chitinophagales; f__Saprospiraceae; g__Lewinella; s__uncultured_bacterium	0.783219	0	0	0	0.00109707	0	0.000723918	0	0.000297257	0.000319966	0	0	0	0	0.000205239	0.000327547	0.000733051
8807229cff6c1c216c93753f15eee440	d__Bacteria; p__Proteobacteria; c__Alphaproteobacteria; o__Rickettsiales; f__SM2D12; g__SM2D12; s__uncultured_organism	0.956948	0	0	0	0	0.0015951	0	0.00127121	0	0	0	0	0	0	0	0.000893309	0
433d9f15747429b593abf3445f8369b8	d__Bacteria; p__Proteobacteria; c__Gammaproteobacteria; o__Beggiatoales; f__Beggiatoaceae; g__Candidatus_Isobeggiatoa; s__uncultured_Beggiatoa	0.704814	0	0	0	0	0	0.000517084	0	0	0.000186647	0	0	0	0	0	0	0.00260115
5ea3d07b87a0c81f649a8cff5d4bf550	d__Bacteria; p__Proteobacteria; c__Alphaproteobacteria; o__Caulobacterales; f__Hyphomonadaceae; g__Ponticaulis; s__uncultured_bacterium	0.906003	0	0	0	0	0	0	0	0	0	0	0.00115242	0	0.00345019	0	0	0
87f427bf27d4c560225e2f16f3edcbe4	d__Bacteria; p__Desulfobacterota; c__Desulfovibrionia; o__Desulfovibrionales; f__Desulfovibrionaceae; g__Desulfovibrio	1	0	0	0	0	0	0	0	0	0	0	0	0	0	0.00164191	0	0.00127693
6ab8a477b97f5e1ef7bb63fae1cb559a	d__Bacteria; p__Bacteroidota; c__Bacteroidia; o__Bacteroidales; f__SB-5; g__SB-5; s__uncultured_Cytophagales	0.982726	0.00114961	0.00116577	0.000512368	0	0	0	0	0	0.000746587	0	0	0	0	0	0	0
4b850aeeab77ec211a468264f84d78ec	d__Bacteria; p__Proteobacteria; c__Alphaproteobacteria	0.999997	0	0.000411447	0.00108167	0	0.000658295	0	0.000726405	0	0	0	0	0	0	0	0.000923086	0
c0df56bed1317789e3898e9c91575fc3	d__Bacteria; p__Bacteroidota; c__Bacteroidia; o__Chitinophagales; f__Saprospiraceae	1	0	0	0	0	0.000835528	0	0.00134904	0	0	0	0	0	0.00119266	0	0.000833755	0
87696d4461127a243d4ec799e9eea76a	d__Bacteria; p__Bacteroidota; c__Bacteroidia; o__Bacteroidales; f__Prolixibacteraceae; g__Draconibacterium	0.999999	0	0	0	0	0	0	0	0	0.00295968	0	0	0	0	0	0	0.000709404
741fff2fe4169d9c48f5770b54c0ff59	d__Bacteria; p__Myxococcota; c__Polyangia; o__Polyangiales; f__BIrii41; g__BIrii41; s__uncultured_organism	0.979401	0	0	0	0	0.00136723	0	0.00059669	0	0	0	0	0	0	0	0.00187595	0
d85785b0bea50db734490fae25dcb1d4	d__Bacteria; p__Bacteroidota; c__Bacteroidia; o__Bacteroidales; f__Prolixibacteraceae; g__Sunxiuqinia	0.999796	0	0	0	0	0	0	0	0.00118903	0.00242641	0	0	0	0	0	0	0.000118234
c92bf687c8e1dd1705b183b9858eeebd	d__Bacteria; p__Proteobacteria; c__Gammaproteobacteria; o__Alteromonadales; f__Alteromonadaceae; g__Aliiglaciecola; s__uncultured_bacterium	0.736614	0	0	0	0	0	0	0	0.000270234	0	0.00280589	0	0	0.000766708	0	0	0
115e8225d47437fee8ed27c09327b41b	d__Bacteria; p__Proteobacteria; c__Gammaproteobacteria; o__Cellvibrionales; f__Spongiibacteraceae; g__BD1-7_clade; s__uncultured_gamma	0.979086	0.0013325	0.000800037	0.000654692	0	0	0	0.000778291	0	0	0	0	0	0	0	0	0
e1d932eee994e018e3953262057e37c3	d__Bacteria; p__Bdellovibrionota; c__Bdellovibrionia; o__Bdellovibrionales; f__Bdellovibrionaceae; g__OM27_clade; s__uncultured_bacterium	0.992567	0.000809949	0	0	0	0.00162042	0	0.00114149	0	0	0	0	0	0	0	0	0
d8a0f558e418adf1afe2271b3caf1244	d__Bacteria; p__Bacteroidota; c__Bacteroidia; o__Chitinophagales; f__Saprospiraceae; g__uncultured	0.906839	0	0.00050288	0.000768552	0.000318505	0	0	0	0.00116201	0	0.000951999	0	0	0	0	0	0
6d15e858c0ee385738b8390c11e18aaa	d__Bacteria; p__Planctomycetota; c__vadinHA49; o__vadinHA49; f__vadinHA49; g__vadinHA49; s__uncultured_organism	0.985809	0	0	0	0	0	0.000537768	0	0	0.000959898	0	0	0	0	0.000541085	0	0.00113505
9316882222e2cb2becfa1fee7db96184	d__Bacteria; p__Myxococcota; c__Myxococcia; o__Myxococcales; f__Myxococcaceae; g__P3OB-42	0.999992	0	0.00112005	0.00253338	0	0	0	0	0	0	0	0	0	0	0	0	0
df2da42550055b3554a09a999d31f7c3	d__Bacteria; p__Desulfobacterota; c__Desulfuromonadia; o__PB19; f__PB19; g__PB19	0.999996	0	0	0.000398508	0.000955515	0	0	0	0.00210782	0	0.000476	0	0	0	0	0	0
9beea11f1d5c3e7795f99ea3c74918ad	d__Bacteria; p__Proteobacteria; c__Gammaproteobacteria; o__Tenderiales; f__Tenderiaceae; g__Candidatus_Tenderia; s__uncultured_gamma	0.970323	0	0	0	0.00116785	0	0	0	0.00102689	0.00090657	0.000551157	0	0	0	0	0.000327547	0
9639b767b60bd1709b6d23131ddd2e6f	d__Bacteria; p__Proteobacteria; c__Alphaproteobacteria; o__Rhodobacterales; f__Rhodobacteraceae	1	0	0	0	0.0006724	0	0	0	0	0	0	0.00164362	0	0	0.000597059	0	0
394c634708ba35d0bc885efd827eac27	d__Bacteria; p__Proteobacteria; c__Alphaproteobacteria; o__Caulobacterales; f__Hyphomonadaceae	0.80907	0	0	0	0	0.000379785	0	0	0	0	0	0	0	0.00281126	0	0.00169729	0
8fc06e4c9a2163401db96994ee093d22	d__Bacteria; p__Proteobacteria; c__Alphaproteobacteria; o__Rhodobacterales; f__Rhodobacteraceae	1	0	0	0	0	0	0.00107554	0	0	0	0	0	0	0	0.0016046	0	0
d6c11c124c7c95124d55b58ab4654027	d__Bacteria; p__Planctomycetota; c__vadinHA49; o__vadinHA49; f__vadinHA49; g__vadinHA49; s__uncultured_sediment	0.961393	0	0	0	0	0	0.000392984	0	0	0	0	0	0	0	0.0010262	0	0.0015134
940a8ed82f55815d26c186355c3a385f	d__Bacteria; p__Desulfobacterota; c__Desulfobacteria; o__Desulfatiglandales; f__Desulfatiglandaceae; g__Desulfatiglans	0.999975	0.00120186	0.000868611	0.00142324	0	0	0	0	0	0	0	5.66765e-05	0	0	0	0	0
a6d66675992683760d870463ff2b2bd0	d__Bacteria; p__Bdellovibrionota; c__Bdellovibrionia; o__Bdellovibrionales; f__Bdellovibrionaceae; g__OM27_clade; s__uncultured_bacterium	0.780284	0	0	0	0	0.00126595	0	0.00145281	0	0	0	0	0	0	0	0.000923086	0
1d9bcb1dce26069e79d216f01010e4dd	d__Bacteria; p__Proteobacteria; c__Gammaproteobacteria; o__Cellvibrionales; f__Cellvibrionaceae; g__uncultured; s__uncultured_bacterium	0.991181	0	0	0	0	0	0.00103417	0	0.000999865	0	0	0	0	0	0.000485111	0	0.000567523
47084f1c5db3a62303c2fa30f36794f5	d__Bacteria; p__Myxococcota; c__Myxococcia; o__Myxococcales; f__Myxococcaceae; g__P3OB-42; s__uncultured_proteobacterium	0.852593	0.0016199	0	0	0	0.00126595	0	0.000622633	0	0	0	0	0	0	0	0	0
d8068ed633cc033a6432ece4cf870c8d	d__Bacteria; p__Proteobacteria; c__Gammaproteobacteria; o__Chromatiales; f__Sedimenticolaceae; g__uncultured; s__uncultured_gamma	0.964764	0.000914459	0.000937186	0.00108167	0	0	0	0	0	0	0	0	0	0	0.000410478	0	0
94c184ed2256fb284bf5eb4fb47e1e33	d__Bacteria; p__Proteobacteria; c__Gammaproteobacteria; o__Chromatiales; f__Sedimenticolaceae; g__uncultured; s__uncultured_bacterium	0.926208	0.000836077	0.00155436	0.00102474	0	0	0	0	0	0	0	0	0	0	0	0	0
3ad12b17b6f6d60e374d2516d30223dd	d__Bacteria; p__Desulfobacterota; c__Desulfobacteria; o__Desulfatiglandales; f__Desulfatiglandaceae; g__Desulfatiglans; s__uncultured_marine	0.972412	0.000496421	0.000274298	0.000483903	0	0.000202552	0	0	0	0.00101323	0	0	0	0	0.000410478	0.000595539	0
f40e1d820840c6b92b68e71782131ab3	d__Bacteria; p__Bacteroidota; c__Bacteroidia; o__Bacteroidales; f__Prolixibacteraceae	0.99998	0.000365784	0.00105148	0.000370044	0	0	0	0	0	0.00167982	0	0	0	0	0	0	0
2c0ebaa815b8fff1bd14b3530c3d8f05	d__Bacteria; p__Proteobacteria; c__Alphaproteobacteria; o__Rhodobacterales; f__Rhodobacteraceae; g__Roseovarius	0.782795	0	0.00260583	0	0	0	0.000455034	0	0	0	0	0	0	0	0	0	0
ec5a5063756b7b43adbd780127263eb8	d__Bacteria; p__Proteobacteria; c__Alphaproteobacteria	0.999492	0	0	0	0	0.00194956	0	0.00153064	0	0	0	0	0	0	0	0	0
189252df3b7e6a1a337b9d77491dd019	d__Bacteria; p__Proteobacteria; c__Alphaproteobacteria; o__Caulobacterales; f__Parvularculaceae; g__Parvularcula	0.961169	0	0	0	0	0.000708933	0	0	0	0	0.000526105	0	0	0.00183158	0	0.00131019	0
7096ee815f337e78decd2994f5ac946b	d__Bacteria; p__Campilobacterota; c__Campylobacteria; o__Campylobacterales; f__Arcobacteraceae; g__Malaciobacter; s__uncultured_bacterium	0.868652	0	0	0	0	0.000531699	0	0.00179007	0	0	0	0	0	0	0	0.00136974	0
2a083ed71c845ecc320524c0562728af	d__Bacteria; p__Bacteroidota; c__Bacteroidia; o__Bacteroidetes_VC2.1_Bac22; f__Bacteroidetes_VC2.1_Bac22; g__Bacteroidetes_VC2.1_Bac22; s__uncultured_Bacteroidetes	0.991283	0	0	0	0	0	0.000723918	0	0.000351304	0.000639932	0	0	0	0	0.000429137	0	0.000969519
9a0d00a7f970901c9f8bc910f882f7f0	d__Bacteria; p__Cyanobacteria; c__Cyanobacteriia; o__Chloroplast; f__Chloroplast; g__Chloroplast	1	0	0	0	0	0	0.000682552	0	0.000351304	0	0.00057621	0	0.000459638	0	0.000205239	0	0.000945872
a9e1bbd9bda850d5bedd2c2d9f5a47b7	d__Bacteria; p__Bacteroidota; c__Bacteroidia; o__Chitinophagales; f__uncultured; g__uncultured; s__uncultured_organism	0.991748	0	0	0	0	0	0	0	0	0	0	0	0.00054582	0.0049836	0	0	0
c17039db2e935460436625c9509c57b9	d__Bacteria; p__Proteobacteria; c__Gammaproteobacteria; o__Chromatiales; f__Chromatiaceae; g__Candidatus_Thiobios; s__uncultured_gamma	0.933393	0.00114961	0.00128006	0.000996271	0	0	0	0	0	0	0	0	0	0	0	0	0
1b5a462a6fdb353725fe4f207f0c932f	d__Bacteria; p__Actinobacteriota; c__Acidimicrobiia; o__Microtrichales; f__Microtrichaceae; g__uncultured	0.999989	0.000339656	0	0.000455438	0	0	0	0	0.000702608	0	0.00200421	0	0	0	0	0	0
3b94f46ab2aab2bf0c26f8f1ba3b4752	d__Bacteria; p__Bacteroidota; c__Bacteroidia; o__Chitinophagales; f__Saprospiraceae; g__uncultured; s__uncultured_bacterium	0.902859	0	0	0.000597763	0	0.000379785	0	0.000804234	0.000189164	0.000106655	0.000175368	0	0	0.000937087	0	0.000833755	0
290ca656bd9c93ec622f6003895b91fe	d__Bacteria; p__Spirochaetota; c__Spirochaetia; o__Spirochaetales; f__Spirochaetaceae; g__Alkalispirochaeta; s__uncultured_organism	0.751594	0	0	0	0	0.000531699	0	0.00116744	0	0	0	0	0	0	0	0.00205461	0
6f0f70aadf582c8fc18e68ddc588ed0f	d__Bacteria; p__Proteobacteria; c__Gammaproteobacteria; o__Cellvibrionales; f__Cellvibrionaceae	0.833865	0	0	0	0	0	0.00122032	0	0.000540468	0	0	0	0	0	0.000727666	0.000506208	0
d801030e0bbb3e5b0bf0810c238b2414	d__Bacteria; p__Actinobacteriota; c__Acidimicrobiia; o__Microtrichales; f__Microtrichaceae; g__uncultured; s__uncultured_bacterium	0.930056	0	0	0	0	0	0	0	0.00210782	0	0.001428	0	0	0	0	0	0
0da0301625573a430e320d67fe8cc09f	d__Bacteria; p__Desulfobacterota; c__Desulfobacteria; o__Desulfobacterales; f__Desulfosarcinaceae; g__uncultured	0.73646	0	0	0	0	0	0	0	0.0017295	0.00189313	0	0	0	0	0	0	0
4a614cee16b38e6c6076f849d1a3136a	d__Bacteria; p__Planctomycetota; c__Pla3_lineage; o__Pla3_lineage; f__Pla3_lineage; g__Pla3_lineage; s__uncultured_bacterium	0.999829	0.000444166	0.000411447	0.000398508	0.000389284	0.000202552	0	0	0.000540468	0.00034663	0.000626315	0	0	0	0	0.000238216	0
43d734374bbfd231aed6c92849fdfef8	d__Bacteria; p__Spirochaetota; c__Spirochaetia; o__Spirochaetales; f__Spirochaetaceae; g__Spirochaeta_2; s__uncultured_spirochete	0.947859	0.000391911	0.00025144	0	0	0.00144318	0	0.000700462	0	0	0	0	0	0	0	0.000714647	0
d91c41bd0d52b0bcab02fda95d586d5b	d__Bacteria; p__Bacteroidota; c__Bacteroidia; o__Chitinophagales; f__Saprospiraceae; g__uncultured	0.954437	0	0.000160007	0.000313114	0	0.000430423	0	0.000518861	0	0	0	0	0	0.00255569	0	0.000565762	0
feed3425d7b54864b68a2efe4702e897	d__Bacteria; p__Proteobacteria; c__Alphaproteobacteria; o__uncultured; f__uncultured; g__uncultured	0.70713	0	0	0	0	0.00116467	0	0.00171224	0	0	0	0	0	0	0	0.000655093	0
09fdab5fd28454cb41ded90c704eb05e	d__Bacteria; p__Bacteroidota; c__Bacteroidia; o__Bacteroidales; f__SB-5; g__SB-5; s__uncultured_bacterium	0.703981	0	0	0	0	0.000962123	0.000455034	0.000648576	0	0.000426621	0	0	0	0	0.000615718	0	0
f96cf76b61a4ff0f9d6340507567f883	d__Bacteria; p__Proteobacteria; c__Alphaproteobacteria; o__Kordiimonadales; f__Kordiimonadaceae; g__Kordiimonas	0.999997	0	0	0	0	0.000329147	0	0.000181601	0	0	0.002856	0	0	0	0	0	0
13120d5c5b8b7364dd8a83398de2ac63	d__Bacteria; p__Spirochaetota; c__Spirochaetia; o__Spirochaetales; f__Spirochaetaceae; g__Spirochaeta_2; s__uncultured_organism	0.717978	0	0	0	0	0	0.00128237	0	0	0	0	0	0	0	0.00134338	0	0
7493d1aedb2c77d663590d82ec640fd4	d__Bacteria; p__Cyanobacteria; c__Cyanobacteriia; o__Chloroplast; f__Chloroplast; g__Chloroplast	1	0	0	0	0	0	0.000723918	0	0	0.000506613	0	0	0	0	0.000802299	0	0.000874932
569dfb0e7c5b5c371941b9baa171805b	d__Bacteria; p__Firmicutes; c__Clostridia; o__Clostridia; f__Hungateiclostridiaceae; g__Saccharofermentans; s__uncultured_bacterium	0.891867	0	0	0	0	0	0	0	0	0.000826578	0	0	0	0	0.00139936	0	0.000662111
f949cd8e6699279f99be0b06c2ba6cc1	d__Bacteria; p__Bacteroidota; c__Bacteroidia; o__Bacteroidales; f__Marinifilaceae; g__uncultured; s__uncultured_Bacteroidetes	0.996677	0	0	0	0	0	0	0	0	0	0	0	0	0	0.0010262	0	0.0018681
fe1e48ec890854b730d0a7e2a95e19bd	d__Bacteria; p__Proteobacteria; c__Gammaproteobacteria; o__Cellvibrionales; f__Spongiibacteraceae; g__BD1-7_clade; s__uncultured_Haliea	0.997178	0.00242985	0.000525738	0.000483903	0	0	0	0	0	0	0	0	0	0	0	0	0
041077f334e306577840655c5db3bbf1	d__Bacteria; p__Proteobacteria; c__Alphaproteobacteria; o__Rhodobacterales; f__Rhodobacteraceae; g__uncultured	0.897433	0	0.00109719	0	0	0	0	0	0.000891771	0	0	0	0	0	0	0	0.00122963
02a069281b93a1de947abf873b21d3a2	d__Bacteria; p__Proteobacteria; c__Gammaproteobacteria; o__Oceanospirillales; f__Nitrincolaceae; g__Marinobacterium; s__uncultured_bacterium	0.827378	0	0	0	0	0	0.000620501	0	0.00024321	0	0	0	0	0	0.00175386	0	0
50dc5bc050403be4b1ffaf90b1be20af	d__Bacteria; p__Proteobacteria; c__Alphaproteobacteria; o__Caulobacterales; f__Hyphomonadaceae; g__Hirschia; s__uncultured_bacterium	0.772537	0.00135862	0.00130292	0.000654692	0	0	0	0	0	0	0	0	0	0	0	0	0
ff25b6fa61f2db2433a655e3d3e8f54f	d__Bacteria; p__Proteobacteria; c__Alphaproteobacteria; o__Caulobacterales; f__Hyphomonadaceae; g__uncultured; s__uncultured_Rhodobacterales	0.996968	0.00120186	0	0.000825482	0	0	0	0.000804234	0	0	0	0	0	0	0	0.000774201	0
fe2b5da1f588ffe10fcc37d61813855c	d__Bacteria; p__Myxococcota; c__Polyangia; o__Polyangiales; f__Sandaracinaceae; g__uncultured	0.993353	0.000992841	0.00116577	0	0.00063701	0	0	0	0	0.000666596	0	0	0	0	0	0	0
fc787cc2b6e84831d322740e1750324b	d__Bacteria; p__Verrucomicrobiota; c__Verrucomicrobiae; o__Opitutales; f__Puniceicoccaceae; g__Pelagicoccus; s__uncultured_marine	0.927331	0	0.000434306	0.000398508	0.000849347	0	0	0	0.000756655	0.000666596	0.000325684	0	0	0	3.73162e-05	0	0.000165528
2aa8fbf29bf0c4c9b2dc412446bffbc4	d__Bacteria; p__Myxococcota; c__Myxococcia; o__Myxococcales; f__Myxococcaceae; g__P3OB-42; s__uncultured_organism	0.988128	0	0	0.000797017	0	0.000708933	0	0.00085612	0	0	0	0	0	0	0	0.00128041	0
363cdd9ee584174203129550f8c50e99	d__Bacteria; p__Proteobacteria; c__Alphaproteobacteria; o__Caulobacterales; f__Parvularculaceae; g__uncultured; s__uncultured_organism	0.961705	0	0	0	0	0.00116467	0	0.00166035	0	0	0	0	0	0	0	0.000655093	0
140538a70fa693eb5cf3cdfa14247ed8	d__Bacteria; p__Planctomycetota; c__Phycisphaerae; o__MSBL9; f__4572-13; g__4572-13; s__uncultured_bacterium	0.99912	0	0	0	0	0	0.00194424	0	0	0	0	0	0	0	0.000709008	0	0
596fa272497d98fa0b74945e71ad3386	d__Bacteria; p__Campilobacterota; c__Campylobacteria; o__Campylobacterales; f__Arcobacteraceae; g__uncultured; s__uncultured_organism	0.963598	0	0	0	0	0	0.000496401	0	0	0.00194646	0	0	0	0	0.000653034	0	0
0c90c55efc4888a5e1d64df3639d6055	d__Bacteria; p__Bacteroidota; c__Bacteroidia; o__Bacteroidales; f__SB-5; g__SB-5	0.8124	0	0	0	0	0	0	0	0	0.00205311	0.00137789	0	0	0	0	0	0
5abcc697bd6b645215a65f7430f2d888	d__Bacteria; p__Firmicutes; c__Clostridia; o__Lachnospirales; f__Lachnospiraceae; g__Lachnospiraceae_AC2044_group; s__uncultured_rumen	0.800577	0	0	0	0	0	0	0	0	0	0	0	0	0	0.00192179	0	0.000685758
73bf5d26d4c97db35ee3d211e469f626	d__Bacteria; p__Patescibacteria; c__Gracilibacteria; o__Absconditabacteriales_(SR1); f__Absconditabacteriales_(SR1); g__Absconditabacteriales_(SR1); s__uncultured_bacterium	0.987352	0	0	0	0	0	0	0	0	0	0	0	0	0	0.00154862	0	0.00115869
c6c09ad879bdcb82d662c8f7d5d8c413	d__Bacteria; p__Proteobacteria; c__Alphaproteobacteria; o__Caulobacterales; f__uncultured; g__uncultured; s__uncultured_bacterium	0.994325	0.00060093	0.000662887	0.000654692	0	0	0	0	0.000405351	0.00109322	0	0	0	0	0	0	0
30d60d9fd25070e13f29436f20fe36a7	d__Bacteria; p__Proteobacteria; c__Gammaproteobacteria; o__Oceanospirillales; f__Pseudohongiellaceae; g__Pseudohongiella	0.998374	0.000522548	0.0018058	0.000910876	0	0	0	0	0	0	0	0	0	0	0	0	0
7e462f0efecfb8f5b6428c2f56ea9078	d__Bacteria; p__Bdellovibrionota; c__Bdellovibrionia; o__Bacteriovoracales; f__Bacteriovoracaceae; g__uncultured; s__uncultured_bacterium	0.880464	0.000391911	0.000617171	0.00156557	0	0.000354466	0	0.000518861	0	0	0	0	0	0	0	0	0
738ae52d2118a339dba031b7554d0119	d__Bacteria; p__Proteobacteria; c__Alphaproteobacteria; o__Caulobacterales; f__Hyphomonadaceae	0.990309	0	0	0	0	0.00116467	0	0.000544804	0	0	0	0	0	0.00191677	0	0.000565762	0
5d1fb778a9932a2304626b09f4e3b140	d__Bacteria; p__Campilobacterota; c__Campylobacteria; o__Campylobacterales; f__Arcobacteraceae; g__uncultured; s__uncultured_Arcobacter	0.830933	0	0	0	0	0	0.00115827	0	0	0.00199979	0	0	0	0	0	0	0
b5f7b14222eb289a87966cc4519cfab5	d__Bacteria; p__Proteobacteria; c__Alphaproteobacteria; o__Rhodobacterales; f__Rhodobacteraceae	0.999989	0	0	0	0	0	0.00113759	0	0	0	0	0	0	0	0.00141802	0	0
0dec104cc8b7068a5f5fa40784f172d6	d__Bacteria; p__Campilobacterota; c__Campylobacteria; o__Campylobacterales; f__Arcobacteraceae	1	0	0	0	0	0	0.0011169	0	0	0	0	0.000340059	0	0	0	0	0.00139516
2b00f3a621456a33a92625cf05b6b880	d__Bacteria; p__Cyanobacteria; c__Cyanobacteriia; o__Chloroplast; f__Chloroplast; g__Chloroplast	1	0	0	0	0	0	0	0.00171224	0	0	0	0	0	0	0	0.0019355	0
ead52aca3b6c89c3d692c79814433461	d__Bacteria; p__Proteobacteria; c__Alphaproteobacteria; o__Kiloniellales; f__Kiloniellaceae; g__Pelagibius	0.998944	0	0.00230868	0.000825482	0	0	0	0	0	0	0	0	0	0	0	0	0
7993c653de4cf1015738e4fd991a3fef	d__Bacteria; p__Proteobacteria; c__Alphaproteobacteria; o__Puniceispirillales; f__uncultured; g__uncultured; s__uncultured_Alphaproteobacteria	0.996038	0	0.00100576	0.000483903	0.00130941	0	0	0	0	0.000853242	0	0	0	0	0	0	0
1f1d5a53b9a5459ae72ddb50d92282fa	d__Bacteria; p__Proteobacteria; c__Alphaproteobacteria; o__Rickettsiales; f__Mitochondria; g__Mitochondria; s__uncultured_bacterium	0.856107	0	0	0	0	0.000683614	0	0.00173818	0	0	0	0	0	0	0	0.00107197	0
ffea0fae058f8549f6e52661b4b6e3b2	d__Bacteria; p__Bacteroidota; c__Bacteroidia; o__Chitinophagales; f__uncultured; g__uncultured	0.971779	0	0	0	0	0	0.000103417	0	0.00216187	0	0	0	0.00129273	0	0	0	0
cfc2eea7283654ae85db828bfbb3b21f	d__Bacteria; p__Bacteroidota; c__Bacteroidia; o__Flavobacteriales; f__Crocinitomicaceae; g__Crocinitomix	0.995008	0.000914459	0.00155436	0.000455438	0	0	0	0	0.000270234	0	0	0	0	0	0	0	0
58e781c3326fa0ebf07c7b8353a9a5a9	d__Bacteria; p__Spirochaetota; c__Spirochaetia; o__Spirochaetales; f__Spirochaetaceae	0.998909	0.000287401	0	0.000426973	0	0.00111404	0	0.00103772	0	0	0	0	0	0	0	0.000565762	0
4aaf61ed15a9df0b32a9933a91859112	d__Bacteria; p__Chloroflexi; c__Anaerolineae; o__SBR1031; f__A4b; g__A4b	0.999999	0.000287401	0	0.000910876	0	0.000582337	0	0.000544804	0	0.000399957	0	0	0	0	0	0.000803978	0
798e47799692e9229017971aef408167	d__Bacteria; p__Actinobacteriota; c__Acidimicrobiia; o__Microtrichales; f__Microtrichaceae; g__uncultured	0.999999	0	0	0.000967806	0	0.000632975	0	0.00059669	0	0	0.00117747	0	0	0	0	0	0
076c35c90ca026dd5a3b787170a952c5	d__Bacteria; p__Bacteroidota; c__Bacteroidia; o__Bacteroidales; f__Paludibacteraceae; g__uncultured; s__uncultured_Bacteroidetes	0.979952	0	0	0	0	0	0.000289567	0	0	0	0	0	0	0	0.000503769	0	0.00208092
9b48d94fed3cd08dccbd49cdd106643c	d__Bacteria; p__Acidobacteriota; c__Subgroup_22; o__Subgroup_22; f__Subgroup_22; g__Subgroup_22; s__uncultured_bacterium	0.923437	0.00112348	0.00107433	0.00108167	0	0	0	0	0	0	0	0	0	0	0	0	0
1781a540a039434d434320559ab90fd9	d__Bacteria; p__Desulfobacterota; c__Desulfobacteria; o__Desulfobacterales; f__Desulfosarcinaceae; g__LCP-80; s__uncultured_delta	0.713655	0.00101897	0.00105148	0	0	0	0	0	0	0	0	0	0	0	0.000802299	0	0
07059fb8f6d5455af55fd147af9bf285	d__Bacteria; p__Proteobacteria; c__Alphaproteobacteria; o__Micavibrionales; f__Micavibrionales; g__Micavibrionales; s__uncultured_Alphaproteobacteria	1	0.000574803	0.00155436	0.00108167	0	0	0	0	0	0	0	0	0	0	0	0	0
920ca37dc866c999f7890c725165b4e5	d__Bacteria; p__Proteobacteria; c__Gammaproteobacteria; o__Arenicellales; f__Arenicellaceae; g__uncultured; s__uncultured_gamma	0.791705	0	0	0	0	0.000329147	0	0.00160847	0	0	0	0	0	0.00200196	0	0.000178662	0
6a3aaa72769049dec6c34fe6a8daad64	d__Bacteria; p__Bacteroidota; c__Bacteroidia; o__Bacteroidales; f__Bacteroidetes_BD2-2; g__Bacteroidetes_BD2-2; s__uncultured_bacterium	0.872314	0	0	0	0	0	0.00239927	0	0	0	0	0	0	0	0	0	0.000283762
f8128d61bcb3c36d7f0e787ed821e49e	d__Bacteria; p__Proteobacteria; c__Alphaproteobacteria; o__Sphingomonadales; f__Sphingomonadaceae	0.999988	0	0	0	0	0	0	0	0	0	0	0.000377843	0.00166619	0.00212974	0	0	0
c73b4d3b0ab1c68d8b7b5f9440a25988	d__Bacteria; p__Proteobacteria; c__Alphaproteobacteria; o__Rhizobiales; f__Rhizobiales_Incertae_Sedis; g__Bauldia	0.999901	0.00175054	0	0.00108167	0	0	0	0	0.000594514	0	0	0	0	0	0	0	0
e2e188787415907c723ab35a0d4c226a	d__Bacteria; p__Myxococcota; c__Polyangia; o__Polyangiales; f__BIrii41; g__BIrii41; s__uncultured_organism	0.996777	0.00120186	0	0.000825482	0	0	0	0	0	0	0	0	0	0	0.000970222	0	0
212018bcc8b3f26993663df520114d87	d__Bacteria; p__Gemmatimonadota; c__BD2-11_terrestrial_group; o__BD2-11_terrestrial_group; f__BD2-11_terrestrial_group; g__BD2-11_terrestrial_group	1	0.000992841	0.00203438	0	0	0	0	0	0	0	0	0	0	0	0	0	0
2532ed7192294251b6c8a6a6ac9cbbef	d__Bacteria; p__Proteobacteria; c__Alphaproteobacteria; o__Thalassobaculales; f__uncultured; g__uncultured; s__uncultured_bacterium	0.996876	0	0	0	0	0.00179765	0	0.00145281	0	0	0	0	0	0	0	0	0
b34e6b140b5064667d634a6cd3880e19	d__Bacteria; p__Bdellovibrionota; c__Bdellovibrionia; o__Bdellovibrionales; f__Bdellovibrionaceae; g__OM27_clade; s__uncultured_bacterium	0.862835	0	0	0	0	0.00078489	0	0.00119338	0	0	0	0	0	0.000809303	0	0.000923086	0
68eb34992c4196f8bcd61cb19ca6dece	d__Bacteria; p__Proteobacteria; c__Gammaproteobacteria; o__Arenicellales; f__Arenicellaceae; g__Candidatus_Thiosymbion; s__gamma_proteobacterium	0.956806	0	0	0	0	0	0.000910069	0	0	0.0022131	0	0	0	0	0	0	0
1fb7bf7ed274fdedd92282cc839d5717	d__Bacteria; p__Spirochaetota; c__Spirochaetia; o__Spirochaetales; f__Spirochaetaceae; g__Spirochaeta_2; s__uncultured_bacterium	0.999746	0	0	0	0	0	0.000599818	0	0	0	0	0	0	0	0.0011568	0	0.000851285
3354c6e2c84f70fc863d17531dd94940	d__Bacteria; p__Campilobacterota; c__Campylobacteria; o__Campylobacterales; f__Arcobacteraceae; g__uncultured	0.998976	0	0	0	0	0	0	0	0	0	0	0	0	0	0.000541085	0	0.00231739
9822215c21c347d054dc70d96b8f266a	d__Archaea; p__Nanoarchaeota; c__Nanoarchaeia; o__Woesearchaeales; f__GW2011_GWC1_47_15; g__GW2011_GWC1_47_15	0.721629	0.00313529	0	0.000170789	0	0	0	0	0	0	0	0	0	0	0	0	0
e22a640a1069c0fece882f4e4326a44e	d__Bacteria; p__Calditrichota; c__Calditrichia; o__Calditrichales; f__Calditrichaceae; g__Calditrichaceae; s__uncultured_bacterium	0.711005	0.00070544	0.00166865	0.000740087	0	0	0	0	0	0	0	0	0	0	0	0	0
600bbf5b7170056202f08aeaa63f48b0	d__Bacteria; p__Latescibacterota; c__Latescibacterota; o__Latescibacterota; f__Latescibacterota; g__Latescibacterota; s__uncultured_organism	0.998491	0	0.000434306	0.000313114	0.000566231	0	0	0	0.000567491	0.000319966	0.000826736	0	0	0.000596328	0	0	0
a52f745cd26f97e061944eebfbcb8556	d__Bacteria; p__Proteobacteria; c__Alphaproteobacteria; o__Rhodospirillales; f__uncultured; g__uncultured; s__uncultured_Rhodospirillaceae	0.938016	0	0	0	0	0	0.00235791	0	0	0	0	0	0	0	0	0	0.000283762
217077f32a39f3cdf85dcb7dfe22874d	d__Bacteria; p__Myxococcota; c__Polyangia; o__Polyangiales; f__BIrii41; g__BIrii41; s__uncultured_organism	0.993921	0	0	0	0	0	0.00119964	0	0	0	0	0	0	0	0.00126875	0	0
47bd56fe9e79c77932928866d172c296	d__Bacteria; p__Bacteroidota; c__Ignavibacteria; o__Ignavibacteriales; f__Melioribacteraceae; g__IheB3-7	0.88143	0	0	0	0	0	0.00101349	0	0	0	0	0	0	0	0.00143667	0	0
3bc3c95f6f5520848668a8dae87b5ab0	d__Bacteria; p__Proteobacteria; c__Gammaproteobacteria; o__Ectothiorhodospirales; f__Thioalkalispiraceae	0.781845	0.00143701	0.000937186	0.000825482	0	0	0	0	0	0	0	0	0	0	0	0	0
9d6cc304e4c02c23fdac3ae3d8a2cbbc	d__Bacteria; p__WS2; c__WS2; o__WS2; f__WS2; g__WS2; s__uncultured_Firmicutes	0.996619	0.00112348	0.000845753	0.00128092	0	0	0	0	0	0	0	0	0	0	0	0	0
bb09cd989400347c3cea51d4d0f0a7a8	d__Bacteria; p__Acidobacteriota; c__Subgroup_22; o__Subgroup_22; f__Subgroup_22; g__Subgroup_22; s__Acidobacteria_bacterium	0.999673	0.000862204	0.000662887	0.00102474	0	0	0	0.000389145	0	0	0	0	0	0	0	0.000357324	0
e2e0860238c0eec8346a517d0801e62b	d__Bacteria; p__Chloroflexi; c__Anaerolineae; o__SBR1031	0.999852	0.000679312	0	0.000540833	0.000743179	0.000658295	0	0.000337259	0.000540468	0	0	0	0	0	0	0	0
fb6561c0a4a4f9cd5b5b18bea4675fc3	d__Bacteria; p__Proteobacteria; c__Alphaproteobacteria; o__Rhodobacterales; f__Rhodobacteraceae; g__Limibaculum; s__uncultured_organism	0.957367	0	0	0.000626228	0	0.000936804	0	0	0	0	0	0	0.000632002	0.00187417	0	0	0
d8c183f2b9c23df6fd72c5e8b8c81eb5	d__Bacteria; p__Bacteroidota; c__Bacteroidia; o__Chitinophagales; f__Saprospiraceae; g__uncultured	0.998955	0	0	0.000512368	0.0006724	0	0	0.00111555	0	0.000479949	0	0	0	0	0	0.000803978	0
2f962e99dd169c4bb472bafb9ad8b6fc	d__Bacteria; p__Bacteroidota; c__Bacteroidia; o__Chitinophagales; f__Saprospiraceae; g__Lewinella; s__uncultured_bacterium	0.951082	0	0	0	0.00109707	0	0	0	0.00110796	0.00101323	0	0	0	0	0	0	0.000354702
25a70f09730ee35f199cc44f2fe52e8c	d__Bacteria; p__Proteobacteria; c__Alphaproteobacteria; o__Caulobacterales; f__Parvularculaceae	0.994266	0	0	0	0.000813958	0	0.000455034	0	0.000378327	0.000453285	0.000876841	0	0	0	0.000261214	0	0
07820e405f5deba730f6e61d706b5741	d__Bacteria; p__Bacteroidota; c__Ignavibacteria; o__Ignavibacteriales; f__Melioribacteraceae; g__IheB3-7	0.999464	0	0	0	0	0	0.000972119	0	0	0	0	0	0	0	0.000615718	0	0.00106411
f93b670956c58374dd042c73ab0548d3	d__Bacteria; p__Proteobacteria; c__Gammaproteobacteria; o__Arenicellales; f__Arenicellaceae; g__HTCC5015; s__uncultured_bacterium	0.902928	0	0	0	0	0	0.000537768	0	0.000756655	0	0	0	0	0	0	0	0.00167892
604fe6435a67fe249f5a43ab57db4abe	d__Bacteria; p__Verrucomicrobiota; c__Verrucomicrobiae; o__Opitutales; f__Puniceicoccaceae; g__Pelagicoccus	0.999971	0	0	0	0	0	0	0.000181601	0.00216187	0.000293302	0.000150316	0	0	0.000894492	0	0	0
b3d9d22adbbdb3d1144188ce23ccef24	d__Bacteria; p__Spirochaetota; c__Spirochaetia; o__Spirochaetales; f__Spirochaetaceae; g__Spirochaeta_2	0.999999	0.000627058	0.0012572	0.00128092	0	0	0	0	0	0	0	0	0	0	0	0	0
1ca681b6fb6276472dd4b1294666b19a	d__Bacteria; p__Myxococcota; c__Myxococcia; o__Myxococcales; f__Myxococcaceae; g__P3OB-42; s__uncultured_Myxococcaceae	0.903899	0	0	0.00170789	0	0	0	0	0	0	0	0	0	0.00272607	0	0	0
9d284682a2bfbd5ce5ab437c32a4a44f	d__Bacteria; p__Bacteroidota; c__Bacteroidia; o__Chitinophagales; f__Saprospiraceae	1	0	0	0	0	0	0	0	0	0	0.000901894	0	0.00155128	0.00144823	0	0	0
86b35dfe7ef1a5f6bc5b7b300ae7c63c	d__Bacteria; p__Proteobacteria; c__Gammaproteobacteria; o__Ectothiorhodospirales	0.734127	0.000940586	0.00150864	0.000597763	0	0	0	0	0	0	0	0	0	0	0	0	0
ac1321726d25f64f24276b52cbde400f	d__Bacteria; p__Bdellovibrionota; c__Bdellovibrionia; o__Bacteriovoracales; f__Bacteriovoracaceae; g__Peredibacter; s__uncultured_organism	0.870005	0.000522548	0.000708604	0.000455438	0	0	0	0.000544804	0	0	0	0	0.000229819	0	0	0.000803978	0
0fa5c98d871941303134a3ff4539015a	d__Bacteria; p__Calditrichota; c__Calditrichia; o__Calditrichales; f__Calditrichaceae; g__Caldithrix; s__uncultured_bacterium	0.895898	0	0	0	0	0	0.00101349	0	0	0	0	0	0	0	0.000876931	0	0.000638464
485b3a394ae2a37c56b9c7802a0b43c1	d__Bacteria; p__Spirochaetota; c__Spirochaetia; o__Spirochaetales; f__Spirochaetaceae; g__Spirochaeta_2; s__uncultured_bacterium	0.807523	0	0	0	0	0	0.000103417	0	0	0	0	0	0	0	0.00156728	0	0.000803992
6c6cb26b2bc518ac469a89d41bce5623	d__Bacteria; p__Bacteroidota; c__Bacteroidia; o__Cytophagales; f__Cyclobacteriaceae; g__Ekhidna	1	0.0016199	0.00137149	0	0	0	0	0	0	0	0	0	0	0	0	0	0
31c076c342df93567983832403125972	d__Bacteria	0.99989	0	0	0	0.000283116	0	0	0	0	0	0.000175368	0	0.00307383	0	0	0	0
d143d97f710e3f6f203ca71b7a782392	d__Bacteria; p__Proteobacteria; c__Alphaproteobacteria; o__uncultured; f__uncultured; g__uncultured; s__uncultured_Alphaproteobacteria	0.882783	0	0	0	0	0.00108872	0	0.00145281	0	0	0	0	0	0	0	0.00068487	0
8ceafe8b058e8acc961ad52184c93fd0	d__Bacteria; p__Proteobacteria; c__Alphaproteobacteria; o__Micavibrionales; f__Micavibrionaceae; g__uncultured; s__uncultured_organism	0.764882	0	0	0	0	0.000962123	0	0.00025943	0	0	0	0	0	0.00221493	0	0.000655093	0
efbe5880a58520e7b650224dee4204f5	d__Bacteria	0.996032	0	0	0	0	0	0	0	0	0	0	0.000925716	0.000488365	0.00238531	0	0	0
356af9ac3a3d1f880b10baa8cfd1f683	d__Bacteria; p__Myxococcota; c__Polyangia; o__Polyangiales; f__Sandaracinaceae; g__uncultured; s__uncultured_organism	0.957152	0	0	0	0	0	0	0	0	0	0	0	0.000861821	0.00391873	0	0	0
1473d1f3b0c0196478828e152d54d26b	d__Bacteria; p__Proteobacteria; c__Alphaproteobacteria; o__Rhodobacterales; f__Rhodobacteraceae	1	0	0	0	0	0	0	0	0	0	0	0	0	0.00327981	0	0.00133996	0
6af20d8f1763d6009300cb3127932dd2	d__Bacteria; p__Bdellovibrionota; c__Bdellovibrionia; o__Bacteriovoracales; f__Bacteriovoracaceae; g__Peredibacter	1	0.00122799	0.00100576	0.000853947	0	0	0	0	0	0	0	0	0	0	0	0	0
c347316c9330c08927626ff4b5afcb45	d__Bacteria; p__Proteobacteria; c__Gammaproteobacteria; o__Cellvibrionales; f__Spongiibacteraceae; g__Spongiibacter	0.861763	0.000862204	0.00116577	0.0010532	0	0	0	0	0	0	0	0	0	0	0	0	0
0af29a3cc5de3b7fc431576b77fbce5b	d__Bacteria; p__Acidobacteriota; c__Holophagae; o__Acanthopleuribacterales; f__Acanthopleuribacteraceae; g__Acanthopleuribacter; s__uncultured_bacterium	1	0.000679312	0.000594313	0.000540833	0	0.00126595	0	0	0	0	0	0	0	0	0	0	0
23cc6eca9881065b261fcb0f6d6b3479	d__Bacteria; p__Desulfobacterota; c__Desulfobulbia; o__Desulfobulbales; f__Desulfocapsaceae	0.999971	0	0	0	0	0	0.00140647	0	0	0	0	0	0	0	0	0	0.00125328
649506337e453545d7a5a8faa789bf4b	d__Bacteria; p__Bacteroidota; c__Bacteroidia; o__Bacteroidales; f__Bacteroidetes_BD2-2; g__Bacteroidetes_BD2-2	0.892341	0	0	0	0	0	0.000475718	0	0.000486421	0	0	0	0	0	0.00098888	0	0.000638464
24a6fe45005325f88ca950cff5eb5911	d__Bacteria; p__Calditrichota; c__Calditrichia; o__Calditrichales; f__Calditrichaceae; g__Calditrichaceae; s__uncultured_Deferribacteres	0.99045	0	0	0	0	0	0	0	0.000621538	0.00181314	0.000751578	0	0	0	0	0	0
af62f4919e09c221914a2e10b0ad8edb	d__Bacteria; p__Proteobacteria; c__Alphaproteobacteria; o__Sphingomonadales; f__Sphingomonadaceae	1	0	0	0.000227719	0.00325583	0	0	0	0	0	0.000501052	0	0	0	0	0	0
5dd6d374c73ef86428f1434285b4d08c	d__Bacteria; p__Proteobacteria; c__Alphaproteobacteria; o__Rhodospirillales; f__uncultured; g__uncultured	0.813158	0	0	0	0	0	0	0	0	0.000159983	0	0	0.00327492	0	0	0	0
98fe1b28f2229df14c8d9192183a3e6f	d__Bacteria; p__Proteobacteria; c__Alphaproteobacteria; o__Caulobacterales; f__Hyphomonadaceae; g__Maricaulis	0.89159	0.000836077	0.000411447	0.000882412	0	0	0	0	0.000432374	0	0.000551157	0	0	0	0	0	0
9f160f11ea4d93dbb34df152dd8b0459	d__Bacteria; p__Spirochaetota; c__Spirochaetia; o__Spirochaetales; f__Spirochaetaceae; g__Spirochaeta_2; s__Spirochaeta_isovalerica	0.833921	0	0	0	0.00148636	0	0.00159262	0	0	0	0	0	0	0	0	0	0
ebc5cc5accc14f4d766f7d15a7570f80	d__Bacteria; p__Proteobacteria; c__Alphaproteobacteria; o__Sphingomonadales; f__Sphingomonadaceae	0.999951	0	0	0	0.000424674	0.000658295	0	0.00108961	0	0	0.00057621	0	0	0	0	0.000476432	0
fb71a774b44f0f34346627522c3e5ae1	d__Bacteria; p__Proteobacteria; c__Alphaproteobacteria; o__Caulobacterales; f__Parvularculaceae	0.996143	0	0	0	0	0.000860847	0	0.00106366	0	0	0	0	0	0	0	0.00131019	0
ad8204fc5cd14f325c17c9c49a14a8c3	d__Bacteria; p__Bacteroidota; c__Bacteroidia; o__Chitinophagales; f__Saprospiraceae	0.999971	0	0	0	0	0.000329147	0	0.00085612	0	0	0	0	0	0.00234272	0	0.000535985	0
467b810d6bc909971b5ef29f4500e70c	d__Bacteria; p__Cyanobacteria; c__Cyanobacteriia; o__Chloroplast; f__Chloroplast; g__Chloroplast	1	0.000992841	0.000548597	0.00159403	0	0	0	0	0	0	0	0	0	0	0	0	0
e7274d656c69bc481565041feab2ca83	d__Bacteria; p__Gemmatimonadota; c__BD2-11_terrestrial_group; o__BD2-11_terrestrial_group; f__BD2-11_terrestrial_group; g__BD2-11_terrestrial_group; s__uncultured_marine	0.716252	0.000836077	0.00109719	0.00108167	0	0	0	0	0	0	0	0	0	0	0	0	0
22628de139a5aa71ed901cbe68605858	d__Bacteria; p__Desulfobacterota; c__Desulfobacteria; o__Desulfobacterales; f__Desulfosarcinaceae; g__uncultured	0.71979	0.000809949	0.000960044	0.00128092	0	0	0	0	0	0	0	0	0	0	0	0	0
6532fee1d04138658ccf0a01cf9c2ce3	d__Bacteria; p__Proteobacteria; c__Alphaproteobacteria; o__Rhizobiales; f__Rhodomicrobiaceae; g__Rhodomicrobium; s__uncultured_Alphaproteobacteria	0.880046	0.000470293	0.00102862	0.00156557	0	0	0	0	0	0	0	0	0	0	0	0	0
0e64c1e64f1c7a0bf59c5800eb15f6f5	d__Bacteria; p__Proteobacteria; c__Alphaproteobacteria; o__Rhodobacterales; f__Rhodobacteraceae; g__Paracoccus	0.714576	0	0	0	0.0006724	0	0	0	0	0	0	0.00124688	0	0	0	0	0.000780345
bf8f8f70975aee4a2cb8e4818e57a0c6	d__Bacteria; p__Bacteroidota; c__Bacteroidia; o__Chitinophagales; f__Saprospiraceae	1	0	0	0	0	0.000481061	0.0001241	0.000207544	0	0.000399957	0.000876841	0.000170029	0	0	0	0.000774201	0
c4ee1e664939b550a4f0dd833feee5d5	d__Bacteria; p__Spirochaetota; c__Spirochaetia; o__Spirochaetales; f__Spirochaetaceae; g__Sediminispirochaeta; s__uncultured_bacterium	0.976217	0	0	0	0	0	0.00217175	0	0	0	0	0	0	0	0	0	0.000307409
19dc8dca4584ae9346b8163a72104025	d__Bacteria; p__Bacteroidota; c__Bacteroidia; o__Chitinophagales; f__Saprospiraceae; g__uncultured; s__uncultured_bacterium	0.803894	0	0	0	0	0	0	0.000882063	0	0	0	0	0	0.00238531	0	0.000833755	0
eaff6b7491f6bb7380e874022d16100e	d__Bacteria; p__Chloroflexi; c__Anaerolineae; o__SBR1031; f__A4b; g__A4b	0.999508	0	0	0	0	0	0	0	0.000756655	0.00151984	0.000826736	0	0	0	0	0	0
1a52a0a123bdaaaa52a5cf034bd17f75	d__Bacteria; p__Myxococcota; c__Polyangia; o__Nannocystales; f__Nannocystaceae; g__uncultured; s__uncultured_proteobacterium	0.965519	0.00169828	0.000617171	0	0	0	0	0.000363202	0	0	0	0	0	0	0	0.000327547	0
c80505760a06f1611569013742f42bad	d__Bacteria; p__Proteobacteria; c__Alphaproteobacteria; o__Parvibaculales; f__PS1_clade; g__PS1_clade; s__uncultured_bacterium	0.783065	0.00130637	0.00105148	0.000597763	0	0	0	0	0	0	0	0	0	0	0	0	0
4377291dc0401bd07fbd47adcf70c111	d__Bacteria; p__Myxococcota; c__Myxococcia; o__Myxococcales; f__Myxococcaceae; g__P3OB-42; s__uncultured_delta	0.753298	0.000757695	0.00102862	0.00122399	0	0	0	0	0	0	0	0	0	0	0	0	0
2bffb141a3a9fe25800aaf3f01c2a979	d__Bacteria; p__Actinobacteriota; c__Acidimicrobiia; o__Microtrichales; f__Microtrichaceae; g__Sva0996_marine_group; s__uncultured_bacterium	0.733012	0.00060093	0.000937186	0.000853947	0	0	0	0	0	0	0.00057621	0	0	0	0	0	0
876fc5a7c4ee146ba301467420e3f7b8	d__Bacteria; p__Bacteroidota; c__Bacteroidia; o__Bacteroidales; f__Prolixibacteraceae; g__Draconibacterium; s__uncultured_bacterium	0.98575	0	0	0	0	0	0.000910069	0	0	0	0	0	0	0	0.00098888	0	0.000472936
e4566be680f006bd8bb2ad418f889f7a	d__Bacteria; p__Bacteroidota; c__Bacteroidia; o__Flavobacteriales; f__Flavobacteriaceae; g__uncultured; s__bacterium_DG945	0.979649	0	0	0	0	0	0	0	0.000756655	0.00055994	0.00170358	0	0	0	0	0	0
9a8bc9bb04ff32b3b8a0e438f2bcac22	d__Bacteria; p__Spirochaetota; c__Spirochaetia; o__Spirochaetales; f__Spirochaetaceae; g__Spirochaeta_2; s__uncultured_marine	0.759386	0.000888332	0.000708604	0.000996271	0	0	0	0	0	0	0	0	0	0	0	0.000476432	0
9a32e0e7f2b14667f1ecf9c55f8ff509	d__Bacteria; p__Proteobacteria; c__Gammaproteobacteria; o__Cellvibrionales; f__Cellvibrionaceae; g__uncultured	0.901798	0.00060093	0.000525738	0.00136631	0	0	0	0	0.000594514	0	0	0	0	0	0	0	0
225cf322ef2324e20d57103f09291cc4	d__Bacteria; p__Proteobacteria; c__Alphaproteobacteria; o__Alphaproteobacteria_Incertae_Sedis; f__Unknown_Family; g__uncultured; s__uncultured_organism	0.72691	0.000574803	0.000411447	0.00111013	0.00130941	0	0	0	0	0	0	0	0	0	0	0	0
c4a08862ccccbb6e432dadb0c3b8fcb0	d__Bacteria; p__Sumerlaeota; c__Sumerlaeia; o__uncultured; f__uncultured; g__uncultured; s__uncultured_organism	0.988401	0.000365784	0.000914328	0.000540833	0	0.000379785	0	0	0	0.000293302	0	0	0	0	0	0.000506208	0
0d9cfe981987426165fd7aeb9b11b9b7	d__Bacteria; p__Proteobacteria; c__Alphaproteobacteria; o__Parvibaculales; f__Parvibaculaceae; g__Parvibaculaceae; s__uncultured_organism	0.92348	0	0	0.000313114	0	0.000962123	0	0.000778291	0	0	0	0	0	0	0	0.00110175	0
0eb9f19a31116169c5b2d7a0d183013f	d__Bacteria; p__Proteobacteria; c__Gammaproteobacteria; o__Cellvibrionales; f__Spongiibacteraceae; g__uncultured; s__uncultured_bacterium	0.953793	0.00164603	0.000205724	0.000455438	0	0.000151914	0	0	0	0	0	0	0	0	0	0.000625316	0
e2080a9e3e797a5ddd914bda74d408bb	d__Bacteria; p__Bacteroidota; c__Bacteroidia; o__Cytophagales; f__Cyclobacteriaceae; g__Ekhidna; s__Ekhidna_sp.	0.734511	0.000836077	0.000937186	0.00119553	0	0	0	0	0	0	0	0	0	0	0	0	0
ced861871d4452ad216ae40fc7e94d42	d__Bacteria; p__Proteobacteria; c__Alphaproteobacteria; o__Kordiimonadales; f__Kordiimonadaceae; g__Kordiimonas; s__uncultured_bacterium	0.967578	0.000679312	0.00164579	0.000483903	0	0	0	0	0	0	0	0	0	0	0	0	0
6d6c27a77b2c2c588dcb971c7e5125f0	d__Bacteria; p__Bacteroidota; c__Bacteroidia; o__Chitinophagales; f__Saprospiraceae; g__uncultured	0.993665	0	0	0	0	0.0010634	0	0.000700462	0	0	0	0	0	0	0	0.00136974	0
fd959e423d904d85360ed0fb3791e445	d__Bacteria; p__Bacteroidota; c__Bacteroidia; o__Bacteroidales; f__SB-5; g__SB-5	0.915681	0	0	0	0	0	0.000827335	0	0	0	0	0	0	0	0.00139936	0	0
751ed79593456e500d520cd2797ba702	d__Bacteria; p__Cyanobacteria; c__Vampirivibrionia; o__Vampirovibrionales; f__Vampirovibrionales; g__Vampirovibrionales; s__uncultured_bacterium	0.847235	0.00112348	0.000982902	0.000626228	0	0	0	0	0	0	0.000150316	0	0	0	0	0	0
4f7a604ea408b0a727d61b6f92351476	d__Bacteria; p__Proteobacteria; c__Alphaproteobacteria; o__Caulobacterales; f__Hyphomonadaceae	0.907342	0.000809949	0.00123434	0.000825482	0	0	0	0	0	0	0	0	0	0	0	0	0
788cbf2143d244bd081f63df728d9144	d__Bacteria; p__Proteobacteria; c__Alphaproteobacteria; o__Caulobacterales; f__Hyphomonadaceae; g__Hirschia; s__uncultured_bacterium	0.813709	0.000496421	0.000891469	0.000455438	0	0.000405104	0	0.000622633	0	0	0	0	0	0	0	0	0
30bd5e9c115ad9ceba1fd8724043f578	d__Bacteria; p__Firmicutes; c__Bacilli; o__Entomoplasmatales; f__Spiroplasmataceae; g__Spiroplasma	1	0	0.00025144	0	0	0	0	0	0.000189164	0	0	7.55687e-05	0	0	0.00171655	0	0
30ab130048671eed6ccf507521e31399	d__Bacteria; p__Proteobacteria; c__Gammaproteobacteria; o__Cellvibrionales; f__Spongiibacteraceae	0.999758	0	0	0.00145171	0	0	0	0.00163441	0	0	0	0	0	0	0	0	0
0124802eab8c6cd84772ab7eb47990f3	d__Bacteria; p__Cyanobacteria; c__Cyanobacteriia; o__Chloroplast; f__Chloroplast; g__Chloroplast	1	0	0	0	0	0.000886166	0	0.00129715	0	0	0	0	0	0	0	0.000863532	0
2a773f9a94465347a35b58e3c29660d0	d__Bacteria; p__Bacteroidota; c__Bacteroidia; o__Flavobacteriales; f__Flavobacteriaceae; g__Winogradskyella	0.999666	0	0	0	0	0.000430423	0	0	0	0.000506613	0.00067642	0	0	0.000766708	0.000279872	0.000535985	0
f4132163ea0623831c4be81f79a307e2	d__Bacteria; p__Proteobacteria; c__Gammaproteobacteria; o__Cellvibrionales; f__Spongiibacteraceae; g__BD1-7_clade	0.793754	0	0	0	0	0	0.00105485	0	0	0.00055994	0	0	0	0	0	0	0.000993166
774a4078133471cd31027173cc0a5aac	d__Bacteria; p__Proteobacteria; c__Gammaproteobacteria	0.999988	0	0	0	0	0	0.000972119	0	0	0.000266638	0	0	0	0	0.000727666	0	0.000425643
e4304c9496921fcf8a88c1ef30dfd0eb	d__Bacteria; p__Proteobacteria; c__Alphaproteobacteria; o__Sphingomonadales; f__Sphingomonadaceae	1	0	0	0	0	0	0	0	0	0	0.00102716	0	0	0.00310943	0	0	0
1e781b1e3253fd5ed6fb836c4ed42bc5	d__Bacteria; p__Proteobacteria; c__Gammaproteobacteria; o__Steroidobacterales; f__Woeseiaceae; g__Woeseia	0.940818	0	0	0	0	0	0	0	0	0	0	0	0.00143637	0.00272607	0	0	0
297b5a25aaf6b9d7d501cdf4b8868914	d__Bacteria; p__Acidobacteriota; c__Thermoanaerobaculia; o__Thermoanaerobaculales; f__Thermoanaerobaculaceae; g__Subgroup_23; s__uncultured_Acidobacteria	0.79197	0.00125412	0.000845753	0.000797017	0	0	0	0	0	0	0	0	0	0	0	0	0
28bdd8a9b246a1bb8d374c3dbc35dffb	d__Bacteria; p__Proteobacteria; c__Alphaproteobacteria; o__Rhizobiales; f__Methyloligellaceae; g__uncultured; s__uncultured_bacterium	0.934699	0.00109735	0.00107433	0.000683157	0	0	0	0	0	0	0	0	0	0	0	0	0
c1894aee89628cb3af3e019d0e73b11b	d__Bacteria; p__Proteobacteria; c__Alphaproteobacteria; o__uncultured; f__uncultured; g__uncultured	0.709533	0.000914459	0.000457164	0.00111013	0	0	0	0	0	0	0	0	0.00054582	0	0	0	0
347544c7145d58f28e107f3f2b431c3d	d__Bacteria; p__Acidobacteriota; c__Subgroup_22; o__Subgroup_22; f__Subgroup_22; g__Subgroup_22; s__uncultured_organism	0.999867	0.00070544	0.000617171	0.000313114	0	0.000126595	0.000268884	0	0	0.000186647	0	0	0	0	0.000261214	8.93309e-05	0.000141881
70b01ceef3e99e995f82b5d497c249aa	d__Bacteria; p__Planctomycetota; c__Phycisphaerae; o__Phycisphaerales; f__Phycisphaeraceae; g__Phycisphaera; s__uncultured_Planctomycetales	0.99656	0	0.000388589	0	0.000318505	0	0	0	0	0	0.00217958	0	0	0	0	0	0
252fdcb4b1a90824bf79f3fc72ec3b34	d__Bacteria; p__Patescibacteria; c__Gracilibacteria; o__Gracilibacteria; f__Gracilibacteria; g__Gracilibacteria	1	0	0	0.000512368	0	0.000962123	0	0.000466975	0	0	0	0	0	0	0	0.0011613	0
f43e11caa829cf8c7342c1d705207e01	d__Bacteria; p__Proteobacteria; c__Alphaproteobacteria; o__Rickettsiales; f__SM2D12; g__SM2D12; s__uncultured_organism	0.954369	0	0	0	0	0.000835528	0	0.00134904	0	0	0	0	0	0	0	0.000833755	0
5718f7857a1935e18840e1c55d6a7967	d__Bacteria; p__Spirochaetota; c__Spirochaetia; o__Spirochaetales; f__Spirochaetaceae; g__Spirochaeta_2	0.999968	0	0	0	0	0	0.000723918	0	0	0	0	0	0	0	0.000597059	0	0.00108775
21cdd6310a8106be0f97215c4b5b22cb	d__Bacteria; p__Proteobacteria; c__Alphaproteobacteria; o__Rhodobacterales; f__Rhodobacteraceae	1	0	0	0	0	0	0	0	0	0	0	0.000680118	0.00221201	0	0	0	0
92148c68d80c3e5e61fc4fdfacac3710	d__Bacteria; p__Actinobacteriota; c__Acidimicrobiia; o__Microtrichales; f__Microtrichaceae; g__uncultured; s__uncultured_bacterium	0.897161	0.0013325	0.00109719	0	0	0	0	0	0	0	0	0	0.000373456	0	0	0	0
8a47cf77c792c56f90b1909034db01cc	d__Bacteria; p__Spirochaetota; c__Spirochaetia; o__Spirochaetales; f__Spirochaetaceae; g__Spirochaeta_2	0.999997	0.000391911	0.00050288	0	0	0	0.000455034	0	0	0.000506613	0	0	0	0	0.000634376	0	0
24eb2cdb677be11dfe83b8ae46d3a8a7	d__Bacteria; p__Spirochaetota; c__Spirochaetia; o__Spirochaetales; f__Spirochaetaceae; g__Spirochaeta_2	0.830252	0.000313529	0	0	0	0.000911485	0	0.00085612	0	0	0	0	0	0	0	0.000923086	0
81536bce1fb086cfda6c69c2f5708c30	d__Bacteria; p__Proteobacteria; c__Gammaproteobacteria; o__UBA10353_marine_group; f__UBA10353_marine_group; g__UBA10353_marine_group	0.738323	7.83822e-05	0	0	0.00141558	0.000177233	0	0	0.000621538	0.000719923	0.000125263	0	0	0	0	0	0.000165528
7b30174ab7dea6cdf1e7adab9f7e17db	d__Bacteria; p__Cyanobacteria; c__Vampirivibrionia; o__Obscuribacterales; f__Obscuribacteraceae; g__Obscuribacteraceae; s__uncultured_marine	0.990133	0	0	0.000341579	0.000495452	0.000911485	0.0001241	0	0.000675584	0.000506613	0	0	0	0	0	0	0
04384a159507dfdad9c20f32e6b061ef	d__Bacteria; p__SAR324_clade(Marine_group_B); c__SAR324_clade(Marine_group_B); o__SAR324_clade(Marine_group_B); f__SAR324_clade(Marine_group_B); g__SAR324_clade(Marine_group_B)	0.99956	0	0	0	0.000955515	0	0	0	0.00121605	0	0.0010021	0	0	0	0	0	0
fe399a61c2a6b05f6f0cb36bfae1cf6e	d__Bacteria; p__Bacteroidota; c__Bacteroidia; o__Bacteroidales; f__Marinifilaceae; g__uncultured; s__uncultured_Bacteroidetes	0.942974	0	0	0	0.000247726	0	0.00105485	0	0	0	0	0	0	0	0.000223897	0	0.000993166
3e98fea09d0ef347a8f75fcac867425c	d__Bacteria; p__Firmicutes; c__Clostridia; o__Lachnospirales; f__Lachnospiraceae; g__uncultured	0.802217	0	0	0	0	0	0.00105485	0	0	0.000479949	0	0	0	0	0.000559743	0	0.000307409
d9bbccd9b043e43055cb13ca37c3680b	d__Bacteria; p__Bacteroidota; c__Bacteroidia; o__Flavobacteriales; f__Flavobacteriaceae; g__Kordia; s__uncultured_Bacteroidetes	0.76183	0	0	0	0	0	0	0	0	0	0	0.00141691	0.000229819	0.00123525	0	0	0
b1ac251a77794cdd91c4a126165029e4	d__Bacteria; p__Proteobacteria; c__Gammaproteobacteria; o__Oceanospirillales; f__Nitrincolaceae; g__Marinobacterium; s__Marinobacterium_sp.	0.719947	0	0	0	0	0	0	0	0	0	0	0.000982393	0	0.00255569	0	0	0
818b41fe31af2f5d03d206f1d0b51364	d__Bacteria; p__Proteobacteria; c__Gammaproteobacteria; o__Tenderiales; f__Tenderiaceae; g__Candidatus_Tenderia; s__uncultured_gamma	0.873918	0.000757695	0.00134863	0.000654692	0	0	0	0	0	0	0	0	0	0	0	0	0
49a3121c83970a3d2849b2d41c85e5f0	d__Bacteria; p__Planctomycetota; c__Phycisphaerae; o__MSBL9; f__4572-13; g__4572-13; s__uncultured_bacterium	0.943864	0.000574803	0.000777178	0.00156557	0	0	0	0	0	0	0	0	0	0	0	0	0
d4512f84ba53224be5a1e5ac5a2fe863	d__Bacteria; p__Proteobacteria; c__Gammaproteobacteria; o__Cellvibrionales; f__Porticoccaceae	0.999532	0	0.00198866	0.000683157	0	0	0	0	0	0	0	0	0	0	0	0	0
ffb2c45abb679b8d34adb2a63845d7a2	d__Bacteria; p__Proteobacteria; c__Gammaproteobacteria; o__Cellvibrionales; f__Halieaceae; g__Halioglobus	0.968252	0	0.00114291	0	0	0	0	0	0	0	0.00152821	0	0	0	0	0	0
e68b98c3098cff93d9c35bd6df3bb16b	d__Bacteria; p__Proteobacteria; c__Alphaproteobacteria; o__Rhizobiales; f__Methyloligellaceae; g__uncultured; s__uncultured_bacterium	0.932142	0	0	0	0.00148636	0	0.000392984	0	0.000594514	0.00034663	0	0	0	0	0.000279872	0	0
3675468f79ed229adaefd7e773bb8e1b	d__Bacteria; p__Bdellovibrionota; c__Oligoflexia; o__Oligoflexales; f__uncultured; g__uncultured; s__uncultured_bacterium	0.82528	0	0	0	0.000318505	0	0	0	0.000189164	0	0.00238	0	0	0	0	0	0
5732927843f685d13a635d5771597646	d__Bacteria; p__Myxococcota; c__Polyangia; o__UASB-TL25; f__UASB-TL25; g__UASB-TL25; s__uncultured_bacterium	0.888021	0	0	0	0	0.00103808	0	0.00114149	0	0	0	0	0	0	0	0.000774201	0
650d247b3af6996e7d4b5bcf875bac4a	d__Bacteria; p__Bdellovibrionota; c__Bdellovibrionia; o__Bacteriovoracales; f__Bacteriovoracaceae; g__uncultured; s__uncultured_bacterium	0.97374	0	0	0	0	0	0.00119964	0	0	0.000373294	0	0	0	0	0.000727666	0	0
a6b547bb5d10d56ae45a34bf9e9090ea	d__Bacteria; p__Desulfobacterota; c__Desulfobacteria; o__Desulfobacterales; f__Desulfosarcinaceae; g__Desulfatitalea; s__uncultured_bacterium	0.898693	0.000809949	0.00107433	0.000910876	0	0	0	0	0	0	0	0	0	0	0	0	0
4622cf488f8dbbec4e87070b70d7c89a	d__Bacteria; p__Bacteroidota; c__Bacteroidia; o__Bacteroidales; f__Bacteroidetes_BD2-2; g__Bacteroidetes_BD2-2	0.99397	0	0.000662887	0	0	0.000962123	0	0	0.000459397	0.000693259	0	0	0	0	0	0	0
8cb77a602d91239f4da9ef197a367751	d__Bacteria; p__Spirochaetota; c__V2072-189E03; o__V2072-189E03; f__V2072-189E03; g__V2072-189E03; s__uncultured_organism	0.976786	0	0.000228582	0.000370044	0.000495452	0	0.000206834	0	0	0	0	0	0.00155128	0	0.000167923	0	0
7f2ba20c6205b8bb1b5d50020ca8299e	d__Bacteria; p__Proteobacteria; c__Alphaproteobacteria; o__Caulobacterales; f__Parvularculaceae; g__uncultured; s__uncultured_bacterium	0.835092	0	0	0	0	0.00050638	0	0.00155658	0	0	0	0	0	0	0	0.000893309	0
eb2fd1fa1ab2fcddacbffedbf90f6b9d	d__Bacteria; p__Proteobacteria; c__Gammaproteobacteria; o__Cellvibrionales; f__Halieaceae	0.999972	0	0	0	0	0.000227871	0	0	0.000918795	0.000799915	0.000926947	0	0	0	0	0	0
a393bbe6fe1b18682d64543d618ead2b	d__Bacteria; p__Bacteroidota; c__Bacteroidia; o__Bacteroidales; f__Prolixibacteraceae; g__Draconibacterium; s__uncultured_bacterium	0.962985	0	0	0	0	0	0.00169604	0	0	0	0	0	0	0	0.000522427	0	0
12aeed89c3365915ac215dd5eeffc7c9	d__Bacteria; p__Proteobacteria; c__Gammaproteobacteria; o__Cellvibrionales; f__Halieaceae; g__Halioglobus	0.810665	0	0	0	0	0	0	0	0.000891771	0.000933234	0	0	0	0	0	0	0.000993166
ee09f16cd7476912c1ce72087fec2d1b	d__Bacteria; p__Bacteroidota; c__Bacteroidia; o__Flavobacteriales; f__Flavobacteriaceae; g__Winogradskyella	0.781187	0	0	0	0	0	0	0	0	0	0	0.000302275	0.00054582	0.00319462	0	0	0
f0bb70fd9cb0a55844afd055d355e6a2	d__Bacteria; p__Proteobacteria; c__Gammaproteobacteria; o__Cellvibrionales	0.753795	0.000548675	0.00155436	0.000569298	0	0	0	0	0	0	0	0	0	0	0	0	0
df91c16619797943f68b9b770c5c3ce9	d__Bacteria; p__Desulfobacterota; c__Desulfobacteria; o__Desulfobacterales; f__Desulfobacteraceae	1	0	0.00118863	0.0016225	0	0	0	0	0	0	0	0	0	0	0	0	0
ae74a50a1baad0ed2fa6a1b7f72f591c	d__Bacteria; p__Myxococcota; c__Polyangia; o__Polyangiales; f__Eel-36e1D6; g__Eel-36e1D6; s__uncultured_bacterium	0.997326	0	0.000320015	0.000398508	0.000601621	0	0	0	0.000513444	0.000586604	0.000450947	0	0	0	0	0	0.000118234
5317c8d6a99469e162ddac34051cddda	d__Bacteria; p__Spirochaetota; c__Spirochaetia; o__Spirochaetales; f__Spirochaetaceae; g__Spirochaeta_2; s__uncultured_Spirochaetes	0.982195	0	0	0.000797017	0	0	0.000392984	0	0	0	0	0	0	0	0.0011568	0	0
590e6e0df339364d51fcc404ce1e0401	d__Bacteria; p__Proteobacteria; c__Alphaproteobacteria; o__Caulobacterales; f__Hyphomonadaceae	0.999673	0	0	0.000626228	0.000955515	0	0	0	0	0	0.000175368	0	0	0.000979682	0	0.000893309	0
e201bfb480fb11c8381f69326e2a7c93	d__Bacteria; p__Myxococcota; c__Polyangia; o__Nannocystales; f__Nannocystaceae	1	0	0	0	0	0.00131659	0.000434351	0.000466975	0	0	0	0	0	0	0	0.000535985	0
2e05cc8c8821daa7fa4f99d81b13318b	d__Bacteria; p__Verrucomicrobiota; c__Verrucomicrobiae; o__Chthoniobacterales; f__Chthoniobacteraceae	0.975217	0	0	0	0	0	0	0	0.000216187	0	0.00253031	0	0	0	0	0	0
d0f49eb71e5dbd99b4be4eb3a3cb97ab	d__Bacteria; p__Proteobacteria; c__Gammaproteobacteria; o__Cellvibrionales; f__Spongiibacteraceae; g__BD1-7_clade	0.991348	0	0	0	0	0	0	0	0	0	0.00182884	0	0.00103419	0	0	0	0
375343dd850ac20dd48f99ce068e4459	d__Bacteria; p__Latescibacterota; c__Latescibacterota; o__Latescibacterota; f__Latescibacterota; g__Latescibacterota; s__uncultured_bacterium	0.985043	0.000992841	0	0.000797017	0	0	0.000268884	0	0	0	0	0	0	0	0.000149265	0	0.000496583
7eebeb34fc8e8b708ffcb348d99c45c4	d__Bacteria; p__Bacteroidota; c__Bacteroidia; o__Chitinophagales; f__Saprospiraceae; g__uncultured; s__uncultured_bacterium	0.913947	0.000496421	0.000411447	0.000426973	0.000283116	0	0	0	0	0	0.000250526	0.000207814	0	0.00115006	0	0	0
70a80468e05b736e54870bd1a49e78b7	d__Bacteria; p__Bacteroidota; c__Bacteroidia; o__Chitinophagales; f__Saprospiraceae; g__Phaeodactylibacter; s__uncultured_bacterium	0.953591	0.000496421	0.00025144	0.000398508	0	0.000734252	0	0.000285373	0	0	0	0	0	0	0	0.000714647	0
a3ad5587c342c51037bbf642c4ba8a77	d__Bacteria; p__Calditrichota; c__Calditrichia; o__Calditrichales; f__Calditrichaceae; g__Caldithrix; s__uncultured_bacterium	0.729623	0	0.000800037	0	0	0	0.000517084	0	0	0.000826578	0	0	0	0	0.000317188	0	0
7e14ac110cd841665be6c119524a3b19	d__Bacteria; p__Bacteroidota; c__Bacteroidia; o__Chitinophagales; f__Saprospiraceae; g__uncultured	0.711161	0	0	0	0.000566231	0	0.000434351	0	0.000594514	0.000693259	0.00057621	0	0	0	0	0	0
3fa5ed7307b3e48624360f4b2dab0fb6	d__Bacteria; p__Acidobacteriota; c__Holophagae; o__Acanthopleuribacterales; f__Acanthopleuribacteraceae; g__Acanthopleuribacter; s__uncultured_bacterium	0.99744	0	0	0	0.000460063	0	0	0	0.00232401	0	0	0	0	0	0.000167923	0	0
3038c54498015964c65aa247933b6289	d__Bacteria; p__Proteobacteria; c__Gammaproteobacteria	0.999999	0	0	0	0	0	0	0	0.00156736	0.00133319	0	0	0	0	0	0	0
a35e3ec6f0d3afb12db56a737ee46a90	d__Bacteria; p__Bacteroidota; c__Bacteroidia; o__Chitinophagales; f__Saprospiraceae; g__uncultured	0.998217	0.00114961	0.000891469	0.000683157	0	0	0	0	0	0	0	0	0	0	0	0	0
32f45ba3bf06a55087fad9f95ab35f00	d__Bacteria; p__Proteobacteria; c__Gammaproteobacteria; o__Cellvibrionales; f__Porticoccaceae; g__C1-B045; s__gamma_proteobacterium	0.720694	0.000627058	0.00189723	0	0	0	0	0	0	0	0	0	0	0	0	0	0
3c54b26bf5d9e780126b0d1be93d0a6d	d__Bacteria; p__Proteobacteria; c__Alphaproteobacteria; o__Rhodobacterales; f__Rhodobacteraceae; g__uncultured; s__uncultured_Rhodovulum	0.766685	0	0.000731462	0	0.000884737	0.000557018	0.000579135	0	0	0	0	0	0	0	0	0	0
4b080ca7ea1c951f623deaffdccefae2	d__Bacteria; p__Campilobacterota; c__Campylobacteria; o__Campylobacterales; f__Arcobacteraceae; g__Halarcobacter	0.740607	0	0	0	0.00159253	0	0	0	0	0	0	0	0	0	0.000466453	0	0.000874932
22e8fe2adce16baabdbf09af5eebac91	d__Bacteria; p__Proteobacteria; c__Gammaproteobacteria	0.999999	0	0	0	0.00102629	0	0.000848019	0	0.000999865	0	0	0	0	0	0	0	0
a9b02c0205baf2b3c65b7966bf28d0bc	d__Bacteria; p__Myxococcota; c__Myxococcia; o__Myxococcales; f__Myxococcaceae; g__P3OB-42; s__uncultured_delta	0.800093	0	0	0	0	0.000632975	0	0.00212733	0	0	0	0	0	0	0	0	0
7268e8b292d4bd4426f87cac7d011bc9	d__Bacteria; p__Cyanobacteria; c__Cyanobacteriia; o__Chloroplast; f__Chloroplast; g__Chloroplast	1	0	0	0	0	0.000455742	0	0.00119338	0	0	0	0	0	0	0	0.00128041	0
50c4520817dd715ab52cf6978ae6246c	d__Bacteria; p__Planctomycetota; c__OM190; o__OM190; f__OM190; g__OM190	1	0	0	0	0	0	0	0.000337259	0.000540468	0.000373294	0	0.000302275	0.000430911	0.00123525	0	0	0
b44c7e7d2000ddf578ef69bb9a08a9ed	d__Bacteria; p__Firmicutes; c__Clostridia; o__Clostridia_vadinBB60_group; f__Clostridia_vadinBB60_group; g__Clostridia_vadinBB60_group; s__uncultured_bacterium	0.906055	0	0	0	0	0	0	0	0.000486421	0.00237308	0	0	0	0	0	0	0
314a5b36f3bf62c211d437a5b87e67a4	d__Bacteria; p__Bacteroidota; c__Bacteroidia; o__Flavobacteriales; f__Flavobacteriaceae; g__Winogradskyella; s__uncultured_marine	0.933518	0	0	0	0	0	0	0	0.000189164	0	0.000826736	0	0.00106291	0.00110747	0	0.000119108	0
2cd666493f2723d3bc2a91bb6640baf8	d__Bacteria; p__Proteobacteria; c__Gammaproteobacteria; o__KI89A_clade; f__KI89A_clade; g__KI89A_clade; s__uncultured_bacterium	0.906131	0.000809949	0.00107433	0.000797017	0	0	0	0	0	0	0	0	0	0	0	0	0
3a81171d6367eaba55ec46a535ff3438	d__Bacteria; p__Bacteroidota; c__Bacteroidia; o__Chitinophagales; f__Saprospiraceae; g__Phaeodactylibacter; s__uncultured_Bacteroidetes	0.976672	0.000731567	0	0.000626228	0	0.000278509	0	0	0	0	0.000476	0	0	0	0	0.000774201	0
368acf2c66879e27c575f67c089233df	d__Bacteria; p__Proteobacteria; c__Alphaproteobacteria; o__Rhodobacterales; f__Rhodobacteraceae; g__uncultured	0.8942	0	0	0.000853947	0	0	0	0	0.000540468	0.000719923	0.000726526	0	0	0	0	0	0
1c63a87f8b8c5688e456a77ade6ae813	d__Bacteria; p__Planctomycetota; c__Phycisphaerae; o__Phycisphaerales; f__Phycisphaeraceae; g__SM1A02; s__uncultured_organism	0.710208	0	0	0.000256184	0.000743179	0	0.000310251	0	0.000513444	0.000479949	0.000250526	0	0	0	0	0	0.000331055
9a23876aa997d439a2ee96df0f823790	d__Bacteria; p__Bacteroidota; c__Bacteroidia	0.999995	0	0	0	0	0	0.000103417	0	0	0	0	0	0.00290147	0	0	0	0
e3288246ee3c78dcef754ef9f4fafe72	d__Bacteria; p__Planctomycetota; c__vadinHA49; o__vadinHA49; f__vadinHA49; g__vadinHA49; s__uncultured_organism	0.997105	0	0	0	0	0	0	0	0.000189164	0	0.00248021	0	0	0	0	0	0
e45dace50d3cf92619d77e9b7c708cd9	d__Bacteria; p__Proteobacteria; c__Alphaproteobacteria; o__Rhodobacterales; f__Rhodobacteraceae	0.999502	0	0	0	0	0	0	0	0	0	0	0.000774579	0.00106291	0.00119266	0	0	0
f2c31e391b490f478f9ef9992ae98cc5	d__Bacteria; p__Firmicutes; c__Bacilli; o__RF39; f__RF39; g__RF39; s__uncultured_bacterium	0.748935	0	0	0	0	0	0	0	0	0	0	0	0	0	0.00123144	0	0.000945872
fc844ad83a5bc9f265d3523a095ea533	d__Bacteria; p__Planctomycetota; c__OM190; o__OM190; f__OM190; g__OM190	1	0.00125412	0	0	0.000849347	0	0	0	0.000891771	0	0	0	0	0	0	0	0
16a48cd97afcec8ea1e6aaf2f07f1b3d	d__Bacteria; p__Planctomycetota; c__Phycisphaerae; o__MSBL9; f__KCLunmb-38-53; g__KCLunmb-38-53; s__uncultured_bacterium	0.995984	0.000783822	0.00118863	0.000654692	0	0	0	0	0	0	0	0	0	0	0	0	0
1852911425d4b7958524f0bd38932e64	d__Bacteria; p__Bacteroidota; c__Bacteroidia; o__Chitinophagales; f__Saprospiraceae; g__Phaeodactylibacter; s__uncultured_bacterium	0.827283	0.000757695	0.000868611	0.000626228	0	0	0	0.000415088	0	0	0	0	0	0	0	0	0
0616c1adac305d27abc0a563e3c408b6	d__Bacteria; p__NB1-j; c__NB1-j; o__NB1-j; f__NB1-j; g__NB1-j; s__uncultured_marine	0.973505	0	0	0	0	0.000860847	0	0.000622633	0.0012701	0	0	0	0	0	0	0	0
1d70d38788493d6663cdaa5c635c864b	d__Bacteria; p__Desulfobacterota; c__Desulfobacteria; o__Desulfobacterales; f__Desulfosarcinaceae; g__uncultured	0.743901	0	0	0	0	0	0.000910069	0	0	0	0	0	0	0	0.00113814	0	0
3c6b316f028e4ca8ebc4c94e1a69a6a1	d__Bacteria; p__Bacteroidota; c__Bacteroidia; o__Bacteroidales; f__Dysgonomonadaceae; g__Dysgonomonas; s__uncultured_bacterium	0.999752	0	0	0	0	0	0	0	0	0	0	0	0	0	0.00121278	0	0.000945872
d13715c239129c4eab304dfad04d4ac3	d__Bacteria; p__Proteobacteria; c__Alphaproteobacteria; o__Micavibrionales; f__Micavibrionaceae; g__uncultured; s__uncultured_bacterium	0.999419	0.000809949	0.00100576	0.000825482	0	0	0	0	0	0	0	0	0	0	0	0	0
528aa36f5570419efad19d7c03c3acb1	d__Bacteria; p__Myxococcota; c__Myxococcia; o__Myxococcales; f__Myxococcaceae; g__P3OB-42; s__uncultured_Myxococcaceae	0.943796	0.000391911	0	0.00130938	0	0	0	0	0.00116201	0	0	0	0	0	0	0	0
069a7717a86b121cee80e3cb11f729a6	d__Bacteria; p__Desulfobacterota; c__Desulfobacteria; o__Desulfatiglandales; f__Desulfatiglandaceae; g__Desulfatiglans; s__uncultured_delta	0.940907	0	0.000731462	0	0	0	0	0	0	0.0019198	0	0	0	0	0	0	0
8616319692fa7982ecaa05f3608ce678	d__Bacteria; p__Proteobacteria; c__Alphaproteobacteria; o__Rhodobacterales; f__Rhodobacteraceae	0.999998	0	0	0	0.00109707	0	0	0	0.000972842	0	0	0	0	0	0	0	0.000874932
090d8050953c6de1d9eff0e45580da38	d__Bacteria; p__Gemmatimonadota; c__BD2-11_terrestrial_group; o__BD2-11_terrestrial_group; f__BD2-11_terrestrial_group; g__BD2-11_terrestrial_group	1	0	0	0	0.00102629	0	0.000496401	0	0.000864748	0	0	0	0	0	0	0	0.000449289
afd1fc8a09548b1b16d27b2f9e7bc97c	d__Bacteria; p__Proteobacteria; c__Alphaproteobacteria; o__Rhodobacterales; f__Rhodobacteraceae	1	0	0	0	0	0.00134191	0	0.00132309	0	0	0	0	0	0	0	0	0
dcbd3e8f1eeda800f64709653f3fd7a7	d__Bacteria; p__Proteobacteria; c__Gammaproteobacteria; o__Oceanospirillales; f__Alcanivoracaceae; g__Ketobacter	0.994201	0	0	0	0	0.000936804	0	0.00101178	0	0	0	0	0	0	0	0.000833755	0
f3cf17e3e047a1e748085de66906f340	d__Bacteria; p__Proteobacteria; c__Alphaproteobacteria; o__Rhodobacterales; f__Rhodobacteraceae	0.999175	0	0	0	0	0.000886166	0	0.00106366	0	0	0	0	0	0	0	0.000833755	0
615d9dcf15c2298f7f105defa01954eb	d__Bacteria; p__Dependentiae; c__Babeliae; o__Babeliales; f__Babeliales; g__Babeliales; s__uncultured_bacterium	0.994999	0	0	0	0	0	0.00109622	0	0	0	0	0	0	0	0.000951564	0	0
e7cc44bb0ec486d4adaeadac28c65b3d	d__Bacteria; p__Desulfobacterota; c__Desulfobacteria; o__Desulfobacterales; f__Desulfosarcinaceae	0.923216	0	0	0	0	0	0.00101349	0	0	0	0	0	0	0	0.0010262	0	0
04490857adfe5a79b0a29ce6ac8a09e4	d__Archaea; p__Nanoarchaeota; c__Nanoarchaeia; o__Woesearchaeales; f__Woesearchaeales; g__Woesearchaeales; s__uncultured_bacterium	0.990449	0	0	0	0	0	0.000496401	0	0	0	0	0	0	0	0.00149265	0	0
fa6e384752f58ee37c3b2e2ba735cb02	d__Bacteria; p__Planctomycetota; c__vadinHA49; o__vadinHA49; f__vadinHA49; g__vadinHA49; s__uncultured_organism	0.879829	0	0	0	0	0	0	0	0	0.000933234	0	0	0	0	0.000858273	0	0.000543877
3a1547ec17c25912d013ef3990c94ce6	d__Bacteria; p__Proteobacteria; c__Alphaproteobacteria; o__Micropepsales; f__Micropepsaceae; g__uncultured; s__uncultured_bacterium	0.897951	0	0	0	0	0	0	0	0	0	0	0	0	0	0.000149265	0	0.00227009
e22a7ae10a81c84bc52c8d2216c63bd9	d__Bacteria; p__Proteobacteria; c__Gammaproteobacteria	0.999999	0.000574803	0.00123434	0.000768552	0	0	0	0	0	0	0	0	0	0	0	0	0
0780b6587a5d8572195d49051df1659e	d__Bacteria; p__Proteobacteria; c__Alphaproteobacteria; o__Rhodobacterales; f__Rhodobacteraceae	0.99987	0	0	0	0.000707789	0	0	0	0.000567491	0	0.000626315	0	0.00106291	0	0	0	0
4302628fed8c3110b2049f8ba43c9df0	d__Bacteria; p__Planctomycetota; c__Phycisphaerae; o__MSBL9; f__4572-13; g__4572-13; s__uncultured_bacterium	0.966268	0	0	0	0	0.000734252	0	0.000181601	0	0	0	0	0	0	0.00098888	0.000416878	0
51f6b1477ce305d7ce2606625ed9b414	d__Bacteria; p__Proteobacteria; c__Gammaproteobacteria; o__Cellvibrionales; f__Spongiibacteraceae; g__Spongiibacteraceae; s__uncultured_bacterium	0.819739	0	0	0	0	0	0.00122032	0	0	0	0.00110231	0	0	0	0	0	0
e1c0e69b9f2d7db1ca7d688fb58d7cbc	d__Bacteria; p__Campilobacterota; c__Campylobacteria; o__Campylobacterales; f__Sulfurovaceae; g__Sulfurovum	1	0	0	0	0	0	0.000434351	0	0	0.000373294	0	0	0	0	0.000858273	0	0.00052023
692d208857aecf9624d90d5c2b00c9d4	d__Bacteria; p__Proteobacteria; c__Gammaproteobacteria; o__Gammaproteobacteria_Incertae_Sedis; f__Unknown_Family; g__Candidatus_Berkiella; s__uncultured_gamma	0.980074	0	0	0	0	0	0.000413668	0	0.000270234	0	0	0	0	0	9.32905e-05	0	0.00160798
03dc32025961bf4911fa530478c589bc	d__Bacteria; p__Proteobacteria; c__Alphaproteobacteria; o__Rhizobiales; f__Rhizobiaceae; g__Cohaesibacter	0.996546	0	0	0	0	0	0.000372301	0	0	0	0	0	0	0	0.000205239	0	0.00174986
df96235e2f5b020ff7c69d2f216fe3cd	d__Bacteria; p__Proteobacteria; c__Alphaproteobacteria; o__Rhodobacterales; f__Rhodobacteraceae; g__Limibaculum	0.759319	0	0	0	0	0	0	0.00111555	0	0	0	0	0	0	0	0.00178662	0
f044fd78f1ba18bdb03045d6cadeb3ac	d__Bacteria; p__Proteobacteria; c__Alphaproteobacteria; o__Rhodobacterales; f__Rhodobacteraceae	0.99997	0	0	0	0	0	0	0	0	0.000746587	0.00187895	0	0	0	0	0	0
6c6e8b1480d9bca2a1324b74bcaf14d9	d__Bacteria; p__Bacteroidota; c__Bacteroidia; o__Chitinophagales; f__Saprospiraceae; g__Rubidimonas	0.997819	0	0	0	0	0	0	0	0	0	0	0.000207814	0.000890549	0.00259829	0	0	0
2465fe54dacd6417d0f84bbe5f5a8ac4	d__Bacteria; p__Myxococcota; c__Polyangia; o__Blfdi19; f__Blfdi19; g__Blfdi19; s__uncultured_bacterium	0.983822	0.00120186	0.000800037	0.000597763	0	0	0	0	0	0	0	0	0	0	0	0	0
8ea3ca6d56b1e1fb2ce7f1752a2e70e6	d__Bacteria; p__Myxococcota; c__Polyangia; o__Polyangiales; f__Sandaracinaceae; g__uncultured; s__uncultured_bacterium	0.957315	0.000522548	0.00109719	0.000967806	0	0	0	0	0	0	0	0	0	0	0	0	0
f484753e3355a540a0b41996c427314c	d__Bacteria; p__Proteobacteria; c__Alphaproteobacteria; o__Caulobacterales; f__Caulobacteraceae	1	0	0	0	0.000530842	0	0	0	0.00108094	0.000479949	0.000726526	0	0	0	0	0	0
99a7fb0c6241095409a2d1602c1851de	d__Bacteria; p__Actinobacteriota; c__Acidimicrobiia; o__Microtrichales; f__Microtrichaceae	0.999719	0	0	0	0	0.000734252	0	0	0	0	0.000951999	0	0	0.000511139	0	0.00068487	0
c5c73d532e78a7e50e0df5a6c5b3a029	d__Bacteria; p__Spirochaetota; c__Spirochaetia; o__Spirochaetales; f__Spirochaetaceae; g__Spirochaeta_2; s__uncultured_bacterium	0.927196	0	0	0	0	0	0	0	0.000621538	0.000986561	0.00105221	0	0	0	0	0	0
1d0a79d8db86c1d8cdd34f4c331797ce	d__Bacteria; p__Myxococcota; c__Polyangia; o__Nannocystales; f__Nannocystaceae; g__uncultured	0.992468	0	0	0	0	0	0	0	0	0.00189313	0	0.000226706	0.00054582	0	0	0	0
fe4f3248522d4a73fdefc1371d24baa6	d__Bacteria; p__Proteobacteria; c__Gammaproteobacteria; o__Oceanospirillales; f__Nitrincolaceae; g__Neptunomonas; s__Neptunomonas_concharum	0.906674	0	0	0	0	0	0	0	0	0	0	0.000188922	0	0.00391873	0	0	0
6cdbaf7c9365bb61e7531a37819ecd9f	d__Bacteria; p__Planctomycetota; c__028H05-P-BN-P5; o__028H05-P-BN-P5; f__028H05-P-BN-P5; g__028H05-P-BN-P5; s__uncultured_bacterium	0.995313	0.0010451	0	0	0	0.000455742	0	0	0.00116201	0	0	0	0	0	0	0	0
42f27733de47f3b43056231b7e56500a	d__Bacteria; p__Actinobacteriota; c__Acidimicrobiia; o__Microtrichales	0.999143	0.000627058	0	0.000483903	0	0	0	0	0.000486421	0	0.00105221	0	0	0	0	0	0
8de64eb89d26fb93d7b1bf7e38f504d9	d__Bacteria; p__Actinobacteriota; c__Actinobacteria; o__Frankiales; f__Sporichthyaceae; g__uncultured; s__uncultured_actinobacterium	0.917276	0.000470293	0	0.000313114	0	0.00103808	0	0.000804234	0	0	0	0	0	0	0	0	0
9765d315b007b2827a9be900a0cfac70	d__Bacteria; p__Proteobacteria; c__Alphaproteobacteria; o__Rickettsiales; f__SM2D12; g__SM2D12; s__uncultured_organism	0.701985	0.000365784	0	0.000597763	0	0	0	0.000882063	0	0	0	0	0	0	0	0.000952863	0
df782a02f97bba84b3ba65d9cbebc4ed	d__Bacteria; p__Proteobacteria; c__Gammaproteobacteria	0.999762	0.000339656	0.000594313	0	0	0	0	0	0.000621538	0	0	0	0	0	0	0	0.000922226
7c578af489641b767a26dd987088b599	d__Bacteria; p__Proteobacteria; c__Gammaproteobacteria; o__Oceanospirillales; f__Pseudohongiellaceae; g__Pseudohongiella	0.99995	0	0	0	0.0016633	0	0	0	0	0	0.00135284	0	0	0	0	0	0
3cf3c2c41dc63c196b8add9d3dd99b28	d__Bacteria; p__Proteobacteria; c__Gammaproteobacteria; o__Steroidobacterales; f__Woeseiaceae; g__Woeseia	0.999447	0	0	0	0.000955515	0	0	0	0.00102689	0.000959898	0	0	0	0	0	0	0
0bfd7da0761b51fbd5dbdd23c7bec827	d__Bacteria; p__Proteobacteria; c__Gammaproteobacteria; o__Chromatiales; f__Sedimenticolaceae; g__Sedimenticola	0.836063	0	0	0	0.000920126	0	0	0	0.00102689	0.000986561	0	0	0	0	0	0	0
1ced9952afbebbe9620cd6e996265f6c	d__Bacteria; p__Myxococcota; c__Polyangia; o__Polyangiales; f__Sandaracinaceae; g__Sandaracinus; s__uncultured_bacterium	0.975041	0	0	0	0	0.000835528	0	0.00121932	0	0	0	0	0	0	0	0.000625316	0
ef7f0673587e094d1f30fa1f97eba590	d__Bacteria; p__Proteobacteria; c__Alphaproteobacteria; o__Caulobacterales; f__Hyphomonadaceae; g__uncultured; s__uncultured_organism	0.991871	0	0	0	0	0.000632975	0	0.00106366	0	0	0	0	0	0	0	0.00104219	0
b0b27d96ae92a128b7bbbe15ec0f75bb	d__Bacteria; p__Bdellovibrionota; c__Bdellovibrionia; o__Bdellovibrionales; f__Bdellovibrionaceae; g__OM27_clade; s__uncultured_bacterium	0.73766	0	0	0	0	0.000430423	0	0	0	0	0.00150316	0	0	0	0	0.000714647	0
22dd058b4bcdcda500381e769172d4d2	d__Bacteria; p__Cyanobacteria; c__Cyanobacteriia; o__Chloroplast; f__Chloroplast; g__Chloroplast	1	0	0	0	0	0.000354466	0	0.000882063	0	0	0	0	0	0.000468544	0	0.00125063	0
b500fd7e76218f1f090427b1f10cb11a	d__Bacteria; p__Firmicutes; c__Bacilli; o__Izemoplasmatales; f__Izemoplasmataceae; g__Izimaplasma; s__uncultured_bacterium	0.98467	0	0	0	0	0	0.000289567	0	0	0	0	0	0	0	0.00162326	0	0
7acc0ffe7830af6e92bdfb5778639816	d__Bacteria; p__Verrucomicrobiota; c__Verrucomicrobiae; o__Verrucomicrobiales; f__DEV007; g__DEV007	1	0	0	0	0	0	0	0	0.00105391	0	0.00155326	0	0	0	0	0	0
269c0bfc292f4fa1d0345a3ba27896d3	d__Bacteria; p__Myxococcota; c__Polyangia; o__Polyangiales; f__BIrii41; g__BIrii41; s__uncultured_organism	0.991682	0	0	0	0	0	0	0	0	0.000719923	0	0	0	0	0.00098888	0	0.000496583
c319eea1377bc6dde339ada4bd20b359	d__Bacteria; p__Proteobacteria; c__Alphaproteobacteria; o__Kordiimonadales; f__Kordiimonadaceae; g__Kordiimonas	0.999999	0.000809949	0.00157721	0	0	0	0	0	0	0	0	0	0	0	0	0	0
47c05a6a5d76d473d16d27aed39f1a3e	d__Bacteria; p__Proteobacteria; c__Alphaproteobacteria; o__Caulobacterales; f__Parvularculaceae; g__Parvularcula; s__Parvularcula_bermudensis	0.865664	0.000679312	0.000525738	0	0	0	0	0	0	0.000613268	0	0	0	0.00119266	0	0	0
2f8a8e3c07fe00a5904da2027d0f3fac	d__Bacteria; p__Proteobacteria; c__Gammaproteobacteria; o__KI89A_clade; f__KI89A_clade; g__KI89A_clade	1	0	0.00144007	0	0	0	0.000475718	0	0	0	0	0	0	0	0	0	0.000331055
171c52f52a48cc6fb066206999dd64e4	d__Bacteria; p__Proteobacteria; c__Gammaproteobacteria; o__Cellvibrionales; f__Halieaceae	0.999993	0	0	0	0.00127402	0	0	0	0.000945818	0.000773251	0	0	0	0	0	0	0
99abbecfd94932012f7f98e7e0471d11	d__Bacteria; p__Proteobacteria; c__Alphaproteobacteria; o__Caulobacterales; f__Hyphomonadaceae	0.999507	0	0	0	0	0.00118999	0	0.00137498	0	0	0	0	0	0	0	0	0
65b8fa5446a014ffb37c8e9557b1b6e7	d__Bacteria; p__Bacteroidota; c__Bacteroidia; o__Chitinophagales; f__Saprospiraceae	1	0	0	0	0	0.000810209	0	0.000466975	0	0	0	0	0	0	0	0.00148885	0
8745c823809d5e51f3ab08c16be76e91	d__Bacteria; p__Proteobacteria; c__Alphaproteobacteria; o__Rhodobacterales; f__Rhodobacteraceae	0.999997	0	0	0	0	0.000405104	0	0	0.00116201	0	0.00102716	0	0	0	0	0	0
891e5a069fd645853f38c57c45515eeb	d__Bacteria; p__Bacteroidota; c__Bacteroidia; o__Bacteroidales; f__Bacteroidetes_BD2-2; g__Bacteroidetes_BD2-2	0.929275	0	0	0	0	0	0.000682552	0	0	0.000159983	0	0	0	0	0.000447795	0	0.000874932
dd9b26439479696161eaf5b7c6d5a324	d__Bacteria; p__SAR324_clade(Marine_group_B); c__SAR324_clade(Marine_group_B); o__SAR324_clade(Marine_group_B); f__SAR324_clade(Marine_group_B); g__SAR324_clade(Marine_group_B)	1	0	0	0	0	0	0.000682552	0	0	0.00119987	0	0	0	0	0.00029853	0	0.000141881
9dbe775fad84ff84ab6f33cc51071321	d__Bacteria; p__Proteobacteria; c__Alphaproteobacteria; o__Rhodobacterales; f__Rhodobacteraceae	0.999874	0	0	0	0	0	0	0	0	0	0	0	0.00169492	0.00174639	0	0	0
c8e550259864572a9457b4a9d28bdb3d	d__Bacteria; p__Proteobacteria; c__Alphaproteobacteria; o__Caulobacterales; f__Hyphomonadaceae; g__uncultured; s__uncultured_organism	0.971939	0	0	0	0	0	0	0	0	0	0	0	0.00149382	0.00204455	0	0	0
85d42af1a5f65bbc55f1f52a9c30bc64	d__Bacteria; p__Bacteroidota; c__Bacteroidia; o__Chitinophagales; f__Saprospiraceae; g__Lewinella; s__Lewinella_sp.	0.99737	0	0	0	0	0	0	0	0	0	0	0	0.000746912	0.00315202	0	0	0
72a7ce75246610455b7caad52835fc3f	d__Bacteria; p__Chloroflexi; c__Anaerolineae; o__SBR1031; f__SBR1031; g__SBR1031	0.989347	0.000627058	0.000982902	0.000910876	0	0	0	0	0	0	0	0	0	0	0	0	0
aeec78b271d73461234a8c616f0de459	d__Bacteria; p__Proteobacteria; c__Alphaproteobacteria; o__Micavibrionales; f__Micavibrionaceae; g__uncultured; s__uncultured_organism	0.931877	0.000627058	0.00105148	0.000483903	0	0	0	0	0.000324281	0	0	0	0	0	0	0	0
ae6980bcd289757df52a5b7c8546aca0	d__Bacteria; p__Proteobacteria; c__Gammaproteobacteria	1	0.000522548	0.000297156	0.000825482	0.000318505	0	0	0	0.000324281	0	0.000400842	0	0	0	0	0	0
7aa9c714c30015e76fcd8e9a95cb9d9e	d__Bacteria; p__SAR324_clade(Marine_group_B); c__SAR324_clade(Marine_group_B); o__SAR324_clade(Marine_group_B); f__SAR324_clade(Marine_group_B); g__SAR324_clade(Marine_group_B); s__uncultured_organism	0.774955	0	0.000434306	0	0	0.000379785	0	0.000337259	0	0.000959898	0	0	0	0	0	0.000476432	0
30b121c3a29feb41f772625ba4b0d39a	d__Bacteria; p__Planctomycetota; c__Planctomycetes; o__Pirellulales; f__Pirellulaceae; g__Pir4_lineage; s__uncultured_bacterium	0.74462	0	0	0.000853947	0	0	0	0	0	0	0.000826736	0	0.00054582	0	0	0.000506208	0
6f72f720c32fda80ae3d257c10a87a28	d__Bacteria; p__Spirochaetota; c__Spirochaetia; o__Spirochaetales; f__Spirochaetaceae; g__Spirochaeta_2; s__Spirochaeta_cellobiosiphila	1	0	0	0	0.00106168	0	0.000103417	0	0.000297257	0	0	5.66765e-05	0.00112037	0	0.000205239	0	0
7a634cacf4eeb617a91495e29415ef72	d__Bacteria; p__Proteobacteria; c__Alphaproteobacteria; o__Caulobacterales; f__Hyphomonadaceae; g__Hyphomonas; s__uncultured_bacterium	0.85878	0	0	0	0	0.000430423	0	0.000882063	0	0	0.000400842	0	0	0	0	0.000952863	0
86a0ebabc8ce35d9e4381c4996d255b9	d__Bacteria; p__Proteobacteria; c__Gammaproteobacteria; o__Oceanospirillales; f__Saccharospirillaceae; g__Reinekea	0.999995	0	0	0	0	0	0.000723918	0	0.000351304	0.000106655	0.000275579	0	0	0	0	0	0.000851285
ea2a482bc7f23b720393b0227b240f20	d__Bacteria; p__Proteobacteria; c__Gammaproteobacteria; o__Steroidobacterales; f__Woeseiaceae; g__Woeseia	0.994592	0	0	0	0	0	0	0	0.00110796	0	0.00145305	0	0	0	0	0	0
50332d445275c5152c5103c24440cf39	d__Bacteria; p__Proteobacteria; c__Gammaproteobacteria; o__Alteromonadales; f__Alteromonadaceae	0.999998	0	0	0	0	0	0	0	0	0	0.000476	0.00151137	0	0	0	0	0
5d52437887a3bebe320bf99cb4584ab8	d__Bacteria; p__Bacteroidota; c__Ignavibacteria; o__Ignavibacteriales; f__Melioribacteraceae; g__IheB3-7; s__uncultured_bacterium	0.997935	0.000783822	0.00107433	0.000597763	0	0	0	0	0	0	0	0	0	0	0	0	0
0db127bdd9d4d3d2f5fd811ccc115f2f	d__Bacteria; p__Proteobacteria; c__Alphaproteobacteria	0.999969	0.00060093	0.000342873	0.00108167	0.000778568	0	0	0	0	0	0	0	0	0	0	0	0
a17bdf3901b9af4c1a7ccec46de2df53	d__Bacteria; p__Proteobacteria; c__Alphaproteobacteria; o__uncultured; f__uncultured; g__uncultured; s__uncultured_Alphaproteobacteria	0.957507	0.00060093	0	0.000853947	0	0	0	0	0	0	0.00112737	0	0	0	0	0	0
498e495b94cc694d71783ca7e39a6e41	d__Bacteria; p__Myxococcota; c__Polyangia; o__Polyangiales; f__Sandaracinaceae; g__uncultured; s__myxobacterium_SIBN-17	0.993044	0.000496421	0	0	0	0.00050638	0	0.000959892	0	0	0	0	0	0	0	0.000655093	0
e7e0c20f69cc01c46200a64af81b24ec	d__Bacteria; p__Bdellovibrionota; c__Bdellovibrionia; o__Bdellovibrionales; f__Bdellovibrionaceae; g__OM27_clade; s__uncultured_organism	0.983168	0	0	0	0.00212337	0	0	0	0.000432374	0	0	0	0	0.000468544	0.000205239	0	0
27d8c9fc5069633c3bf78e8f872c2598	d__Bacteria; p__Proteobacteria; c__Alphaproteobacteria; o__Caulobacterales; f__Hyphomonadaceae; g__Ponticaulis; s__Ponticaulis_koreensis	0.941714	0	0	0	0	0	0	0	0	0.000773251	0.000300631	0	0	0.000468544	0	0	0.00108775
b616977d769c5e9dbea63d88187d4fee	d__Bacteria; p__Planctomycetota; c__Phycisphaerae; o__Phycisphaerales; f__Phycisphaeraceae; g__SM1A02; s__uncultured_planctomycete	0.88643	0	0	0	0	0	0	0	0	0	0	0.000113353	0.000373456	0.003365	0	0	0
0bbe82cda07ffcfd832f245f61498c9e	d__Bacteria; p__Proteobacteria; c__Alphaproteobacteria; o__Rhodobacterales; f__Rhodobacteraceae	0.999971	0	0	0	0	0	0	0	0	0	0	0	0.0011491	0.0024705	0	0	0
91228d426c302334340b1ba757ce5de6	d__Bacteria; p__Proteobacteria; c__Gammaproteobacteria; o__Ectothiorhodospirales; f__Ectothiorhodospiraceae; g__Thiogranum; s__uncultured_sediment	0.831513	0.000966714	0.000777178	0.000740087	0	0	0	0	0	0	0	0	0	0	0	0	0
9375fc63df465b5ac829f87c32f53e72	d__Bacteria; p__Proteobacteria; c__Alphaproteobacteria; o__Kiloniellales; f__Kiloniellaceae; g__Pelagibius; s__uncultured_Alphaproteobacteria	0.975655	0.000862204	0.00114291	0	0	0	0	0	0	0.000373294	0	0	0	0	0	0	0
191b8d73537efd3942c871f71ab9cfa2	d__Bacteria; p__Planctomycetota; c__Planctomycetes; o__Pirellulales; f__Pirellulaceae; g__Rhodopirellula; s__planctomycete_MS3057	0.75677	0.000679312	0.00100576	0.000768552	0	0	0	0	0	0	0	0	0	0	0	0	0
76b4e109919804ffe0647aa5b20c0d9b	d__Bacteria; p__Spirochaetota; c__Spirochaetia; o__Spirochaetales; f__Spirochaetaceae; g__Sediminispirochaeta; s__uncultured_bacterium	0.943917	0.000391911	0	0	0	0.000531699	0	0	0	0.0012532	0	0	0	0	0	0.000416878	0
566e291182883399b54de6bb83e5e987	d__Bacteria; p__Proteobacteria; c__Alphaproteobacteria; o__Micavibrionales; f__Micavibrionaceae; g__uncultured; s__uncultured_organism	0.985772	0.000365784	0	0.00145171	0	0	0	0.000830177	0	0	0	0	0	0	0	0	0
810b66d3b9a4167a5f1334366ff0ab74	d__Bacteria; p__Bacteroidota; c__Bacteroidia; o__Chitinophagales; f__Saprospiraceae; g__uncultured; s__uncultured_bacterium	0.915841	0.000209019	0	0.000284649	0	0.000607656	0	0.000933949	0	0	0	0	0	0	0	0.000565762	0
f0a1289042f3b2cfa4e4cfed9b691256	d__Bacteria; p__Bacteroidota; c__Bacteroidia; o__Flavobacteriales; f__Flavobacteriaceae; g__Aureisphaera; s__uncultured_Bacteroidetes	0.998814	0.000209019	0.000228582	0	0.000424674	0	0.000289567	0	0.000432374	0.000426621	0.000300631	0	0	0	0	0	0.000212821
ed5dbaf78157bd03e0f299ebb8dfbd59	d__Bacteria; p__Planctomycetota; c__OM190; o__OM190; f__OM190; g__OM190	0.999996	0	0	0	0.000460063	0	0	0	0.000999865	0.000506613	0.000701473	0	0	0	0	0	0
f9c278c7820a4398e8039e15dcb59fb3	d__Bacteria; p__Bacteroidota; c__Bacteroidia; o__Chitinophagales; f__uncultured; g__uncultured	0.99858	0	0	0	0.000424674	0	0	0	0	0	0	0.000717902	0.000287274	0.00157601	0	0	0
0772fe7b38885deea64330509b583e1e	d__Bacteria; p__Acidobacteriota; c__Thermoanaerobaculia; o__Thermoanaerobaculales; f__Thermoanaerobaculaceae; g__Subgroup_10; s__uncultured_bacterium	0.937308	0	0	0	0	0.000531699	0	0	0.000297257	0.000239974	0.00105221	0	0	0	0	0.000416878	0
4539041cbd59377e3c2a0489c73fadb1	d__Bacteria; p__Bacteroidota; c__Bacteroidia; o__Bacteroidales	0.975106	0	0	0	0	0	0	0	0	0.000186647	0	0	0	0	0.000876931	0	0.00101681
8d4b400b577ec8fc20944bf05d8ce00b	d__Bacteria; p__Proteobacteria; c__Gammaproteobacteria; o__Chromatiales; f__Sedimenticolaceae; g__Sedimenticola	0.964815	0.000757695	0.000708604	0.000483903	0	0	0	0	0.000216187	0.000293302	0	0	0	0	0	0	0
8e259bfc5cd1a8d59f34ac8dd545efc3	d__Bacteria; p__Myxococcota; c__Polyangia; o__Nannocystales; f__Nannocystaceae; g__Nannocystaceae; s__uncultured_bacterium	0.94623	0.000653185	0.000914328	0.000882412	0	0	0	0	0	0	0	0	0	0	0	0	0
c07e3d5b7dde7c0ab2f7a8d410a8e913	d__Bacteria; p__Proteobacteria; c__Alphaproteobacteria; o__Parvibaculales; f__Parvibaculaceae; g__Pyruvatibacter; s__Pyruvatibacter_mobilis	0.85118	0.000287401	0.00107433	0.000426973	0	0	0	0	0	0	0.00057621	0	0	0	0	0	0
0f0e0317d80ce234719349e1dad8b61d	d__Bacteria; p__Bacteroidota; c__Bacteroidia; o__Chitinophagales; f__Saprospiraceae; g__Lewinella; s__Lewinella_nigricans	0.869848	0	0	0.00139478	0	0	0	0	0.000540468	0	0.00067642	0	0	0	0	0	0
7ec7ac9daaef538c9c49b217915683a5	d__Bacteria; p__Bacteroidota; c__Bacteroidia; o__Chitinophagales; f__Saprospiraceae; g__uncultured	0.770559	0	0	0.000142324	0.00130941	0	0	0	0.000297257	0.000106655	0.000977052	0	0	0	0	0	0
c5de757a1681587659ed97a9aeb293c5	d__Bacteria; p__Spirochaetota; c__Spirochaetia; o__Spirochaetales; f__Spirochaetaceae; g__Spirochaeta_2; s__uncultured_organism	0.793334	0	0	0	0	0.00113936	0	0.000285373	0	0	0	0	0	0	0	0.00119108	0
76594c57853e2a25c2e75c95fa54a171	d__Bacteria; p__Proteobacteria; c__Alphaproteobacteria	0.9998	0	0	0	0	0.00111404	0	0.000415088	0.000594514	0	0	0	0	0	0	0.000416878	0
e4d7751ff7a6644d8584a5f307e3f9e3	d__Bacteria; p__Spirochaetota; c__Spirochaetia; o__Spirochaetales; f__Spirochaetaceae	0.999658	0	0	0	0	0.000835528	0	0.00085612	0	0	0	0	0	0	0	0.000893309	0
5fc3a0f84dd0f9b0839ddfa119060d0f	d__Bacteria; p__Proteobacteria; c__Alphaproteobacteria	0.999557	0.000627058	0.000731462	0.000426973	0	0	0	0	0	0.000639932	0	0	0	0	0	0	0
f008a6fc148eb3440fba700107ae4745	d__Bacteria; p__Desulfobacterota; c__Desulfobacteria; o__Desulfobacterales; f__Desulfosarcinaceae	0.843114	0	0.000525738	0	0	0	0.000558451	0	0	0	0	0	0	0	0.000839615	0	0
0d0a2e66fce236d79157a8a1438a2b0f	d__Bacteria; p__Bacteroidota; c__Bacteroidia; o__Bacteroidales	0.999429	0	0	0	0	0.000987442	0	0.000752348	0	0	0	0	0	0	0	0.000803978	0
93d0603418c5a723ab36e561d296df9d	d__Bacteria; p__Chloroflexi; c__Anaerolineae; o__SBR1031; f__SBR1031; g__SBR1031	0.997659	0	0	0	0	0.000987442	0	0.000492918	0	0	0	0	0	0	0	0.00110175	0
4dd962c3e6ccf88cbec326cf7c28ee64	d__Bacteria; p__Proteobacteria; c__Alphaproteobacteria; o__Caulobacterales; f__Parvularculaceae; g__Parvularcula	0.950988	0	0	0	0	0.000734252	0	0.00171224	0	0	0	0	0	0	0	0	0
dea28a92169c523f1c3a83757337370f	d__Bacteria; p__Actinobacteriota; c__Acidimicrobiia; o__Microtrichales; f__Microtrichaceae; g__uncultured; s__uncultured_bacterium	0.768532	0	0	0	0	0.000708933	0	0.000752348	0	0	0	0	0	0	0	0.00113152	0
0d52758540e7b906a8414b7d90b9f727	d__Bacteria; p__Proteobacteria; c__Alphaproteobacteria; o__Sphingomonadales; f__Sphingomonadaceae	1	0	0	0	0	0.000658295	0	0.000441031	0	0	0	0	0	0.000894492	0	0.000923086	0
f68b0dfe3d0d02ca98ff95bf5cec7f4c	d__Bacteria; p__Proteobacteria; c__Alphaproteobacteria; o__Micavibrionales; f__Micavibrionaceae; g__uncultured	0.999887	0	0	0	0	0.000329147	0	0.0016863	0	0	0	0	0	0	0	0.000506208	0
92d0049a8df4dc8ed90873a4a4aa1e15	d__Bacteria; p__Proteobacteria; c__Alphaproteobacteria; o__Caulobacterales; f__Hyphomonadaceae; g__Hyphomonas	0.780121	0	0	0	0	0.000202552	0	0.000648576	0	0	0	0	0.000517093	0.00187417	0	0	0
b16c8714850a79ca9753b49e1b1f0435	d__Bacteria; p__Proteobacteria; c__Alphaproteobacteria	1	0	0	0	0	0	0	0.000544804	0	0	0.00185389	0	0	0	0	0	0
65262cb6a9c3b528519b8ce0100df55e	d__Bacteria; p__Proteobacteria; c__Alphaproteobacteria; o__Rhodobacterales; f__Rhodobacteraceae	0.999977	0	0	0	0	0	0	0	0	0	0	0	0.000775639	0.00289645	0	0	0
d67e3fce0fef21ec70b5426cf50ab2c8	d__Bacteria; p__Proteobacteria; c__Alphaproteobacteria; o__Caulobacterales; f__Parvularculaceae	0.999996	0.000496421	0.000411447	0.000455438	0	0	0	0	0	0.000693259	0.000375789	0	0	0	0	0	0
f1cd9d2083fb6d532e43b8b2df47f7ae	d__Bacteria; p__Proteobacteria; c__Alphaproteobacteria; o__Sphingomonadales; f__Sphingomonadaceae; g__Altererythrobacter	0.872836	0	0	0	0.000743179	0	0	0	0.000297257	0.00130653	0.000325684	0	0	0	0	0	0
0c7d6337ee47845deb5b7e38b718efa5	d__Bacteria; p__Proteobacteria; c__Alphaproteobacteria; o__Rhodospirillales; f__Rhodospirillaceae; g__Candidatus_Riegeria; s__uncultured_bacterium	0.999728	0	0	0	0	0	0.000289567	0	0	0	0	0	0	0	0.000242555	0	0.00158434
92d3bab3017c83e272f6035380b674d5	d__Bacteria; p__Bacteroidota; c__Bacteroidia; o__Chitinophagales; f__Saprospiraceae; g__uncultured	0.982206	0	0	0	0	0	0.000206834	0	0	0	0	0.00103907	0.000833094	0	0	0	0
1568cac4fd99fed5c5cde375dc77e113	d__Bacteria; p__Bdellovibrionota; c__Bdellovibrionia; o__Bdellovibrionales; f__Bdellovibrionaceae; g__OM27_clade; s__uncultured_organism	0.993119	0	0	0	0	0	0	0	0	0	0	0.000982393	0.00120655	0	0	0	0
e1555edfe530a8caa8407a72b3381017	d__Bacteria; p__Planctomycetota; c__Phycisphaerae; o__mle1-8; f__mle1-8; g__mle1-8; s__uncultured_organism	0.901132	0.000966714	0	0.000882412	0	0.000632975	0	0	0	0	0	0	0	0	0	0	0
75fc08ef36f4236e6bb942d1b7dfd9c5	d__Bacteria; p__Chloroflexi; c__Anaerolineae; o__SBR1031; f__SBR1031; g__SBR1031; s__uncultured_microorganism	0.954045	0	0.00144007	0.000853947	0	0	0	0	0	0	0	0	0	0	0	0	0
27c6b9f8e5452ab0d14dd0aa668b23a1	d__Bacteria; p__Proteobacteria; c__Alphaproteobacteria; o__Rhizobiales; f__Methyloligellaceae; g__uncultured	0.720673	0	0.00075432	0.000540833	0	0	0	0	0	0	0.00102716	0	0	0	0	0	0
b9b51915be4d9c16b1bbcd3acba10386	d__Bacteria; p__Proteobacteria; c__Gammaproteobacteria; o__pItb-vmat-80; f__pItb-vmat-80; g__pItb-vmat-80; s__uncultured_gamma	0.899073	0	0.00050288	0	0.000318505	0	0.000413668	0	0.000405351	0.000319966	0.000150316	0	0	0	0.000167923	0	0
7c332df98b02b7d2b03872406c05b54a	d__Bacteria; p__Bacteroidota; c__Rhodothermia; o__Rhodothermales; f__Rhodothermaceae; g__uncultured; s__uncultured_bacterium	0.963612	0	0	0	0	0	0.000434351	0	0	0	0	0.000510088	0.000919276	0	0	0	0.000307409
0ec7d65c7deb2d1750eded0510d7e545	d__Bacteria; p__Proteobacteria; c__Gammaproteobacteria; o__Chromatiales; f__Chromatiaceae; g__Candidatus_Thiobios; s__bacterium	0.992202	0	0	0	0	0	0	0	0.00210782	0	0.000375789	0	0	0	0	0	0
d8776e0425ff077508268730048c45e9	d__Bacteria; p__Proteobacteria; c__Alphaproteobacteria; o__Rhodobacterales; f__Rhodobacteraceae	0.996298	0	0	0	0	0	0	0	0.00113498	0.00135985	0	0	0	0	0	0	0
72033671e83f580b8cc4bed2c2e4c523	d__Bacteria; p__Proteobacteria; c__Alphaproteobacteria	1	0	0	0	0	0	0	0	0.000891771	0	0.00150316	0	0	0	0	0	0
dfd55174746ba9912833e4f0d6c0b423	d__Bacteria; p__Proteobacteria; c__Gammaproteobacteria; o__Burkholderiales; f__Oxalobacteraceae	0.968274	0	0	0	0	0	0	0	0	0.00229309	0.000175368	0	0	0	0	0	0
8840a12f05921d241cc5da6615c41085	d__Bacteria; p__Bdellovibrionota; c__Bdellovibrionia; o__Bdellovibrionales; f__Bdellovibrionaceae; g__OM27_clade	0.999999	0.000914459	0.000411447	0.00111013	0	0	0	0	0	0	0	0	0	0	0	0	0
937c28efed5e8d24e0c59c555ae6a1a2	d__Bacteria	1	0.000287401	0	0	0	0.000531699	0	0	0	0	0.000350737	0	0	0	0	0.00136974	0
611facd89c2c02b8691a1847a7f0d2cd	d__Bacteria; p__Planctomycetota; c__OM190; o__OM190; f__OM190; g__OM190; s__uncultured_bacterium	0.920151	0.000235147	0.000182866	0	0	0.000151914	0	0	0.000513444	0.00034663	0.000450947	0	0	0	0.000261214	0.000148885	0
280ab39deebba21f36c30138023fb08b	d__Bacteria; p__Bacteroidota; c__Bacteroidia; o__Flavobacteriales; f__Flavobacteriaceae; g__Robiginitalea; s__uncultured_bacterium	0.736806	0	0	0	0.000460063	0.000455742	0.000227517	0	0	0.000373294	0.000250526	0	0	0	0.000205239	0	0.000354702
f669ea157680500376a29e2d5e2e1dcd	d__Bacteria; p__Proteobacteria; c__Alphaproteobacteria; o__Rhodobacterales; f__Rhodobacteraceae	0.999956	0	0	0	0	0.000759571	0	0.000700462	0	0	0	0	0	0	0	0.00104219	0
53385a625d6eb108cfceb4d891974986	d__Bacteria; p__Cyanobacteria; c__Cyanobacteriia; o__Chloroplast; f__Chloroplast; g__Chloroplast	1	0	0	0	0	0.000607656	0	0.000933949	0	0	0	0	0	0	0	0.000952863	0
1021c44ef00142f663a474fdfac6831c	d__Bacteria; p__Proteobacteria; c__Gammaproteobacteria; o__Chromatiales; f__Chromatiaceae; g__Candidatus_Thiobios; s__uncultured_bacterium	0.884307	0	0	0	0	0	0.00119964	0	0	0.00090657	0	0	0	0	0	0	0
50a18276c406494ed356fd7703aa6dd2	d__Bacteria; p__Bacteroidota; c__Bacteroidia; o__Bacteroidales; f__Prolixibacteraceae; g__uncultured	0.90941	0	0	0	0	0	0.000972119	0	0	0	0	0	0	0	0.000839615	0	0
c383265311d5b4fc9b6d77e12e6b91d4	d__Bacteria; p__Spirochaetota; c__Spirochaetia; o__Spirochaetales; f__Spirochaetaceae; g__Spirochaeta_2; s__uncultured_Spirochaetes	0.999541	0	0	0	0	0	0.000496401	0	0	0.00111988	0	0	0	0	0.000485111	0	0
67f142ac66323126de5026362b572066	d__Bacteria; p__Proteobacteria; c__Gammaproteobacteria; o__Nitrosococcales; f__Methylophagaceae; g__Methylophaga; s__uncultured_Methylophaga	0.983121	0	0	0	0	0	0.000351617	0	0.00024321	0	0	0	0	0	0	0	0.00156069
07dc8f38f8352fde9feaeec1cf008dce	d__Bacteria; p__Desulfobacterota; c__Desulfobacteria; o__Desulfobacterales; f__Desulfosarcinaceae	0.991895	0	0	0	0	0	0	0	0	0.00122654	0	0	0	0	0.000858273	0	0
67015fe3e38f6419af79a271782fa2d9	d__Bacteria; p__Proteobacteria; c__Alphaproteobacteria; o__Caulobacterales; f__Hyphomonadaceae; g__Maricaulis	1	0	0	0	0	0	0	0	0	0	0.00212947	0	0.000201092	0	0	0	0
9f8dec4c3a6cfd8742fe34189eb0e4f6	d__Bacteria; p__Proteobacteria; c__Alphaproteobacteria; o__Micavibrionales; f__Micavibrionaceae; g__uncultured	0.999872	0.000992841	0	0.00150864	0	0	0	0	0	0	0	0	0	0	0	0	0
01c5270958dcf6ef779119a1edd29b52	d__Bacteria; p__Proteobacteria; c__Alphaproteobacteria; o__Paracaedibacterales; f__Paracaedibacteraceae; g__uncultured; s__uncultured_bacterium	0.792103	0	0.000228582	0	0	0.000177233	0	0.000830177	0	0	0.000375789	0	0	0	0	0.000803978	0
5555e862ed1dcf639063369c6bdde87f	d__Bacteria; p__Proteobacteria; c__Gammaproteobacteria; o__Oceanospirillales; f__Halomonadaceae; g__Salinicola	0.998635	0	0	0.000227719	0	0	0	0	8.10701e-05	0	0.00200421	0	0	0	0	0	0
dbf7f6ead5c5ed30ec313b34c4341a8a	d__Bacteria; p__Proteobacteria; c__Alphaproteobacteria; o__Micavibrionales; f__Micavibrionaceae; g__uncultured	0.998459	0	0	0	0	0.00154446	0	0.000778291	0	0	0	0	0	0	0	0	0
977d95a064ee93c6eac4346b24e34c1a	d__Bacteria; p__Bacteroidota; c__Bacteroidia; o__Chitinophagales; f__Saprospiraceae; g__uncultured	0.771605	0	0	0	0	0.000455742	0	0.00158252	0	0	0	0	0	0	0	0.000357324	0
79ebf87e8c0cc990185277fe0103ccd9	d__Bacteria; p__Proteobacteria; c__Alphaproteobacteria; o__Caulobacterales; f__Hyphomonadaceae; g__Hyphomonas; s__uncultured_bacterium	0.941755	0	0	0	0	0.000405104	0	0.000337259	0	0	0	0	0.000430911	0.00132044	0	0.000476432	0
fba1908aea4511aaeb4139429d086c19	d__Bacteria; p__Bacteroidota; c__Bacteroidia; o__Bacteroidales; f__SB-5; g__SB-5	0.91789	0	0	0	0	0	0.00140647	0	0	0	0	0	0	0	0.000429137	0	0
02012dd394c400325adaee7a9b5d8bae	d__Bacteria; p__Verrucomicrobiota; c__Kiritimatiellae; o__Kiritimatiellales; f__Kiritimatiellaceae; g__R76-B128	1	0	0	0	0	0	0.000579135	0	0	0	0	0	0	0	0.000503769	0	0.000851285
db106fd17937f41b1ff14e445593316e	d__Bacteria; p__Proteobacteria; c__Gammaproteobacteria; o__Cellvibrionales; f__Halieaceae	0.999987	0	0	0	0	0	0.000579135	0	0.000567491	0.000613268	0	0	0	0	0	0	0.000449289
888a6c30bd0920e72c585f8e37c296bd	d__Bacteria; p__Proteobacteria; c__Alphaproteobacteria; o__Caulobacterales; f__Hyphomonadaceae; g__uncultured; s__uncultured_Rhodobacterales	0.980212	0.000914459	0.000731462	0.000654692	0	0	0	0	0	0	0	0	0	0	0	0	0
357a9bfc21876c800722f30bdff9518b	d__Bacteria; p__Planctomycetota; c__Planctomycetes; o__Pirellulales; f__Pirellulaceae; g__Pirellula	0.997897	0.000783822	0	0	0	0	0.000310251	0	0	0	0.000425894	0	0	0	0	0	0.000662111
758c615985cfcf2c4c525ce88b9b5a48	d__Bacteria; p__Proteobacteria; c__Alphaproteobacteria; o__Kiloniellales; f__Kiloniellaceae; g__uncultured; s__uncultured_Rhodospirillaceae	0.986575	0.000574803	0.00107433	0.000597763	0	0	0	0	0	0	0	0	0	0	0	0	0
6916a41f454d3679e4cc85f1fba7e2f6	d__Bacteria; p__NB1-j; c__NB1-j; o__NB1-j; f__NB1-j; g__NB1-j	1	0.000548675	0.000982902	0.000740087	0	0	0	0	0	0	0	0	0	0	0	0	0
157f15a2322956d12829685ab067cd1c	d__Bacteria; p__Chloroflexi; c__Anaerolineae; o__SBR1031; f__SBR1031; g__SBR1031; s__uncultured_bacterium	0.896205	0.000130637	0	0.000284649	0.000389284	0	0	0	0.000594514	0.000293302	0.00057621	0	0	0	0	0.000238216	0
f9b690819b68f4f7153dd882874e4d69	d__Bacteria; p__Proteobacteria; c__Alphaproteobacteria; o__Defluviicoccales; f__uncultured; g__uncultured	0.885125	0	0.000388589	0.000284649	0.000955515	0	0	0	0.000594514	0	0.000350737	0	0	0	0	0	0
3d2c0572b8b3a8f1c9628c741a8ff796	d__Bacteria; p__Proteobacteria; c__Alphaproteobacteria; o__Micavibrionales; f__Micavibrionaceae; g__uncultured; s__uncultured_bacterium	0.931159	0	0.00025144	0	0	0.000227871	0	0.000570747	0.000324281	0.000373294	0.000551157	0	0	0	0	0	0
2087698743b69a1331420284448e7eaf	d__Bacteria; p__Bacteroidota; c__Bacteroidia; o__Chitinophagales; f__37-13; g__37-13; s__uncultured_Bacteroidetes	0.998817	0	0.000137149	0	0	0.00025319	0	0.000155658	0	0	5.01052e-05	0.000132245	0.000833094	0.000766708	0	0.000357324	0
a07e6ced4ab1bc02e3df3d95c2d7fdcc	d__Bacteria; p__Bacteroidota; c__Bacteroidia; o__Flavobacteriales; f__Weeksellaceae; g__uncultured; s__uncultured_organism	0.946259	0	0	0	0.000955515	0	0	0	0.000270234	0	0	0	0.00106291	0.000681518	0	0	0
713c65778664234e176fe309e4289e51	d__Bacteria; p__Desulfobacterota; c__Desulfuromonadia; o__PB19; f__PB19; g__PB19; s__uncultured_bacterium	0.956682	0	0	0	0	0.00078489	0	0	0	0	0.000250526	0	0	0	0	0.00145907	0
ee0dc6a4361696cc3254a952fa95c59e	d__Bacteria; p__Bacteroidota; c__Bacteroidia; o__Cytophagales; f__Cyclobacteriaceae; g__uncultured; s__uncultured_deep-sea	0.999965	0	0	0	0	0.000734252	0	0	0	0.000719923	0	0	0	0.000638923	0.000111949	0	0.000307409
3673b02f8d76cb5f73f3776da8a11ee2	d__Bacteria; p__Proteobacteria; c__Gammaproteobacteria; o__Oceanospirillales; f__Marinomonadaceae; g__Marinomonas	0.999971	0	0	0	0	0.000151914	0	0	0	0	0	0	0.0024131	0	0	0	0
14a317b849dffe57b0393a0739c61f8e	d__Bacteria; p__Chloroflexi; c__Anaerolineae; o__SBR1031; f__SBR1031; g__SBR1031; s__uncultured_bacterium	0.729292	0	0	0	0	0	0	0	0.00140522	0.000719923	0	0	0	0	0	0	0.000260115
cddaa10e781d256996ce772b0ed7c3b5	d__Bacteria; p__Proteobacteria; c__Alphaproteobacteria; o__Kordiimonadales; f__uncultured; g__uncultured	1	0	0	0	0	0	0	0	0.000837725	0.000853242	0.00067642	0	0	0	0	0	0
89a00801e4c7bbdf5e37bc632f861c7c	d__Bacteria; p__Spirochaetota; c__Spirochaetia; o__Spirochaetales; f__Spirochaetaceae; g__Spirochaeta; s__uncultured_spirochete	0.993231	0.000627058	0.000982902	0.000569298	0	0	0	5.18861e-05	0	0	0	0	0	0	0	0	0
3b9a6ecfe7f77f2f74dafdc4e66bc65d	d__Bacteria; p__Proteobacteria; c__Alphaproteobacteria; o__Parvibaculales; f__PS1_clade; g__PS1_clade; s__uncultured_bacterium	0.732458	0.000496421	0.000320015	0.000597763	0	0	0	0	0	0	0.000876841	0	0	0	0	0	0
7109edc6e860f77df0bd800d7b65c506	d__Bacteria; p__Desulfobacterota; c__Desulfovibrionia; o__Desulfovibrionales; f__Desulfovibrionaceae; g__Desulfovibrio	0.838052	0	0	0.000597763	0	0	0	0	0.000135117	0	0.001428	0	0.000172364	0	0	0	0
77d5900636ed71e8526327bd6b84b5e3	d__Bacteria; p__Proteobacteria; c__Alphaproteobacteria	0.999999	0	0	0	0	0.00149382	0.000351617	0	0	0	0	0	0	0	0.000242555	0	0
8bbb7b4f119aa0e8374d1a42f790aa88	d__Bacteria; p__Proteobacteria; c__Alphaproteobacteria	0.946216	0	0	0	0	0.000405104	0	0	0	0	0	0	0	0.00310943	0	0	0
c68da17df41f8b7a72ca7e6bd23b88d9	d__Bacteria; p__Proteobacteria; c__Gammaproteobacteria; o__JTB23; f__JTB23; g__JTB23	0.832861	0	0	0	0	0	0.000682552	0	0	0	0	0	0	0	0.000541085	0	0.000638464
cd10802000c6b2764cefe5bdbcdbac12	d__Bacteria; p__Spirochaetota; c__Spirochaetia; o__Spirochaetales; f__Spirochaetaceae; g__Sediminispirochaeta; s__uncultured_bacterium	0.999832	0	0	0	0	0	0.000475718	0	0	0	0	0	0	0	0.000205239	0	0.00130057
5d62a305df7d2cad27191efae6385729	d__Bacteria; p__Bdellovibrionota; c__Bdellovibrionia; o__Bacteriovoracales; f__Bacteriovoracaceae; g__Peredibacter; s__uncultured_Bacteriovorax	0.936594	0	0	0	0	0	0	0	0	0	0	0	0.0011491	0.00208715	0	0	0
beaf853d6bbf89db61a21c97ed31d41c	d__Bacteria; p__Proteobacteria; c__Alphaproteobacteria; o__Rhodobacterales; f__Rhodobacteraceae	0.980809	0.0010451	0.00109719	0	0	0	0	0	0	0	0	0	0	0	0	0	0
c11fed0947c18b3d216ccdf2373a3591	d__Bacteria; p__Proteobacteria; c__Alphaproteobacteria; o__Rhodobacterales; f__Rhodobacteraceae	0.999996	0.000731567	0.000822895	0.000683157	0	0	0	0	0	0	0	0	0	0	0	0	0
3ec01a3a226dd6912b3b9134f4470cf4	d__Bacteria; p__Proteobacteria; c__Gammaproteobacteria; o__Steroidobacterales; f__Woeseiaceae; g__JTB255_marine_benthic_group; s__uncultured_organism	0.998096	0.000182892	0	0.000313114	0.000460063	0.000227871	0	0	0	0.000213311	0.000300631	0.000188922	0	0.000766708	0	0	0
a2c216fbbb62aeb896f362046ee08760	d__Bacteria; p__Proteobacteria; c__Gammaproteobacteria	0.999999	0	0	0	0.00123863	0	0	0	0.000891771	0.000533276	0	0	0	0	0	0	0
8cacfb40d5dfd9df63d07865f61c840d	d__Bacteria; p__Planctomycetota; c__OM190; o__OM190; f__OM190; g__OM190; s__uncultured_bacterium	0.800633	0	0	0	0.000990905	0	0	0	0.000837725	0	0.000726526	0	0	0	0	0	0
dd061b657b02bcb27433cfb0ae47a36e	d__Bacteria; p__Spirochaetota; c__Spirochaetia; o__Spirochaetales; f__Spirochaetaceae; g__Candidatus_Marispirochaeta	0.909607	0	0	0	0	0	0.0011169	0	0	0	0	0	0	0	0.000634376	0	0
7aed82422fe661d23cf6eb6ec26cf703	d__Bacteria; p__Bacteroidota; c__Bacteroidia; o__Bacteroidales; f__SB-5; g__SB-5; s__bacterium_YC-LK-LKJ31	0.948448	0	0	0	0	0	0	0	0	0.0012532	0	0	0	0	0.000764982	0	0
ae8a6e5298872df5f49a267de0c8cb7a	d__Bacteria; p__Bacteroidota; c__Bacteroidia; o__Chitinophagales; f__Saprospiraceae; g__Lewinella; s__uncultured_bacterium	0.894041	0	0	0	0	0	0	0	0	0	0	0.000358951	0.00066073	0.00195936	0	0	0
7f37f7ab1b8d025ee00156786914e237	d__Bacteria; p__Bacteroidota; c__Bacteroidia; o__Chitinophagales; f__Saprospiraceae; g__uncultured	0.823548	0.00109735	0.000617171	0.000512368	0	0	0	0	0	0	0	0	0	0	0	0	0
9adbb16af8104a4d1937c916dcfbdf80	d__Archaea; p__Asgardarchaeota; c__Lokiarchaeia; o__Lokiarchaeia; f__Lokiarchaeia; g__Lokiarchaeia; s__uncultured_archaeon	0.996661	0.00060093	0.000982902	0.000597763	0	0	0	0	0	0	0	0	0	0	0	0	0
c82c96fe371252775cd6ea0c7817b66c	d__Bacteria; p__Proteobacteria; c__Gammaproteobacteria	1	0.000574803	0.00148578	0	0	0	0	0	0	0	0	0	0	0	0	0	0
c3bb2885f54fdd1412d554cea7977784	d__Bacteria; p__Desulfobacterota; c__Desulfuromonadia; o__Bradymonadales; f__Bradymonadales; g__Bradymonadales	0.999943	0.000287401	0.00025144	0.000199254	0	0.000177233	0	0.000155658	0	0	0.000501052	0	0.000402183	0	0	0.000327547	0
25d02d00ff61438f25368f10ecd33efc	d__Bacteria; p__Myxococcota; c__Polyangia; o__Blfdi19; f__Blfdi19; g__Blfdi19; s__uncultured_bacterium	0.949214	0	0	0	0.000495452	0	0.000413668	0	0.000270234	0	0	0.000207814	0	0	0.000205239	0	0.000496583
38ec2106d33c0d4820fe3b7c60fcc31e	d__Bacteria; p__Bacteroidota; c__Bacteroidia; o__Flavobacteriales; f__Flavobacteriaceae; g__Maribacter	0.83083	0	0	0	0	0.000860847	0	0.000518861	0	0	0	0	0	0	0	0.00098264	0
6fca66d1a7042080792760d4d7c79a26	d__Bacteria; p__Cyanobacteria; c__Cyanobacteriia; o__Chloroplast; f__Chloroplast; g__Chloroplast; s__Planoglabratella_opercularis	0.784955	0	0	0	0	0	0.00132374	0	0	0	0	0	0	0	0	0	0.000543877
5ca17b6e7c0de9ef48ae89d0b0f43ba4	d__Bacteria; p__Myxococcota; c__Polyangia; o__Polyangiales; f__BIrii41; g__BIrii41	0.999999	0	0	0	0	0	0.000392984	0	0	0	0	0	0	0	0	0	0.00160798
4e71250cea43536e6a20881fb7b11fe6	d__Bacteria; p__Verrucomicrobiota; c__Kiritimatiellae; o__Kiritimatiellales; f__Kiritimatiellaceae; g__MSBL3	1	0	0	0	0	0	0	0	0	0.000479949	0	0	0	0	0.000709008	0	0.000733051
aa39a591e2cb76374a32aa59950131a3	d__Bacteria; p__Bdellovibrionota; c__Bdellovibrionia; o__Bdellovibrionales; f__Bdellovibrionaceae; g__OM27_clade; s__uncultured_organism	0.808877	0	0	0	0	0	0	0	0	0	0	0	0.000459638	0.00302424	0	0	0
e8e5a98bb2c78d9d38ba6ac1cbaa259d	d__Bacteria; p__Proteobacteria; c__Alphaproteobacteria; o__uncultured; f__uncultured; g__uncultured	0.779034	0	0.000411447	0.000768552	0	0	0	0	0	0	0	0	0.000861821	0.000468544	0	0	0
b5532657631d07de8c6059dc7d17c295	d__Bacteria; p__Proteobacteria; c__Alphaproteobacteria; o__Rhodobacterales; f__Rhodobacteraceae; g__Limibaculum; s__uncultured_organism	0.999301	0	0.000182866	0.000740087	0	0.000683614	0	0	0.000270234	0.000399957	0	0	0	0	0	0	0
b529d8cbe79ef54acc802f48e6be3875	d__Bacteria; p__Campilobacterota; c__Campylobacteria; o__Campylobacterales; f__Sulfurovaceae; g__Sulfurovum	0.99988	0	0	0	0.000743179	0	0	0	0.000702608	0	0	0	0	0	0	0	0.000922226
0576120b8b60a300db7a75487bc66001	d__Bacteria; p__Proteobacteria; c__Alphaproteobacteria	0.999819	0	0	0	0	0	0	0	0.000675584	0.00090657	0.000250526	0	0	0	0	0.000506208	0
540b97d67054df786372418048589dca	d__Bacteria; p__Proteobacteria; c__Gammaproteobacteria; o__HOC36; f__HOC36; g__HOC36; s__uncultured_bacterium	0.7164	0.000653185	0.000845753	0.000654692	0	0	0	0	0	0	0	0	0	0	0	0	0
db3a10d73f16491ab207f5aa80fde924	d__Bacteria; p__Desulfobacterota; c__Desulfuromonadia; o__Desulfuromonadia	0.994074	0	0.00123434	0.000882412	0	0	0	0	0	0	0	0	0	0	0	0	0
f56b7e62ccc1731eda9dd4b97ed64b1f	d__Bacteria; p__Calditrichota; c__Calditrichia; o__Calditrichales; f__Calditrichaceae; g__Caldithrix; s__uncultured_bacterium	1	0	0.000160007	0	0	0.000202552	0.000392984	0	0.000135117	0.000373294	0	0	0	0	0.00039182	0	0.000260115
512b793caa36c110ebf61fffca8a2f61	d__Bacteria; p__Spirochaetota; c__Spirochaetia; o__Spirochaetales; f__Spirochaetaceae; g__Salinispira; s__Salinispira_pacifica	0.990683	0	0	0.000683157	0	0.000860847	0	0.000700462	0	0	0	0	0	0	0	0	0
148494fdc07fb67574723ea71eac1620	d__Bacteria; p__Actinobacteriota; c__Actinobacteria	0.909865	0	0	0	0	0	0.000723918	0	0	0	0	0	0	0	0.000541085	0	0.000496583
e3ad31f4666dacdef8bfab33163f630a	d__Bacteria; p__Desulfobacterota; c__Desulfobulbia; o__Desulfobulbales; f__Desulfocapsaceae	0.999993	0	0	0	0	0	0.000496401	0	0	0.000319966	0	0	0	0	0.000279872	0	0.000803992
e8c9da737d03313bc1c5a1323f110938	d__Bacteria; p__Bacteroidota; c__Bacteroidia; o__Bacteroidales; f__Prolixibacteraceae; g__Roseimarinus; s__uncultured_bacterium	0.917247	0	0	0	0	0	0	0	0	0	0	0	0.000172364	0	0.000932905	0	0.000685758
cd50b74917a47f3e71caf4ae0b435bac	d__Bacteria; p__Proteobacteria; c__Alphaproteobacteria; o__Micavibrionales; f__uncultured; g__uncultured; s__uncultured_bacterium	0.703745	0	0	0	0	0	0	0	0	0	0	0	0	0	0.000522427	0	0.00134787
3d17d48125c2bb748fbca765270a4d0d	d__Bacteria; p__Latescibacterota; c__Latescibacterota; o__Latescibacterota; f__Latescibacterota; g__Latescibacterota; s__uncultured_organism	0.709608	0.000731567	0	0	0	0.00050638	0	0	0	0	0	0	0	0	0	0	0.000851285
deb58dd5ed7c1a6a7304a988aa7453ec	d__Bacteria; p__Bacteroidota; c__Bacteroidia; o__Chitinophagales; f__Saprospiraceae	1	0	0.000914328	0.00125246	0	0	0	0	0	0	0	0	0	0	0	0	0
497b1579045fd3df3b575f2ed3f4fe99	d__Bacteria; p__Proteobacteria; c__Alphaproteobacteria; o__Caulobacterales; f__Hyphomonadaceae; g__uncultured; s__uncultured_bacterium	0.901411	0	0	0	0.00191103	0	0	0	0	0.000799915	0	0	0	0	0	0	0
e9f5e89578ed5d6d3468396e674a8b2e	d__Bacteria; p__Proteobacteria; c__Alphaproteobacteria	0.999862	0	0	0	0.000389284	0	0	0	0.000378327	0.000293302	0	0	0	0.00204455	0	0	0
04565a136c4593252df2e40eb6be2c19	d__Bacteria; p__Latescibacterota; c__Latescibacterota; o__Latescibacterota; f__Latescibacterota; g__Latescibacterota; s__uncultured_Acidobacterium	0.965388	0	0	0	0.000318505	0.000329147	0	0.000518861	0.000270234	0.000266638	0.000200421	0	0	0	0	0.000416878	0
4700cb3db0c239e1fd225b3a54929faf	d__Bacteria; p__Planctomycetota; c__Planctomycetes; o__Pirellulales; f__Pirellulaceae; g__uncultured	0.705845	0	0	0	0	0.0010634	0	0.00085612	0	0	0	0	0	0	0	0.000267993	0
ec1a7414525fb229057d171553ee12da	d__Bacteria; p__Bacteroidota; c__Bacteroidia; o__Flavobacteriales; f__Flavobacteriaceae; g__Robiginitalea	0.999996	0	0	0	0	0.000607656	0	0.000415088	0	0	0.000526105	0	0	0	0	0.00068487	0
d21ee644a463d159b7a71380f5b8b340	d__Bacteria; p__Bacteroidota; c__Bacteroidia; o__Flavobacteriales; f__Flavobacteriaceae	1	0	0	0	0	0.00050638	0	0.000933949	0	0	0	0	0	0.00119266	0	0	0
32548d3d84cbbe1a4658ea60394217ab	d__Bacteria; p__Myxococcota; c__Polyangia; o__Polyangiales; f__Eel-36e1D6; g__Eel-36e1D6; s__uncultured_delta	0.725591	0	0	0	0	0	0	0.000337259	0.000729631	0	0.00110231	0	0	0	0	0	0
a70f7f0cf443cab6c5e19fb0f8bc3215	d__Bacteria; p__Acidobacteriota; c__Thermoanaerobaculia; o__Thermoanaerobaculales; f__Thermoanaerobaculaceae; g__Subgroup_23	1	0	0	0	0	0	0	0	0	0.00162649	0	0	0	0	0	0	0.000543877
95a4e31366730427b8af66dd6f143650	d__Bacteria; p__Desulfobacterota; c__Desulfovibrionia; o__Desulfovibrionales; f__Desulfovibrionaceae; g__Desulfovibrio; s__uncultured_organism	0.975338	0	0	0	0	0	0	0	0	0	0	0	0	0	0.00128741	0	0.000354702
1e5374d995a2a8dc81f37b096b05fb54	d__Bacteria; p__Proteobacteria; c__Gammaproteobacteria; o__Steroidobacterales; f__Woeseiaceae; g__Woeseia	0.991239	0.00122799	0	0.00102474	0	0	0	0	0	0	0	0	0	0	0	0	0
9a6b7adccde2a0b045bbd468605fec5a	d__Bacteria; p__Calditrichota; c__Calditrichia; o__Calditrichales; f__Calditrichaceae; g__Calditrichaceae; s__uncultured_Deferribacteres	0.999915	0.000862204	0.00114291	0	0	0	0	0	0	0	0	0	0	0	0	0	0
0c883765b98d99a9402ec200e5a78a02	d__Bacteria; p__Proteobacteria; c__Alphaproteobacteria; o__Rhodospirillales; f__Magnetospiraceae; g__uncultured; s__uncultured_bacterium	0.936911	0.00060093	0.000708604	0	0	0	0	0	0	0	0.000726526	0	0	0	0	0	0
781ed870c218ab84bcdb2bb861f19369	d__Bacteria; p__Bacteroidota; c__Bacteroidia; o__Chitinophagales; f__uncultured; g__uncultured	0.79302	0.000496421	0.000320015	0.000341579	0	0.000455742	0	0.000181601	0	0.000159983	0	0	0	0	0	0.000208439	0
263a127a84927fdf041751054da4316c	d__Bacteria; p__Proteobacteria; c__Alphaproteobacteria; o__Puniceispirillales; f__uncultured; g__uncultured; s__uncultured_Rhodospirillaceae	0.983616	0.000418038	0	0	0	0.000607656	0	0.000518861	0	0.000613268	0	0	0	0	0	0	0
ee3b501f6c8c2f24aafdea55760d756a	d__Bacteria; p__Bacteroidota; c__Bacteroidia; o__Chitinophagales; f__Saprospiraceae; g__Lewinella; s__uncultured_bacterium	0.981081	0.000365784	0	0	0.000353895	0	0	0.000155658	0.00024321	0.000773251	0	0	0	0.000638923	0	0	0
cb22cfa7124d865edfb20e995275d4bd	d__Bacteria; p__Bacteroidota; c__Bacteroidia; o__Bacteroidales; f__Bacteroidetes_BD2-2; g__Bacteroidetes_BD2-2	0.770131	0	0.000822895	0.000768552	0	0	0	0	0	0	0	0	0	0	0	0.000595539	0
5ee4543e47a6494679f7ce8476d5b722	d__Bacteria; p__Bacteroidota; c__Ignavibacteria; o__Ignavibacteriales; f__Melioribacteraceae; g__IheB3-7; s__uncultured_Chlorobi	0.955914	0	0.000731462	0	0	0	0	0	0	0	0	0	0	0	0.000951564	0	0
a4dbe9bc5b6138c565ff1f8e8f7f71a2	d__Bacteria; p__Proteobacteria; c__Gammaproteobacteria; o__Chromatiales; f__Sedimenticolaceae; g__uncultured; s__uncultured_bacterium	0.801182	0	0	0	0	0.00101276	0	0.000441031	0	0	0	0	0	0	0	0.000774201	0
d7a5cb0b7e8747e932f555e414f5454b	d__Bacteria; p__Bacteroidota; c__Bacteroidia; o__Chitinophagales; f__Saprospiraceae; g__uncultured	0.863164	0	0	0	0	0.000557018	0	0.000882063	0	0	0	0	0	0.000425949	0	0.000506208	0
914ee7c5811b1e414363bc84ca2c6200	d__Bacteria; p__Proteobacteria; c__Alphaproteobacteria; o__Rhodobacterales; f__Rhodobacteraceae	0.994147	0	0	0	0	0.000379785	0	0.000674519	0	0	0	0	0	0.000851898	0	0.000655093	0
1440c140cee388e1be7e20d3116835f3	d__Bacteria; p__Proteobacteria; c__Gammaproteobacteria; o__Cellvibrionales; f__Cellvibrionaceae	0.929109	0	0	0	0	0	0.000392984	0	0.000540468	0	0.000926947	0	0.000201092	0	0	0	0
566efae3d7eaaf5cb87ff135a1775a47	d__Bacteria; p__Proteobacteria; c__Alphaproteobacteria; o__Rhodobacterales; f__Rhodobacteraceae	0.999999	0	0	0	0	0	0	0.000674519	0	0	0	0	0	0.00242791	0	0	0
76f735a3f5208adb1f8a19f3f8dac97a	d__Bacteria; p__Desulfobacterota; c__Desulfobacteria; o__Desulfobacterales; f__Desulfobacteraceae; g__uncultured	0.881271	0	0	0	0	0	0	0	0	0.00117321	0	0	0	0	0	0	0.000922226
fd5575d25ecdd6d8b82802d8ff53df74	d__Bacteria; p__Bacteroidota; c__Bacteroidia; o__Chitinophagales; f__Saprospiraceae; g__uncultured	0.829562	0	0	0	0	0	0	0	0	0	0	0.000736794	0.001264	0	0	0	0
f2c7270bcedc4c4ff2073efc23eb0b4f	d__Bacteria; p__Myxococcota; c__Myxococcia; o__Myxococcales; f__Myxococcaceae; g__P3OB-42; s__uncultured_bacterium	0.961548	0.000992841	0.00100576	0	0	0	0	0	0	0	0	0	0	0	0	0	0
6481f0e60d614a006391ed115e93265a	d__Bacteria; p__Planctomycetota; c__OM190; o__OM190; f__OM190; g__OM190; s__uncultured_bacterium	0.826948	0.00060093	0.000365731	0.000370044	0	0.000227871	8.27335e-05	0	0	0	0	0	0	0	0	0.000148885	0.000283762
76757446eff5d1cd04a8f125871d9cff	d__Bacteria; p__Myxococcota; c__Polyangia; o__Polyangiales; f__Sandaracinaceae; g__uncultured; s__uncultured_delta	0.992724	0	0	0	0	0.000531699	0	0.000882063	0	0	0	0	0	0	0	0.000803978	0
065189617f03bbf8360248fccbda85fa	d__Bacteria; p__Bdellovibrionota; c__Bdellovibrionia; o__Bdellovibrionales; f__Bdellovibrionaceae; g__OM27_clade; s__uncultured_bacterium	0.849716	0	0	0	0	0	0	0.00121932	0	0	0	0	0	0	0	0.00104219	0
6059c93c541659ebebc9b2c66cb2be60	d__Bacteria; p__Bacteroidota; c__Bacteroidia; o__Chitinophagales; f__Saprospiraceae	1	0	0	0	0	0	0	0.000181601	0	0	0	9.44608e-05	0.00066073	0.00140563	0	0.000416878	0
a174504aee714fb60b6cceb14aa288c2	d__Bacteria; p__Planctomycetota; c__vadinHA49; o__vadinHA49; f__vadinHA49; g__vadinHA49	0.99888	0	0	0	0	0	0	0	0	0.00143985	0.000701473	0	0	0	0	0	0
6674f4e710b47632a89f3495b6619a88	d__Bacteria; p__Bacteroidota; c__Rhodothermia; o__Rhodothermales; f__Rhodothermaceae; g__uncultured; s__uncultured_bacterium	0.858011	0.00143701	0	0	0	0	0	0.000129715	0	0	0.000300631	0	0	0	0	0.000267993	0
a95391e1644b00c0b8a201d7574c78ff	d__Bacteria; p__Desulfobacterota; c__Desulfuromonadia; o__Bradymonadales; f__Bradymonadales; g__Bradymonadales; s__uncultured_bacterium	0.76727	0.000496421	0.000937186	0.000597763	0	0	0	0	0	0	0	0	0	0	0	0	0
7047ba3f2c770c3344c3a4299ca975a6	d__Bacteria; p__Proteobacteria; c__Alphaproteobacteria; o__NRL2; f__NRL2; g__NRL2; s__uncultured_Alphaproteobacteria	0.783376	0.000418038	0.000982902	0.000626228	0	0	0	0	0	0	0	0	0	0	0	0	0
6600ea282633fb8ffcf8c3111bf01da8	d__Bacteria; p__Myxococcota; c__Polyangia; o__Nannocystales; f__Nannocystaceae	1	0	0.00100576	0	0	0	0	0	0.000999865	0	0	0	0	0	0	0	0
7e25c2c4df4dbc6f03db77e6f5c5d5a3	d__Bacteria; p__Bacteroidota; c__Bacteroidia; o__Chitinophagales; f__uncultured; g__uncultured	0.947713	0	0	0	0.000566231	0	0	0	0.000945818	0.000799915	0	0	0	0	0	0	0
2696961dc0c9f9c076bb2db51243292c	d__Bacteria; p__Bacteroidota; c__Bacteroidia; o__Chitinophagales; f__Saprospiraceae; g__uncultured; s__uncultured_marine	0.829484	0	0	0	0	0.000557018	0	0.00059669	0	0	0	0	0	0	0	0.00107197	0
2bf41277b283097713c89fe948b278dd	d__Bacteria; p__Proteobacteria; c__Alphaproteobacteria; o__Rickettsiales; f__Mitochondria; g__Mitochondria; s__Berkeleya_fennica	0.924226	0	0	0	0	0.000531699	0	0.000726405	0	0	0	0	0	0	0	0.000952863	0
da91c2ba49496d9aa13eeb300b9e02de	d__Bacteria; p__Bacteroidota; c__Bacteroidia; o__Bacteroidales	0.983706	0	0	0	0	0	0.00157194	0	0	0	0	0	0	0	0	0	0.000118234
ce586e6b880e0170ae662701bd1bb570	d__Bacteria; p__Verrucomicrobiota; c__Lentisphaeria; o__Victivallales; f__Victivallales; g__Victivallales; s__uncultured_bacterium	0.870455	0	0	0	0	0	0.00117895	0	0	0.000479949	0	0	0	0	0	0	0.000141881
c9ee6f782df77e44c2672196a479b068	d__Bacteria; p__Proteobacteria; c__Gammaproteobacteria	1	0	0	0	0	0	0	0	0.000810701	0.000933234	0	0	0	0	0	0	0.000378349
977521b348d834376173aa60bd8a30a7	d__Bacteria; p__Myxococcota; c__Polyangia; o__Polyangiales; f__Sandaracinaceae; g__uncultured	0.846126	0	0	0	0	0	0	0	0	0	0	0	0.000746912	0.00234272	0	0	0
d243265b9e482981bd2af376a18e0593	d__Bacteria; p__Proteobacteria; c__Alphaproteobacteria; o__Rhodospirillales; f__uncultured; g__uncultured; s__uncultured_bacterium	0.721055	0	0	0	0	0	0	0	0	0	0	0	0	0	0.000802299	0	0.000898579
87df62c0aaf8e1da62ada17a19cc5a8a	d__Bacteria; p__Bacteroidota; c__Bacteroidia; o__Bacteroidales; f__Prolixibacteraceae; g__Draconibacterium	0.748704	0	0	0	0	0	0	0	0	0	0	0	0	0	0.000485111	0	0.00130057
3e73d12fc5b7db2223f644837710a3f5	d__Bacteria; p__Myxococcota; c__Polyangia; o__Nannocystales; f__Nannocystaceae; g__uncultured; s__uncultured_bacterium	0.816581	0.00143701	0	0.000711622	0	0	0	0	0	0	0	0	0	0	0	0	0
dd91819a4434b240ffa07cb888846459	d__Bacteria; p__Proteobacteria; c__Gammaproteobacteria	0.999286	0.000757695	0.00116577	0	0	0	0	0	0	0	0	0	0	0	0	0	0
596c69916ca27c78f1fefaa3451e3e1a	d__Bacteria; p__Proteobacteria; c__Gammaproteobacteria; o__Chromatiales; f__Sedimenticolaceae; g__Sedimenticola; s__uncultured_gamma	0.786141	0.000679312	0.000800037	0.000540833	0	0	0	0	0	0	0	0	0	0	0	0	0
9db60d8583b87c435a55f52bad26d0e8	d__Bacteria; p__Proteobacteria; c__Alphaproteobacteria; o__Caulobacterales; f__Hyphomonadaceae; g__Hirschia; s__uncultured_bacterium	0.993625	0.00060093	0.000434306	0	0	0	0	0	0	0	0.000951999	0	0	0	0	0	0
886d62f707665cd5eafaad10aec14a00	d__Bacteria; p__Proteobacteria; c__Alphaproteobacteria	0.999949	0.000339656	0	0	0.00063701	0.000354466	0	0.000233487	0	0.000293302	0	0	0	0	0	0.000446655	0
31b03e964ebaf4ce6883dbb429a08214	d__Bacteria; p__Proteobacteria; c__Alphaproteobacteria; o__Alphaproteobacteria_Incertae_Sedis; f__Unknown_Family; g__Acuticoccus; s__uncultured_Rhizobiales	0.889056	0.000339656	0.000822895	0.000882412	0	0	0	0	0	0	0	0	0	0	0	0	0
444e63ef145a3152188b3420f0343ce2	d__Bacteria; p__Proteobacteria; c__Gammaproteobacteria; o__Alteromonadales; f__Marinobacteraceae; g__Marinobacter	0.999643	0	0.000891469	0	0	0	0.000248201	0	0	0	0.000400842	0.000113353	0	0.000298164	0	0	0
369d9ec37fe21575c7ed2d201ab49e41	d__Bacteria; p__Bacteroidota; c__Bacteroidia; o__Chitinophagales; f__Saprospiraceae; g__uncultured	0.999941	0	0	0	0.00102629	0	0.000248201	0	0.000513444	0.000239974	0	0	0	0	0	0	0.000260115
10c19a6b30ee2763a5bf1429c3717525	d__Bacteria; p__Bacteroidota; c__Bacteroidia; o__Chitinophagales; f__uncultured; g__uncultured	0.931648	0	0	0	0.000495452	0	0	0	0.000756655	0.000426621	0.000551157	0	0	0	0	0	0
713153d47f832a7276cb4e29b9cda8f0	d__Bacteria; p__Proteobacteria; c__Alphaproteobacteria; o__Caulobacterales; f__Parvularculaceae; g__Parvularcula	0.975791	0	0	0	0	0.000582337	0	0.000933949	0	0	0	0	0	0	0	0.000625316	0
7fad84a244a70dab0f86648a69fe4e47	d__Bacteria; p__Bacteroidota; c__Bacteroidia; o__Bacteroidales; f__Bacteroidetes_BD2-2; g__Bacteroidetes_BD2-2; s__uncultured_bacterium	0.745859	0	0	0	0	0	0	0	0	0.00127986	0.000801684	0	0	0	0	0	0
eb2f74796683e1ef4416f0624842df95	d__Bacteria; p__Acidobacteriota; c__Holophagae; o__Acanthopleuribacterales; f__Acanthopleuribacteraceae; g__Acanthopleuribacter; s__uncultured_bacterium	0.999996	0.00070544	0.000182866	0	0	0	0	0	0.000432374	0.000746587	0	0	0	0	0	0	0
b8e245701b59d387960fa83eaa8929d9	d__Bacteria; p__Planctomycetota; c__OM190; o__OM190; f__OM190; g__OM190; s__uncultured_organism	0.998693	0.000679312	0.000525738	0.000853947	0	0	0	0	0	0	0	0	0	0	0	0	0
a242acae6c3f5a0618f8bc2211af6335	d__Bacteria; p__Proteobacteria; c__Alphaproteobacteria; o__Parvibaculales; f__PS1_clade; g__PS1_clade; s__uncultured_bacterium	0.927824	0.000653185	0	0	0	0.000658295	0	0.000285373	0	0	0	0	0	0	0	0.000506208	0
b1875574a36bcbb5247e65d0fa09c890	d__Bacteria; p__Proteobacteria; c__Gammaproteobacteria; o__EPR3968-O8a-Bc78; f__EPR3968-O8a-Bc78; g__EPR3968-O8a-Bc78	0.999968	0.000470293	0.000525738	0.000426973	0	0	0	0	0	0.000613268	0	0	0	0	0	0	0
eeba9d2e5b9a567390fbd38f43a6c3a7	d__Bacteria; p__Proteobacteria; c__Gammaproteobacteria; o__KI89A_clade; f__KI89A_clade; g__KI89A_clade	0.98747	0.000313529	0	0.000426973	0.000530842	0	0	0.000570747	0	0	0	0	0	0	0	0.000446655	0
8e6090c5770a60594cb7021d6c6995a4	d__Bacteria; p__Planctomycetota; c__Phycisphaerae; o__Phycisphaerales; f__Phycisphaeraceae; g__Urania-1B-19_marine_sediment_group	0.999968	0.000287401	0	0.000370044	0.000353895	0	8.27335e-05	0	0.000324281	0	0.000300631	0	0	0.000383354	0	0.000238216	0
7f02183688a12c0d46bdaa9db637a4b8	d__Bacteria; p__Proteobacteria; c__Gammaproteobacteria; o__Oceanospirillales; f__Pseudohongiellaceae; g__Pseudohongiella	0.99963	0	0.000982902	0	0.000566231	0	0	0	0.000540468	0	0	0	0	0	0	0	0
d3f9ecb1d8d44108c1058ddf798f20b6	d__Bacteria; p__Proteobacteria; c__Alphaproteobacteria; o__Sphingomonadales; f__Sphingomonadaceae; g__Erythrobacter	0.966108	0	0.000365731	0.000313114	0	0	0	0	0.000594514	0	0	0	0.000861821	0	0	0	0
9b3a243488e4fdd6cf8c63af991ff2fb	d__Bacteria; p__Actinobacteriota; c__Acidimicrobiia; o__Microtrichales; f__Microtrichaceae; g__Sva0996_marine_group	0.995587	0	0	0.000398508	0.000530842	0	0.000165467	0	0.000594514	0.000533276	0	0	0	0	0	0	0
db46e1f4143ae039bd2fe3302466565d	d__Bacteria; p__Acidobacteriota; c__Holophagae; o__Acanthopleuribacterales; f__Acanthopleuribacteraceae; g__Acanthopleuribacter; s__uncultured_bacterium	0.999995	0	0	0	0.000424674	0	0	0.000233487	0.000675584	0	0.000826736	0	0	0	0	0	0
134dbd5f2768da3eee409be6c2944d5d	d__Bacteria; p__Bacteroidota; c__Bacteroidia; o__Chitinophagales; f__Saprospiraceae; g__Phaeodactylibacter; s__uncultured_organism	0.851811	0	0	0	0	0.000987442	0	0.00103772	0	0	0	0	0	0	0	0	0
a7c5c9ef43b08517e783b63abfcdd60a	d__Bacteria; p__Proteobacteria; c__Alphaproteobacteria; o__Caulobacterales; f__Hyphomonadaceae; g__uncultured	0.982157	0	0	0	0	0.000658295	0	0.00108961	0	0	0	0	0	0	0	0.000327547	0
0292216f87ca0aacfada20df7641009a	d__Bacteria; p__Spirochaetota; c__Spirochaetia; o__Spirochaetales; f__Spirochaetaceae; g__Spirochaeta_2; s__uncultured_bacterium	0.857267	0	0	0	0	0.00025319	0.000268884	0.000207544	0	0	0	0	0	0	0.000261214	0.000595539	0.000331055
760e446f1f1a17e507022634b1bd3f4b	d__Bacteria; p__Proteobacteria; c__Gammaproteobacteria; o__Arenicellales; f__Arenicellaceae; g__HTCC5015; s__uncultured_bacterium	0.999281	0	0	0	0	0	0	0	0.000729631	0.000879906	0	0	0	0.000809303	0	0	0
8009aac068e3cb225b977a6d395af002	d__Bacteria; p__Spirochaetota; c__Spirochaetia; o__Spirochaetales; f__Spirochaetaceae; g__Sediminispirochaeta; s__uncultured_bacterium	0.895547	0	0	0	0	0	0	0	0	0	0	0	0	0	0.000559743	0	0.00115869
0d68062d5968aa58a4da3a4325bce598	d__Bacteria; p__Bacteroidota; c__Bacteroidia; o__Chitinophagales; f__Saprospiraceae; g__uncultured	0.979765	0.00101897	0.00050288	0.000483903	0	0	0	0	0	0	0	0	0	0	0	0	0
02044fe9a616c060b4f23bf91068d414	d__Bacteria; p__Bacteroidota; c__Bacteroidia; o__Chitinophagales; f__Saprospiraceae; g__Lewinella	0.775939	0.000966714	0	0.00116706	0	0	0	0	0	0	0	0	0	0	0	0	0
90dd970c0f8ea68578015f6f0b849561	d__Bacteria; p__Bacteroidota; c__Bacteroidia; o__Chitinophagales; f__uncultured; g__uncultured	0.994	0	0	0.000284649	0.000212337	0.00101276	0	0.000570747	0	0	0	0	0	0	0	0	0
06d44dc7b88cec399e0a1abb2d7589bf	d__Bacteria; p__Proteobacteria; c__Alphaproteobacteria; o__Sphingomonadales; f__Sphingomonadaceae	0.999998	0	0	0	0.000530842	0	0	0	0.000405351	0.000693259	0.000551157	0	0	0	0	0	0
be2c9219376924edd206342899af3a9e	d__Bacteria; p__Proteobacteria; c__Gammaproteobacteria; o__Burkholderiales; f__Rhodocyclaceae	0.999849	0	0	0	0.000212337	0	0.000289567	0	0.000297257	0.000613268	0	0	0	0	0.000447795	0	0
6c9b2cb48a6a4afe7aacdbd505f5a522	d__Bacteria; p__Bacteroidota; c__Bacteroidia; o__Chitinophagales; f__Saprospiraceae; g__uncultured	0.838732	0	0	0	0	0.00139255	0	0.000363202	0	0	0	0	0	0	0	0.000267993	0
19d380d7a6cd93701820af87c8a0f504	d__Bacteria; p__Cyanobacteria; c__Cyanobacteriia; o__Chloroplast; f__Chloroplast; g__Chloroplast	1	0	0	0	0	0.000936804	0	0.000389145	0	0	0	0	0	0	0	0.000774201	0
fbbcdab2e1adeb9200473eb8a4c65dae	d__Bacteria; p__Myxococcota; c__Polyangia; o__Polyangiales; f__Eel-36e1D6; g__Eel-36e1D6; s__uncultured_bacterium	0.963843	0	0	0	0	0.000683614	0	0.000648576	0	0	0	0	0	0	0	0.000774201	0
12a1d2f01f3703e995105f4cb0140284	d__Bacteria; p__Proteobacteria; c__Alphaproteobacteria; o__Defluviicoccales	0.709499	0	0	0	0	0	0.000744602	0	0	0.000239974	0	0	0	0	0.000615718	0	0
cd2eda4b1ffd5a52dc081f8593d5e3c9	d__Bacteria; p__Desulfobacterota; c__Desulfobacteria; o__Desulfobacterales; f__Desulfobacteraceae; g__uncultured	0.717508	0	0	0	0	0	0.000455034	0	0	0.00149317	0	0	0	0	0	0	0
814403c33ed9ef309ff4d2687883c2a2	d__Bacteria; p__Proteobacteria; c__Gammaproteobacteria	0.999989	0.00128024	0.000388589	0.000313114	0	0	0	0	0	0	0	0	0	0	0	0	0
9372a939e4acd66be8f647ff9ec70add	d__Bacteria; p__Proteobacteria; c__Alphaproteobacteria; o__Tistrellales; f__Geminicoccaceae; g__uncultured	0.90848	0.000365784	0.000594313	0.0010532	0	0	0	0	0	0	0	0	0	0	0	0	0
7699f5e895f6c74c15fd0fc4422c853b	d__Bacteria; p__Proteobacteria; c__Alphaproteobacteria; o__Rhodobacterales; f__Rhodobacteraceae	0.829362	0	0.000982902	0.000967806	0	0	0	0	0	0	0	0	0	0	0	0	0
472bd0239d28f142a88821d76861a9a5	d__Bacteria; p__Acidobacteriota; c__Thermoanaerobaculia; o__Thermoanaerobaculales; f__Thermoanaerobaculaceae; g__Subgroup_10; s__uncultured_Geobacter	0.999985	0	0.000297156	0.000313114	0	0.000227871	0.000103417	0	0	0	0.000450947	0	0.00011491	0	0	0.000506208	0
8ca12723be29d041f15c762130ebfd07	d__Bacteria; p__Verrucomicrobiota; c__Verrucomicrobiae; o__Verrucomicrobiales; f__Rubritaleaceae; g__Haloferula	0.859642	0	0	0.000370044	0.000566231	0	0	0	0	0	0.000526105	0	0	0.00115006	0	0	0
6f0587f25c581e7b2c17e3cf1fe79a94	d__Bacteria; p__Proteobacteria; c__Gammaproteobacteria; o__UBA10353_marine_group; f__UBA10353_marine_group; g__UBA10353_marine_group; s__uncultured_bacterium	0.831117	0	0	0.000170789	0.000778568	0	0.000206834	0	0.000621538	0	0.000400842	0	0	0	0	0	0
9e2fb47dcdac9cc743860fa43d8c20b3	d__Bacteria; p__Deferribacterota; c__Deferribacteres; o__Deferribacterales; f__Deferribacteraceae; g__uncultured; s__uncultured_bacterium	0.993044	0	0	0	0	0.000405104	0	0.000882063	0	0	0	0	0	0	0	0.000803978	0
e466b6596145ece4f7743544f1c4ff4e	d__Bacteria; p__Proteobacteria; c__Gammaproteobacteria	1	0	0	0	0	0.00025319	0	0	0.000378327	0	0.000651368	0	0	0	0	0.000476432	0.000260115
f7bb0ec0a0735fc6c12123b79af72d24	d__Bacteria; p__Myxococcota; c__Polyangia; o__Polyangiales; f__Sandaracinaceae; g__uncultured	0.998782	0	0	0	0	0	0.000475718	0	0.000999865	0	0	0	0	0	0	0	0.000401996
1991a79d39f5ac2d27186b988eefb920	d__Bacteria; p__Planctomycetota; c__vadinHA49; o__vadinHA49; f__vadinHA49; g__vadinHA49	0.999995	0	0	0	0	0	0.000165467	0	0.00105391	0.000586604	0	0	0	0	0.000149265	0	0
c6ba773f6c75146ee9cdaff5ca1d5ae6	d__Bacteria; p__Bacteroidota; c__Bacteroidia; o__Chitinophagales; f__uncultured; g__uncultured; s__uncultured_bacterium	0.990593	0	0	0	0	0	0	0.00116744	0	0	0	0	0	0	0	0.000952863	0
ca6a06da3453f2804145314ef9b28e41	d__Bacteria; p__Bacteroidota; c__Bacteroidia; o__Bacteroidales; f__Marinilabiliaceae; g__Labilibacter; s__uncultured_Bacteroidetes	0.998975	0	0	0	0	0	0	0	0.000837725	0	0.000250526	0	0	0	0	0	0.000851285
ac66bb12f511b5a2d151f2d1065c9e20	d__Bacteria; p__Latescibacterota; c__Latescibacterota; o__Latescibacterota; f__Latescibacterota; g__Latescibacterota; s__uncultured_organism	0.805234	0	0	0	0	0	0	0	0	0.00111988	0	0	0	0	0.000653034	0	0
ef29c2158db8264222efd4530fac9d1b	d__Bacteria; p__Bacteroidota; c__Bacteroidia; o__Bacteroidales; f__Bacteroidaceae; g__Bacteroides; s__uncultured_bacterium	0.820318	0	0	0	0	0	0	0	0	0	0	0	0	0	0.000559743	0	0.0011114
a96b4e136348366425195245f0e95a7c	d__Bacteria; p__Myxococcota; c__Myxococcia; o__Myxococcales; f__Myxococcaceae; g__P3OB-42; s__uncultured_Myxococcaceae	0.986235	0.000940586	0	0	0	0.00101276	0	0	0	0	0	0	0	0	0	0	0
2c05ce97ccb0d6828b6e3096ca60a587	d__Bacteria; p__Proteobacteria; c__Alphaproteobacteria; o__Thalassobaculales; f__uncultured; g__uncultured; s__uncultured_bacterium	0.828677	0.000287401	0	0	0	0.000759571	0	0.000622633	0	0	0	0	0	0	0	0.000327547	0
56f516b59b2f197e6459380fbb6d6416	d__Bacteria; p__Firmicutes	0.727339	0.000235147	0.000411447	0.000455438	0	0	0.000165467	0	0	0	0.000626315	0	0	0	0	0	0
a97cb0b4f513d1f32470c27c79c46a30	d__Bacteria; p__Planctomycetota; c__Phycisphaerae; o__Phycisphaerales; f__Phycisphaeraceae; g__SM1A02; s__uncultured_organism	0.99668	0	0	0.000170789	0.000389284	0.000557018	0	0.000181601	0	0	0.000551157	0	0	0	0	0.000238216	0
6a82e8308bbc4727bb2d0d01e5a5697d	d__Bacteria; p__Proteobacteria; c__Gammaproteobacteria; o__Run-SP154; f__Run-SP154; g__Run-SP154	0.993917	0	0	0	0.00109707	0	0	0	0.00121605	0	0	0	0	0	0	0	0
126477cf1dd524413e479b3789500eaa	d__Bacteria; p__Bacteroidota; c__Bacteroidia; o__Flavobacteriales; f__Weeksellaceae	0.964549	0	0	0	0.000566231	0	0	0	0.000351304	0	0	0	0.00123528	0.00017038	0	0	0
56c064e00f0b8dfe73f3b8a33958c0c5	d__Bacteria; p__Proteobacteria; c__Alphaproteobacteria; o__Kiloniellales; f__Kiloniellaceae; g__Tagaea	0.925121	0	0	0	0.000460063	0	0	0	0.00124308	0	0.000425894	0	0	0	0	0	0
76065aab1b714aba166938f563afc6cc	d__Bacteria; p__Bacteroidota; c__Bacteroidia; o__Chitinophagales; f__uncultured; g__uncultured; s__uncultured_Bacteroidetes	0.88425	0	0	0	0.000318505	0	0	0	0.00159438	0	0.000200421	0	0	0	0	0	0
cedd2c070ddf3d4f5d186a9db08177d1	d__Bacteria; p__Chloroflexi; c__Anaerolineae; o__SBR1031; f__A4b; g__A4b; s__uncultured_Chloroflexi	0.891356	0	0	0	0	0.000911485	0	0	0	0	0.0010021	0	0	0	0	0	0
2b0ac9967eef868c9bfa10925fc7a9c5	d__Bacteria; p__Bacteroidota; c__Bacteroidia; o__Chitinophagales; f__Saprospiraceae; g__Portibacter	0.992451	0	0	0	0	0.000759571	0	0.00119338	0	0	0	0	0	0	0	0	0
94569c47c9434f5161676bb8326eacbf	d__Bacteria; p__Proteobacteria; c__Alphaproteobacteria; o__Rhodobacterales; f__Rhodobacteraceae; g__Rhodobaculum	0.718809	0	0	0	0	0.000658295	0	0.000441031	0	0	0	0	0	0	0	0.00098264	0
db17461074695137014a08c0c08b1190	d__Bacteria; p__Bacteroidota; c__Bacteroidia; o__Cytophagales; f__Cyclobacteriaceae; g__uncultured; s__uncultured_Bacteroidetes	0.711132	0	0	0	0	0.000455742	0	0	0.000540468	0.000453285	0	0	0	0	0	0	0.000496583
109e2b85932e96e194a04cac4ed73f0e	d__Bacteria; p__Myxococcota; c__Polyangia; o__Polyangiales; f__Sandaracinaceae	0.99932	0	0	0	0	0	0.000910069	0	0	0	0	0	0.000919276	0	0	0	0
b85848442b710f1e9be3a826a038c330	d__Bacteria; p__Desulfobacterota; c__Desulfobacteria; o__Desulfobacterales; f__Desulfolunaceae; g__uncultured; s__uncultured_delta	0.890097	0	0	0	0	0	0	0.000129715	0	0.000746587	0	0	0	0	0	0.00128041	0
b5882eca27cc4dc42ab77e3c04f95f97	d__Bacteria; p__Proteobacteria; c__Gammaproteobacteria; o__Chromatiales; f__Chromatiaceae; g__Candidatus_Thiobios; s__uncultured_gamma	0.967449	0.000522548	0.0012572	0	0	0	0	0	0	0	0	0	0	0	0	0	0
656b450f9ff758904402326422991746	d__Bacteria; p__Proteobacteria; c__Alphaproteobacteria; o__Rhizobiales; f__Methyloligellaceae; g__uncultured; s__uncultured_bacterium	0.823594	0	0.0012572	0	0	0	0	0	0	0	0.000501052	0	0	0	0	0	0
e3db40132c939d04a4c4b72d1f664039	d__Bacteria; p__Bacteroidota; c__Bacteroidia; o__Cytophagales; f__Cyclobacteriaceae; g__uncultured	0.998674	0	0.00075432	0.000426973	0	0	0	0	0	0.000479949	0	0	0	0	0.000167923	0	0
61a2297bedcd91c52298eeb20815b060	d__Bacteria; p__Bacteroidota; c__Rhodothermia; o__Rhodothermales; f__Rhodothermaceae; g__uncultured; s__uncultured_bacterium	0.772637	0	0.000571455	0	0	0	0	0	0.000783678	0.00055994	0	0	0	0	0	0	0
3a9a3f7bff48115d109e2685544e22a8	d__Bacteria; p__Acidobacteriota; c__Acidobacteriae; o__PAUC26f; f__PAUC26f; g__PAUC26f; s__uncultured_Acidobacteria	0.700897	0	0.000274298	0	0	0	0	0	0.00118903	0	0.000400842	0	0	0	0	0	7.09404e-05
863cdac98e35b37e5c99928b13b0702c	d__Bacteria; p__Proteobacteria; c__Gammaproteobacteria; o__Burkholderiales; f__Nitrosomonadaceae; g__oc32	0.803554	0	0	0	0.000495452	0.000329147	0.000227517	0	0	0.000799915	0	0	0	0	0	0	0.000165528
77a2d0afc1e715e3588d34ccfa98c5a1	d__Bacteria; p__Bacteroidota; c__Bacteroidia; o__Bacteroidetes_VC2.1_Bac22; f__Bacteroidetes_VC2.1_Bac22; g__Bacteroidetes_VC2.1_Bac22; s__uncultured_Bacteroidetes	0.781158	0	0	0	0	0.000962123	0	0.000415088	0.000567491	0	0	0	0	0	0	0	0
922dd86ca11994b931e7709725cf3dcf	d__Bacteria; p__Bacteroidota; c__Rhodothermia; o__Balneolales; f__Balneolaceae; g__Balneola	0.999995	0.000313529	0	0.000740087	0	0	0	0	0	0	0	0	0.00103419	0	0	0	0
75d542c0b87700f0cf7b8817e3810468	d__Bacteria; p__Proteobacteria; c__Alphaproteobacteria	1	0	0.00105148	0	0	0	0	0	0	0	0	0	0	0	0	0	0.000662111
a568afe49ff56cfb0a2addd449ba83f3	d__Bacteria; p__Latescibacterota; c__Latescibacterota; o__Latescibacterota; f__Latescibacterota; g__Latescibacterota; s__uncultured_bacterium	0.82248	0	0.000548597	0.000683157	0.000283116	0	0.000372301	0	0	0	0	0	0	0	0	0	0
7fd0633646e9b0121097f58f92101234	d__Bacteria; p__Desulfobacterota; c__Desulfobacteria; o__Desulfobacterales; f__Desulfosarcinaceae; g__Desulfatitalea; s__uncultured_delta	0.971907	0	0.000388589	0.000597763	0	0	0.000227517	0	0	0	0	0	0	0	0.000466453	0	0
a06397b49b641a56fd84860ee6a81db9	d__Bacteria; p__Proteobacteria; c__Gammaproteobacteria; o__Steroidobacterales; f__Woeseiaceae; g__Woeseia	0.77566	0	0	0	0.000743179	0	0	0	0.000540468	0.000879906	0	0	0	0	0	0	0
32d470da10b450435720b411acd0beb7	d__Bacteria; p__Acidobacteriota; c__Thermoanaerobaculia; o__Thermoanaerobaculales; f__Thermoanaerobaculaceae; g__Subgroup_10; s__uncultured_bacterium	0.877308	0	0	0	0.000743179	0	0.000248201	0	0.00110796	0	0	0	0	0	0	0	0
54338840d7642f1a7fe9b879f69f7143	d__Bacteria; p__Bacteroidota; c__Bacteroidia; o__Flavobacteriales; f__Flavobacteriaceae; g__Muricauda; s__uncultured_bacterium	0.845339	0	0	0	0	0.000632975	0	0.000700462	0	0	0	0	0	0	0	0.000655093	0
9c0ded728dac4efafbcac7ab94d72d27	d__Bacteria; p__Proteobacteria; c__Alphaproteobacteria; o__Micavibrionales; f__Micavibrionaceae; g__uncultured; s__uncultured_bacterium	0.994049	0	0	0	0	0.000607656	0	0.00085612	0	0	0	0	0	0	0	0.000506208	0
0cc495ce90f48191e29009fe52a36253	d__Bacteria; p__Bacteroidota; c__Bacteroidia; o__Cytophagales; f__Cyclobacteriaceae; g__Marinoscillum	0.996794	0	0	0	0	0	0	0	0.00124308	0.000266638	0.000450947	0	0	0	0	0	0
14e96e33cb7e78c45fca20269253a860	d__Bacteria; p__Bacteroidota; c__Bacteroidia; o__Cytophagales; f__Spirosomaceae; g__Taeseokella	1	0	0	0	0	0	0	0	0	0	0	0.000491196	0.000746912	0.000937087	0	0	0
505a47b7485bb033c6faa849f5fb969a	d__Bacteria; p__Desulfobacterota; c__Desulfobacteria; o__Desulfatiglandales; f__Desulfatiglandaceae; g__Desulfatiglans; s__uncultured_delta	0.965316	0	0	0	0	0	0	0	0	0	0	0	0	0	0.00098888	0	0.000496583
11786303dd05df7073cefdb32d7b771a	d__Bacteria; p__Proteobacteria; c__Alphaproteobacteria; o__Rhodobacterales; f__Rhodobacteraceae	0.999997	0.000731567	0.00102862	0	0	0	0	0	0	0	0	0	0	0	0	0	0
7b1ea60ce59325168f85d214d9805050	d__Bacteria; p__Proteobacteria; c__Gammaproteobacteria; o__Gammaproteobacteria_Incertae_Sedis; f__Unknown_Family; g__uncultured	0.735743	0.000731567	0.000388589	0	0	0.000278509	0	0	0.000459397	0	0	0	0	0	0	0	0
d9beea5607c671413fe899b836cdba95	d__Bacteria; p__Proteobacteria; c__Alphaproteobacteria; o__Paracaedibacterales; f__Paracaedibacteraceae; g__Candidatus_Captivus; s__uncultured_bacterium	0.999519	0.000470293	0.000388589	0	0	0.000278509	0	0.000285373	0	0	0	0	0	0	0	0.000476432	0
936ddf8a61e4afa880a6ef6e24362e6e	d__Bacteria; p__Bacteroidota; c__Bacteroidia; o__Bacteroidales; f__SB-5; g__SB-5	0.994743	0.000470293	0.00075432	0.000626228	0	0	0	0	0	0	0	0	0	0	0	0	0
7ddb795bd2e73f1097e89d81e2563a56	d__Bacteria; p__Bacteroidota; c__Bacteroidia; o__Chitinophagales; f__Saprospiraceae	1	0.000470293	0.000891469	0.000455438	0	0	0	0	0	0	0	0	0	0	0	0	0
be55b6be219097583f9eecbc3a05b47c	d__Bacteria; p__Bacteroidota; c__Bacteroidia; o__Bacteroidales; f__Bacteroidetes_BD2-2; g__Bacteroidetes_BD2-2; s__uncultured_bacterium	0.766305	0.000444166	0.000800037	0.000597763	0	0	0	0	0	0	0	0	0	0	0	0	0
8363ce522a0c6172966004f3041bd434	d__Bacteria; p__Acidobacteriota; c__Holophagae; o__Acanthopleuribacterales; f__Acanthopleuribacteraceae; g__Acanthopleuribacter; s__uncultured_Acidobacteria	0.995953	0.000156764	0	0	0.000424674	0	0	0	0.000756655	0	0.00067642	0	0	0	0	0	0
79d58890a2f314d76248e01cc1e5516d	d__Bacteria; p__Proteobacteria; c__Gammaproteobacteria; o__Steroidobacterales; f__Woeseiaceae; g__Woeseia	0.891591	0	0	0	0.000884737	0	0	0	0.000378327	0.00090657	0	0	0	0	0	0	0
0d52cbfba3b623775aa49878af8a2142	d__Bacteria; p__Bacteroidota; c__Rhodothermia; o__Rhodothermales; f__Rhodothermaceae; g__uncultured; s__uncultured_Bacteroidetes	0.745432	0	0	0	0.0006724	0	0	0	0.000216187	0	0.00115242	0	0	0	0	0	0
508a8d9a120fdc33f608d0e55073d235	d__Bacteria; p__Proteobacteria; c__Gammaproteobacteria; o__Cellvibrionales; f__Halieaceae; g__Parahaliea; s__uncultured_bacterium	0.709475	0	0	0	0.000318505	0	0.000248201	0	0.000621538	0.000426621	0	0	0	0	0	0	0.000307409
614192289c13914b3d77d0195e10ccef	d__Bacteria; p__Campilobacterota; c__Campylobacteria; o__Campylobacterales; f__Sulfurimonadaceae; g__Sulfurimonas	0.757856	0	0	0	0.000176947	0	0	0	0.00167545	0.000159983	0	0	0	0	0	0	0
ff7cc1e7af93b626bad7fee2ff85c958	d__Bacteria; p__Bacteroidota; c__Bacteroidia; o__Chitinophagales; f__Saprospiraceae; g__Phaeodactylibacter	0.998321	0	0	0	0	0.00124063	0	0.000363202	0	0	0	0	0	0	0	0.00029777	0
8d94174d156b1030c3922a2e1cd5a321	d__Bacteria; p__Bacteroidota; c__Bacteroidia; o__Chitinophagales; f__Saprospiraceae; g__uncultured	0.900851	0	0	0	0	0.000734252	0	0.00114149	0	0	0	0	0	0	0	0	0
2057ebdeef1a1ec463331c377d6027b1	d__Bacteria; p__Proteobacteria; c__Alphaproteobacteria	1	0	0	0	0	0.000708933	0	0.00116744	0	0	0	0	0	0	0	0	0
2b2dd8d646caa6d8b9504e45e3afa5e4	d__Bacteria; p__Proteobacteria; c__Gammaproteobacteria; o__Tenderiales; f__Tenderiaceae; g__Candidatus_Tenderia; s__uncultured_gamma	0.966395	0	0	0	0	0.000430423	0.000330934	0	0.000324281	0.000373294	0	0	0	0	0	0	0.000331055
afbfa6464d9967b72431fed28a0d71f8	d__Bacteria; p__Proteobacteria; c__Gammaproteobacteria; o__Chromatiales; f__Sedimenticolaceae; g__uncultured	0.763081	0	0	0	0	0	0.000537768	0	0	0	0	0	0	0	0	0	0.0011114
1b885b59401c053040f04b9ef298bcdf	d__Bacteria; p__Desulfobacterota; c__Desulfobulbia; o__Desulfobulbales; f__Desulfocapsaceae	0.999794	0	0	0	0	0	0	0	0.000972842	0.000986561	0	0	0	0	0	0	0
375133c2c650f1b294bffb04516c148e	d__Bacteria; p__Desulfobacterota; c__Desulfobulbia; o__Desulfobulbales; f__Desulfocapsaceae	1	0	0	0	0	0	0	0	0.000945818	0.000586604	0.000400842	0	0	0	0	0	0
82270417bfcaec0495141476008098b3	d__Bacteria; p__Proteobacteria; c__Alphaproteobacteria; o__Rhizobiales; f__Rhizobiaceae	0.984758	0	0	0	0	0	0	0	0.000891771	0	0.0010021	0	0	0	0	0	0
10b4403d81e206a60c87b0e32036bba6	d__Bacteria; p__Planctomycetota; c__vadinHA49; o__vadinHA49; f__vadinHA49; g__vadinHA49; s__uncultured_organism	0.996831	0	0	0	0	0	0	0	0	0.000639932	0.00122758	0	0	0	0	0	0
cbc77b042c3eaff782c2e229b2d10827	d__Bacteria; p__Proteobacteria; c__Alphaproteobacteria; o__Rickettsiales; f__SM2D12; g__SM2D12; s__uncultured_organism	0.899631	0	0	0	0	0	0	0	0	0	0	0	0.00169492	0.000596328	0	0	0
bb0431396bc50cc56d0dc9cc51ce9743	d__Bacteria; p__Bacteroidota; c__Bacteroidia; o__Chitinophagales; f__Saprospiraceae; g__uncultured	0.958955	0.000574803	0.000571455	0.000313114	0	0	0	0	0	0	0	0	0	0.000596328	0	0	0
4e30b8572f20de08881e933b462009fb	d__Bacteria; p__Planctomycetota; c__Phycisphaerae; o__Phycisphaerales; f__Phycisphaeraceae; g__SM1A02; s__uncultured_organism	0.986154	0.000548675	0	0	0	0	0	0	0	0.00122654	0	0	0	0.000212974	0	0	0
d41b41d0c7ce3d3a4f62ef5e02972810	d__Bacteria; p__Bacteroidota; c__Bacteroidia; o__Chitinophagales; f__uncultured; g__uncultured; s__uncultured_Bacteroidetes	0.991758	0.000496421	0.00121148	0	0	0	0	0	0	0	0	0	0	0	0	0	0
38b274f3b1a4095b0632e9a35169af68	d__Bacteria; p__Bacteroidota; c__Bacteroidia; o__Flavobacteriales; f__Cryomorphaceae; g__uncultured	0.999146	0.000444166	0.0012572	0	0	0	0	0	0	0	0	0	0	0	0	0	0
73119d515d6e0728a282e1077a8a0946	d__Bacteria; p__Proteobacteria; c__Alphaproteobacteria; o__Caulobacterales; f__Parvularculaceae; g__Parvularcula	0.807385	0.000418038	0	0	0	0	0	0	0	0.000426621	0	0	0	0.000809303	0	0.000625316	0
8eedeabf85ad75484b5a899097db2c4e	d__Bacteria; p__Bacteroidota; c__Bacteroidia; o__Chitinophagales; f__Saprospiraceae	0.999998	0.000287401	0.000228582	0.000313114	0	0.000329147	0	0.000181601	0	0	0	0	0	0	0	0.000595539	0
cc88960fdaa609f86cc9c17736ef13d7	d__Bacteria; p__Bacteroidota; c__Bacteroidia; o__Flavobacteriales; f__Flavobacteriaceae; g__Flavobacteriaceae; s__Aureicoccus_marinus	1	0.000156764	0	0.000284649	0.000212337	0.000177233	0	0.000285373	0.000270234	0.000373294	0	9.44608e-05	0	0	5.59743e-05	0	0
2c4f634407889b0598484538486e4f39	d__Bacteria; p__Proteobacteria; c__Gammaproteobacteria; o__Burkholderiales; f__Burkholderiaceae; g__Limnobacter; s__uncultured_bacterium	0.893275	0	0.000160007	0.000540833	0	0	0	0	0	0	0.00115242	0	0	0	0	0	0
ba77eff4fd68a4831c850098ec17cf5f	d__Bacteria; p__Bdellovibrionota; c__Bdellovibrionia; o__Bdellovibrionales; f__Bdellovibrionaceae; g__OM27_clade; s__uncultured_organism	0.984075	0	0	0	0	0.000708933	0	0	0	0	0.000275579	0	0	0	0	0.00098264	0
3387801e45f40fa9f0c61c885c499eb0	d__Bacteria; p__Bdellovibrionota; c__Bdellovibrionia; o__Bacteriovoracales; f__Bacteriovoracaceae; g__Peredibacter	0.763263	0	0	0	0	0.000582337	0	0.00059669	0	0	0	0	0	0	0	0.000774201	0
96946700ea1f3651b61b20ff7f29050b	d__Bacteria; p__Desulfobacterota; c__Desulfobulbia; o__Desulfobulbales; f__Desulfocapsaceae	0.99999	0	0	0	0	0	0	0	0.00116201	0.000773251	0	0	0	0	0	0	0
76f7aa89d905377ca930c53e1fd7e16b	d__Bacteria; p__Proteobacteria; c__Alphaproteobacteria; o__Sphingomonadales; f__Sphingomonadaceae; g__Altererythrobacter	0.721263	0	0	0	0	0	0	0	0.000864748	0	0.0010021	0	0	0	0	0	0
945184b6386c192c0066e0a98a154780	d__Bacteria; p__Proteobacteria; c__Gammaproteobacteria; o__Enterobacterales; f__Enterobacteriaceae	0.922859	0.00146313	0	0.000426973	0	0	0	0	0	0	0	0	0	0	0	0	0
8894ab710b346d5196a94d9d57073d4f	d__Bacteria; p__Bdellovibrionota; c__Bdellovibrionia; o__Bacteriovoracales; f__Bacteriovoracaceae; g__Peredibacter; s__uncultured_bacterium	0.715401	0.000548675	0.000274298	0.000370044	0	0	0.000310251	0	0	0	0	0	0	0	0.000186581	0	0
a988417437a2c98e0a5b892d42de252d	d__Bacteria; p__Planctomycetota; c__Phycisphaerae; o__mle1-8; f__mle1-8; g__mle1-8; s__uncultured_organism	0.849222	0.000470293	0.000960044	0.000313114	0	0	0	0	0	0	0	0	0	0	0	0	0
bfa764da1f2441611b31c44e8d7291d4	d__Bacteria; p__Proteobacteria; c__Gammaproteobacteria; o__Oceanospirillales	0.779905	0.000391911	0	0	0	0.000557018	0.000330934	0	0	0	0	0	0	0	0	0	0.000425643
54e0949a10bb7ed0b81c2fbd89aaf2f1	d__Bacteria; p__Desulfobacterota; c__Desulfobulbia; o__Desulfobulbales; f__Desulfobulbaceae; g__Desulfobulbus	0.917745	0.000209019	0	0.000284649	0	0	0	0	0.000891771	0.000266638	0	0	0	0	0.000186581	0	0
0d5b07be4c5534be318f5145305082ac	d__Bacteria; p__Bacteroidota; c__Bacteroidia; o__Chitinophagales; f__Saprospiraceae; g__Saprospira; s__uncultured_organism	1	0	0.000594313	0.000996271	0	0	0	0	0	0	0.000250526	0	0	0	0	0	0
c1ffb16041d03c51f266ce6f78dbc65c	d__Bacteria; p__Proteobacteria; c__Alphaproteobacteria; o__Rhizobiales; f__Beijerinckiaceae; g__alphaI_cluster	0.885567	0	0.00025144	0	0.000495452	0	0.0001241	0	0.000405351	0	0.000476	0	0	0	0.000111949	0	0
6a5b79eea41b97e06412921fc3aee84d	d__Bacteria; p__Proteobacteria; c__Gammaproteobacteria	0.999947	0	0	0	0.00194642	0	0	0	0	0	0	0	0	0	0	0	0.000378349
2d4a9dc170afae772ead613da10826cc	d__Bacteria; p__Bacteroidota; c__Bacteroidia; o__Flavobacteriales; f__Flavobacteriaceae; g__Maribacter	0.999996	0	0	0	0.000389284	0	0	0	0.000972842	0	0.000601263	0	0	0	0	0	0
ee051e1f4873fbc7c78c29b0b83ef9ad	d__Bacteria; p__Gemmatimonadota; c__BD2-11_terrestrial_group; o__BD2-11_terrestrial_group; f__BD2-11_terrestrial_group; g__BD2-11_terrestrial_group; s__uncultured_bacterium	0.98212	0	0	0	0.000141558	0	0	0.000415088	0	0	0.000926947	0	0	0	0	0.000416878	0
e1aa01f3187e878a909d16b6a9eb7171	d__Bacteria; p__Bacteroidota; c__Bacteroidia; o__Bacteroidales; f__SB-5; g__SB-5; s__uncultured_bacterium	0.806915	0	0	0	0	0.00050638	0	0	0	0	0	0	0	0	0	0.00151863	0
64d14f0d7f92eca1bf2ce74400ac4213	d__Archaea; p__Nanoarchaeota; c__Nanoarchaeia; o__Woesearchaeales; f__SCGC_AAA011-D5; g__SCGC_AAA011-D5	1	0	0	0	0	0	0.000682552	0	0	0	0	0	0	0	0.000522427	0	0.000236468
1dd37cd6ae68c190a13230a39b0e96e2	d__Bacteria; p__Myxococcota; c__Polyangia; o__UASB-TL25; f__UASB-TL25; g__UASB-TL25	0.999808	0	0	0	0	0	0	0	0.000945818	0.000959898	0	0	0	0	0	0	0
46586b81d501849c667578b7624db0e9	d__Bacteria; p__Planctomycetota; c__Phycisphaerae; o__Phycisphaerales; f__Phycisphaeraceae; g__uncultured; s__uncultured_organism	0.851761	0.000418038	0.000914328	0	0	0.000354466	0	0	0	0	0	0	0	0	0	0	0
c29ecc54d196802e24bd7a938d74826b	d__Bacteria	1	0.000418038	0.00123434	0	0	0	0	0	0	0	0	0	0	0	0	0	0
b1545fbdda53e9d0af7582ed661b9d09	d__Bacteria; p__Planctomycetota; c__BD7-11; o__BD7-11; f__BD7-11; g__BD7-11; s__uncultured_bacterium	0.999367	0.000391911	0.000320015	0.000483903	0	0	0.000310251	0	0	0	0	0	0	0	0	0	0.000212821
45b5ebd9cd6d2b8ee038b0051340aedc	d__Bacteria; p__Bacteroidota; c__Bacteroidia; o__Chitinophagales; f__Saprospiraceae; g__Rubidimonas; s__uncultured_bacterium	0.800509	0.000156764	0.000228582	0	0	0.000379785	0	0.000544804	0	0	0	0	0	0	0	0.000535985	0
e50452226ce5bd17eb655455ede0a038	d__Bacteria; p__Bacteroidota; c__Bacteroidia; o__Cytophagales; f__Flammeovirgaceae	0.880229	0	0.000160007	0.000170789	0	0	0	0	0	0	0.00112737	9.44608e-05	0.000201092	0	0	0	0
387bcf89801bd692a2834d643be6ba08	d__Bacteria; p__Proteobacteria; c__Alphaproteobacteria; o__Micavibrionales; f__Micavibrionaceae; g__uncultured; s__uncultured_bacterium	0.941161	0	0	0	0	0.000886166	0	0.000544804	0	0	0	0	0	0	0	0.000416878	0
77fd3061e192dffebe3dbf585ab2532f	d__Archaea; p__Nanoarchaeota; c__Nanoarchaeia; o__Woesearchaeales; f__Woesearchaeales; g__Woesearchaeales; s__uncultured_archaeon	0.74736	0	0	0	0	0	0.000455034	0	0	0	0	0	0	0	0.000485111	0	0.00052023
244e934bf73700c65bf4ca62a9b0a7fc	d__Bacteria; p__Bacteroidota; c__Rhodothermia; o__Rhodothermales; f__Rhodothermaceae; g__uncultured; s__uncultured_bacterium	0.82931	0	0	0	0	0	0	0	0.000378327	0	0.000726526	0	0	0	0	0	0.000638464
168099518f5da5d21dffde8e5ecd9331	d__Bacteria; p__Bacteroidota; c__Bacteroidia; o__Bacteroidales; f__Marinilabiliaceae; g__Labilibacter; s__uncultured_Bacteroidetes	0.994239	0	0	0	0	0	0	0	0	0	0	0	0	0	0.000914247	0	0.000496583
6b5dc8069860522e05cca8d2b2989275	d__Bacteria; p__Bdellovibrionota; c__Bdellovibrionia; o__Bdellovibrionales; f__Bdellovibrionaceae; g__OM27_clade; s__uncultured_bacterium	0.993025	0	0.000182866	0	0	0	0.000392984	0	0	0	0	0	0	0	0.000578401	0	0.000260115
f6d070f7708f60f8011e324971f5d0b7	d__Bacteria; p__Proteobacteria; c__Alphaproteobacteria; o__Caulobacterales; f__Parvularculaceae; g__Parvularcula	0.951086	0	0	0.000910876	0	0	0	0.000959892	0	0	0	0	0	0	0	0	0
5c9cb8b56a6c678bcb7eebc45c6fdb25	d__Bacteria; p__Chloroflexi; c__Anaerolineae; o__SBR1031; f__A4b; g__A4b; s__uncultured_organism	0.919474	0	0	0.000426973	0	0.000405104	0	0.000622633	0	0	0	0	0	0	0	0.000416878	0
3d081a470591cfc325a5661f2adb508e	d__Bacteria; p__Chloroflexi; c__Anaerolineae; o__SBR1031; f__A4b; g__A4b	0.999998	0	0	0	0.000778568	0	0	0	0	0	0.00107726	0	0	0	7.46324e-05	0	0
0ee82df6437ff5fb7540f4a6d6a2b951	d__Bacteria; p__Proteobacteria; c__Alphaproteobacteria; o__Rhodobacterales; f__Rhodobacteraceae	0.999991	0	0	0	0.000601621	0	0	0	0.00140522	0	0	0	0	0	0	0	0
3ef2fbd5d51b758d3116367a9112ebd6	d__Bacteria; p__Proteobacteria; c__Gammaproteobacteria; o__B2M28; f__B2M28; g__B2M28; s__uncultured_gamma	0.928032	0	0	0	0	0	0.000289567	0	0.000648561	0.00034663	0	0	0	0	0	0	0.000425643
69373aa24c4fcae0e09a58ffdadcf36d	d__Bacteria; p__Desulfobacterota; c__Desulfuromonadia; o__Desulfuromonadia; f__Desulfuromonadaceae; g__Desulfuromonadaceae; s__uncultured_bacterium	0.982157	0	0	0	0	0	0	0	0.000378327	0.00146651	0	0	0	0	0	0	0
6950afa943fb822f1161a74352458e1f	d__Bacteria; p__Bacteroidota; c__Bacteroidia; o__Chitinophagales; f__Saprospiraceae; g__uncultured	0.83369	0	0	0	0	0	0	0	0	0	0	0	0.000459638	0.00225753	0	0	0
eb160ad7535b04907557ecb81403f4dc	d__Bacteria; p__Actinobacteriota; c__Acidimicrobiia; o__Actinomarinales; f__uncultured; g__uncultured; s__uncultured_actinobacterium	0.90046	0.000757695	0.000662887	0	0	0	0	0	0.000270234	0	0	0	0	0	0	0	0
1a9224b5d7dc0f209ecfc14c0d7239b4	d__Bacteria; p__Proteobacteria; c__Alphaproteobacteria; o__Rhizobiales	0.995105	0.00060093	0.000342873	0.000256184	0	0.000177233	0	0	0.000216187	0.000159983	0	0	0	0	0	0	0
7667811e44d85ca3d0ff111dfcf60a3d	d__Bacteria; p__Chloroflexi; c__Anaerolineae; o__SBR1031; f__A4b; g__A4b; s__uncultured_organism	0.999541	0.000339656	0	0.000768552	0	0	0	0	0	0	0	0	0	0	0	0.000833755	0
7acd0049f829c68544b4d3b00306e816	d__Bacteria; p__WPS-2; c__WPS-2; o__WPS-2; f__WPS-2; g__WPS-2; s__hydrothermal_vent	0.999995	0.000287401	0	0	0	0.000658295	0	0.000337259	0	0	0	0	0	0	0	0.000535985	0
d0f0bd00accf01d88eb217ea4a7d90e0	d__Bacteria; p__Proteobacteria; c__Gammaproteobacteria; o__Oceanospirillales; f__Pseudohongiellaceae; g__Pseudohongiella	0.999991	0.000261274	0.00050288	0	0	0	0	0	0	0	0.000776631	0	0	0.000212974	0	0	0
cde7243e5ec6ce132be86342f962a4da	d__Bacteria; p__Proteobacteria; c__Alphaproteobacteria; o__Rickettsiales	0.942299	0	0	0	0	0.00139255	0	0	0	0	0	0	0	0	0	0.000387101	0
7170c1aade67b40f39b1a07dd00cdb59	d__Bacteria; p__Bacteroidota; c__Bacteroidia; o__Flavobacteriales; f__NS9_marine_group; g__NS9_marine_group	0.863668	0	0	0	0	0.000278509	0	0.000233487	0	0	0	0	0.000172364	0.00178898	0	0	0
2f2826c04093e033e079b2bd132d06ba	d__Bacteria; p__Planctomycetota; c__Planctomycetes; o__Pirellulales; f__Pirellulaceae; g__Rhodopirellula; s__uncultured_planctomycete	0.8384	0	0	0	0	0.000202552	0	0.000441031	0.00024321	0	0.000476	0	0	0	0	0.000446655	0
291062133ee2d73761843aa9e085b4c5	d__Bacteria; p__Proteobacteria; c__Alphaproteobacteria; o__Rhodospirillales	0.926318	0	0	0	0	0	0.000268884	0	0	0	0	0	0	0	0.000541085	0	0.000614817
e7d338b082efd0b1747e4e207d737953	d__Bacteria; p__Proteobacteria; c__Gammaproteobacteria; o__Run-SP154; f__Run-SP154; g__Run-SP154	0.728415	0	0	0	0	0	0	0.00132309	0	0	0	0	0	0	0	0.000506208	0
bb33953e165d92efac2067333b8cead0	d__Bacteria; p__Bdellovibrionota; c__Bdellovibrionia; o__Bacteriovoracales; f__Bacteriovoracaceae; g__Peredibacter; s__uncultured_bacterium	0.787471	0	0	0	0	0	0	0	0	0.00114654	0	0	0.000718184	0	0	0	0
ea9343a7c91a25e44db965b02b8f4e66	d__Bacteria; p__Bacteroidota; c__Bacteroidia; o__Bacteroidales; f__SB-5; g__SB-5; s__uncultured_Cytophagales	0.91529	0.000470293	0.000731462	0.000483903	0	0	0	0	0	0	0	0	0	0	0	0	0
7be27725d299a7f2b27c241b1141ea31	d__Bacteria; p__Proteobacteria	0.903061	0.000313529	0	0.000370044	0	0.000430423	0	0.000311316	0	0	0	0	0	0	0	0.000387101	0
a53cdf3088fd9e36de4dea38f598384b	d__Bacteria; p__Sumerlaeota; c__Sumerlaeia; o__Sumerlaeales; f__Sumerlaeaceae; g__Sumerlaea; s__uncultured_organism	0.950348	0.000209019	0.00050288	0.000341579	0	0	0	0	0.000378327	0.000293302	0	0	0	0	0	0	0
b5118ba132d8be2958e834ee68465b56	d__Bacteria; p__Proteobacteria; c__Gammaproteobacteria; o__eub62A3; f__eub62A3; g__eub62A3	0.999846	0	0	0	0.000212337	0.000354466	0	0.000103772	0.000297257	0	0.000125263	0	0	0.000596328	0	0.000387101	0
156d5b1975b2cf5e910fc89d5abebb98	d__Bacteria; p__Bdellovibrionota; c__Bdellovibrionia; o__Bacteriovoracales; f__Bacteriovoracaceae; g__Peredibacter; s__uncultured_delta	0.859466	0	0	0	0	0.000835528	0	0.000882063	0	0	0	0	0	0	0	0	0
a9937fcc21faf5d32774a99468c08d1b	d__Bacteria; p__Proteobacteria; c__Alphaproteobacteria; o__Micavibrionales; f__Micavibrionaceae; g__uncultured; s__uncultured_bacterium	0.923273	0	0	0	0	0.000632975	0	0.000726405	0	0	0	0	0	0	0	0.000416878	0
632919f66f216b3799f8b56a0d76c61f	d__Bacteria; p__Bacteroidota; c__Bacteroidia; o__Cytophagales; f__Microscillaceae	0.999624	0	0	0	0	0.000531699	0	0.000648576	0	0	0.000526105	0	0	0	0	0	0
085b4e3d4ed4e8fe355a5c59f2438814	d__Bacteria; p__Campilobacterota; c__Campylobacteria; o__Campylobacterales; f__Sulfurospirillaceae; g__Sulfurospirillum; s__uncultured_Epsilonproteobacteria	0.907974	0	0	0	0	0.000455742	0	0.000441031	0	0	0	0	0	0	0	0.000952863	0
6800369a5316eccfc657723d49c48417	d__Bacteria; p__Myxococcota; c__Polyangia; o__Polyangiales; f__BIrii41; g__BIrii41; s__uncultured_bacterium	0.905702	0	0	0	0	0.000303828	0.000827335	0	0	0	0	0	0	0	0.000279872	0	0
e55addb148cd738b93c144b32b1ad5a1	d__Bacteria; p__Planctomycetota; c__Phycisphaerae; o__Phycisphaerales; f__Phycisphaeraceae; g__uncultured; s__uncultured_organism	0.73261	0	0	0	0	0	0.000496401	0	0	0	0	0	0	0	0.000802299	0	0
98badaba34707a78c0246071f8f48e51	d__Bacteria; p__Bacteroidota; c__Bacteroidia; o__Bacteroidales; f__Prolixibacteraceae; g__uncultured	0.796468	0	0	0	0	0	0.000455034	0	0	0	0	0	0	0	0.000839615	0	0
f7b99a3e140d21163199614771928fab	d__Bacteria; p__Proteobacteria; c__Gammaproteobacteria	1	0	0	0	0	0	0.000392984	0	0.000378327	0	0	0	0	0	0	0	0.000803992
c77052e66ee7a9a5d61c6a73cb365aed	d__Bacteria; p__Bacteroidota; c__Bacteroidia	0.994926	0	0	0	0	0	0.000103417	0	0	0.00090657	0	0	0	0	0.000522427	0	0
6d3387221f683c717b226a706e1b1a1f	d__Bacteria; p__Gemmatimonadota; c__BD2-11_terrestrial_group; o__BD2-11_terrestrial_group; f__BD2-11_terrestrial_group; g__BD2-11_terrestrial_group	1	0	0	0	0	0	0	0	0.00124308	0	0.000526105	0	0	0	0	0	0
13b60a0e6601dd16486b849eca820a82	d__Bacteria; p__Proteobacteria; c__Alphaproteobacteria; o__Rhodobacterales; f__Rhodobacteraceae	0.998863	0	0	0	0	0	0	0	0	0	0	0	0.00109164	0.00123525	0	0	0
832b5703f7ae385e074665459fbc30bb	d__Bacteria; p__Proteobacteria; c__Alphaproteobacteria; o__Caulobacterales; f__Hyphomonadaceae	0.794215	0.00143701	0	0.000313114	0	0	0	0	0	0	0	0	0	0	0	0	0
151fc96ff128fea12d299a9b947be875	d__Bacteria; p__Proteobacteria; c__Alphaproteobacteria; o__Rhizobiales	0.782795	0.00109735	0.000365731	0.000227719	0	0	0	0	0	0	0	0	0	0	0	0	0
9adc8a3e86e0c515b9148f993269d921	d__Bacteria; p__Myxococcota; c__Polyangia; o__Polyangiales; f__Sandaracinaceae; g__uncultured; s__myxobacterium_SIBN-17	0.999829	0.000522548	0.000685746	0.000455438	0	0	0	0	0	0	0	0	0	0	0	0	0
33eb167f34ee3a1b9c13f2030d523c9b	d__Bacteria; p__Proteobacteria; c__Alphaproteobacteria; o__Micavibrionales; f__Micavibrionaceae; g__uncultured; s__uncultured_organism	0.779086	0.000496421	0.000548597	0	0	0	0	0	0	0	0	0	0	0	0	0.00068487	0
da50d56f3770ee46d460efd8950a2348	d__Bacteria; p__Bacteroidota; c__Bacteroidia; o__Bacteroidales; f__SB-5; g__SB-5; s__uncultured_Cytophagales	0.711854	0.000418038	0.000914328	0.000284649	0	0	0	0	0	0	0	0	0	0	0	0	0
146ee675fca5d8a2d70790a5ed6c4235	d__Bacteria; p__Proteobacteria; c__Alphaproteobacteria; o__Rickettsiales; f__Mitochondria; g__Mitochondria; s__Berkeleya_fennica	0.939569	0.000156764	0	0	0	0	0.000289567	0	0	0	0	0	0	0	0.000466453	0	0.000496583
ce6d84676c755675eb373c6e6adaed48	d__Bacteria; p__Proteobacteria; c__Alphaproteobacteria; o__Rickettsiales; f__Mitochondria; g__Mitochondria; s__Nitzschia_sp.	0.976128	0	0	0	0.000141558	0	0.000268884	0	0.000297257	0.000266638	0.000325684	0	0	0	7.46324e-05	0	0.000260115
cf3e1ca298ed5aeb18b537868605b7f3	d__Bacteria; p__Desulfobacterota; c__Desulfuromonadia; o__Desulfuromonadia; f__Geopsychrobacteraceae; g__Pelobacter	0.807917	0	0	0	0	0.000582337	0	0	0	0	0	0	0	0	0	0.00128041	0
777619c8fa6d513f874a6a0fe30a7d71	d__Bacteria; p__Bacteroidota; c__Bacteroidia; o__Chitinophagales; f__Chitinophagaceae; g__Edaphobaculum	0.971499	0	0	0	0	0.000455742	0	0	0	0	0	0	0	0	0	0.00142929	0
5431794846c00df7fc81c30dc09f52c1	d__Bacteria; p__Proteobacteria; c__Alphaproteobacteria; o__Micavibrionales; f__Micavibrionaceae; g__uncultured; s__uncultured_bacterium	0.971056	0	0	0	0	0.000126595	0	0.000207544	0	0.00101323	0	0	0	0.000638923	0	0	0
dd77fe952ce6014ead0b56c7fb9fa917	d__Bacteria; p__Myxococcota; c__Polyangia; o__Blfdi19; f__Blfdi19; g__Blfdi19; s__uncultured_bacterium	0.999911	0	0	0	0	0	0.000496401	0	0	0	0.000551157	0	0	0	0	0	0.000472936
294c1f9c03cff44dee65127626219c79	d__Bacteria; p__Bacteroidota; c__Bacteroidia; o__Bacteroidetes_VC2.1_Bac22; f__Bacteroidetes_VC2.1_Bac22; g__Bacteroidetes_VC2.1_Bac22	0.999866	0	0	0	0	0	0.000372301	0	0	0.000986561	0	0	0	0	0.000205239	0	0
817d670b65c63793c0a38f6e36e4f41f	d__Bacteria; p__Proteobacteria; c__Alphaproteobacteria; o__Rhizobiales; f__Hyphomicrobiaceae; g__Filomicrobium	0.793826	0	0	0	0	0	0	0.000830177	0	0	0	0	0	0.00144823	0	0	0
847217753c40d0185461a1b57a9ceb0d	d__Bacteria; p__Proteobacteria; c__Gammaproteobacteria; o__Oceanospirillales; f__Alcanivoracaceae; g__Ketobacter	0.970793	0	0	0	0	0	0	0	0.000999865	0.000186647	0.000551157	0	0	0	0	0	0
551bd1d45c3b2665f8f39512f9ecd341	d__Bacteria; p__Proteobacteria; c__Gammaproteobacteria; o__Cellvibrionales; f__Cellvibrionaceae; g__uncultured; s__marine_metagenome	0.820473	0	0	0	0	0	0	0	0.000486421	0	0.00120253	0	0	0	0	0	0
729f5ee255f44ced731d413c1e3a276f	d__Bacteria; p__Patescibacteria; c__Gracilibacteria; o__Absconditabacteriales_(SR1); f__Absconditabacteriales_(SR1); g__Absconditabacteriales_(SR1); s__uncultured_bacterium	0.997986	0	0	0	0	0	0	0	0	0	0	0	0	0	0.000615718	0	0.000780345
cce8f262a52aee618594aedfb1d2155c	d__Bacteria; p__Latescibacterota; c__Latescibacterota; o__Latescibacterota; f__Latescibacterota; g__Latescibacterota; s__uncultured_bacterium	0.988906	0.000731567	0.000571455	0.000227719	0	0	0	0	0	0	0	0	0	0	7.46324e-05	0	0
cc18ccb41226506002a05971fcfad271	d__Bacteria; p__LCP-89; c__LCP-89; o__LCP-89; f__LCP-89; g__LCP-89; s__uncultured_bacterium	0.767073	0.000365784	0.00075432	0.000512368	0	0	0	0	0	0	0	0	0	0	0	0	0
eafd6764638e95638885f70262947c94	d__Bacteria; p__Proteobacteria; c__Gammaproteobacteria; o__Gammaproteobacteria_Incertae_Sedis; f__Unknown_Family	0.999249	0.000339656	0.000845753	0.000426973	0	0	0	0	0	0	0	0	0	0	0	0	0
14eacaed6e9706953728d405080e5ff4	d__Bacteria; p__Chloroflexi; c__Anaerolineae; o__SBR1031; f__A4b; g__A4b; s__uncultured_organism	0.758684	0.00010451	0	0.000227719	0	0.000531699	0	0.000544804	0	0	0	0	0	0	0	0.000327547	0
42803ef8161d5f8e91f71dbdfb7b5a85	d__Bacteria; p__Proteobacteria; c__Alphaproteobacteria; o__Micavibrionales; f__Micavibrionaceae; g__uncultured; s__uncultured_bacterium	0.960462	0	0.00107433	0.000512368	0	0	0	0	0	0	0	0	0	0	0	0	0
cc8ec99c953609137a04e957772884d9	d__Bacteria; p__Proteobacteria; c__Alphaproteobacteria	1	0	0.000457164	0.00128092	0	0	0	0	0	0	0	0	0	0	0	0	0
6117ffa2b2f44e5cd17243b068df7038	d__Bacteria; p__Proteobacteria; c__Gammaproteobacteria; o__Cellvibrionales; f__Spongiibacteraceae	0.879841	0	0.000228582	0	0	0	0	0	0	0	0.00117747	0	0	0	0	0	0.000189174
3a92e8cee2ed91c39b82edbac100972a	d__Bacteria; p__Bacteroidota; c__Bacteroidia; o__Cytophagales; f__Microscillaceae; g__uncultured	0.965627	0	0	0	0.0020172	0	0	0	0	0	0	0	0	0.000340759	0	0	0
1197601577a50a8c10d8fb8916c81499	d__Bacteria; p__Desulfobacterota; c__Syntrophobacteria; o__Syntrophobacterales; f__uncultured; g__uncultured; s__uncultured_bacterium	0.957221	0	0	0	0.000460063	0	0.000248201	0	0.000297257	0.000186647	0	0	0	0	0.000149265	0	0.000331055
87ac4aa7e47a19ef4a9d1d0213bde839	d__Bacteria; p__Planctomycetota; c__Planctomycetes; o__Pirellulales; f__Pirellulaceae; g__Rhodopirellula	0.999988	0	0	0	0.000424674	0	0	0	0.000918795	0	0.000476	0	0	0	0	0	0
890062d06619b325a32a461344e71a7d	d__Bacteria; p__Proteobacteria; c__Alphaproteobacteria; o__Tistrellales; f__Tistrellaceae; g__Tistrella; s__uncultured_organism	0.7098	0	0	0	0	0.00078489	0	0.00059669	0	0	0	0	0	0	0	0.000327547	0
2ce6994cb667506aec5734d7701cb3eb	d__Bacteria; p__Bdellovibrionota; c__Bdellovibrionia; o__Bacteriovoracales; f__Bacteriovoracaceae; g__Peredibacter	0.99877	0	0	0	0	0.000455742	0	0.00106366	0	0	0	0	0	0	0	0.000178662	0
cff40615965aeb7e7749ba95d7f9c314	d__Bacteria; p__Proteobacteria; c__Gammaproteobacteria; o__Gammaproteobacteria_Incertae_Sedis; f__Unknown_Family; g__uncultured; s__uncultured_organism	0.798171	0	0	0	0	0.000430423	0	0	0.000891771	0.000399957	0	0	0	0	0	0	0
34fa57ca762129d78410e3c3d5ec36c5	d__Bacteria; p__Proteobacteria; c__Alphaproteobacteria; o__Rhodobacterales; f__Rhodobacteraceae	0.768688	0	0	0	0	0.000227871	0	0.000337259	0	0	0.000325684	0	0	0.000979682	0	0.000208439	0
44d2fd83c5b3c58c4926e993cab4b652	d__Bacteria; p__Bacteroidota; c__Bacteroidia; o__Cytophagales; f__Cyclobacteriaceae; g__Ekhidna; s__Ekhidna_sp.	0.88683	0	0	0	0	0	0.000517084	0	0.000783678	0	0	0	0	0	0	0	0.000260115
c2ba580b6fb0da7c49490da9d9f98027	d__Bacteria; p__Verrucomicrobiota; c__Kiritimatiellae; o__WCHB1-41; f__WCHB1-41; g__WCHB1-41; s__uncultured_Verrucomicrobia	0.98712	0	0	0	0	0	0	0.00101178	0	0	0	0	0	0	0	0.000774201	0
5fb3c8c878d1ce67f2b9d1e8ea648267	d__Bacteria; p__Planctomycetota; c__Phycisphaerae; o__MSBL9; f__SM23-30; g__SM23-30; s__uncultured_bacterium	0.723087	0	0	0	0	0	0	0.000181601	0	0.0015465	0	0	0	0	0	0	0
e16b393c1c990ee72829beb41d71f54e	d__Bacteria; p__Verrucomicrobiota; c__Verrucomicrobiae; o__Verrucomicrobiales; f__DEV007; g__DEV007; s__uncultured_Verrucomicrobiaceae	0.830798	0	0	0	0	0	0	0	0.00113498	0	0.00057621	0	0	0	0	0	0
773fb8a8c24c00a92d18bf30abf564d1	d__Bacteria; p__Bacteroidota; c__Bacteroidia; o__Bacteroidales; f__SB-5; g__SB-5; s__uncultured_Cytophagales	0.922657	0	0	0	0	0	0	0	0.000783678	0.000959898	0	0	0	0	0	0	0
cc18716b89f83a70d3b48f545fb10898	d__Bacteria; p__Proteobacteria; c__Alphaproteobacteria; o__Rhodobacterales; f__Rhodobacteraceae	0.998068	0	0	0	0	0	0	0	0.000729631	0	0.000951999	0	0	0	0	0	0
8ae6e1c640a5054f8f77ff155d846254	d__Bacteria; p__Desulfobacterota; c__Desulfobulbia; o__Desulfobulbales; f__Desulfocapsaceae	0.999356	0	0	0	0	0	0	0	0	0.000133319	0	0	0	0	0.000559743	0	0.000709404
b902eefafb79b15b0be0dab87f163a1b	d__Bacteria; p__Bacteroidota; c__Bacteroidia; o__Bacteroidales; f__Bacteroidetes_BD2-2; g__Bacteroidetes_BD2-2; s__uncultured_bacterium	0.844993	0	0	0	0	0	0	0	0	0	0	0	0	0	0.00098888	0	0.000283762
7b7062536e1b743e5b73f50a0fac1b55	d__Bacteria; p__Bacteroidota; c__Bacteroidia; o__Bacteroidales	0.999616	0.00070544	0.000845753	0	0	0	0	0	0	0	0	0	0	0	0	0	0
a405e6c89cef3ef6b16c2a2aee342816	d__Bacteria; p__Proteobacteria; c__Alphaproteobacteria; o__Caulobacterales; f__Hyphomonadaceae; g__SWB02; s__uncultured_Alphaproteobacteria	0.966716	0.000313529	0	0	0	0.00103808	0	0.000285373	0	0	0	0	0	0	0	0	0
f80de1068be8432b149ebb6d0190e4ab	d__Bacteria; p__SAR324_clade(Marine_group_B); c__SAR324_clade(Marine_group_B); o__SAR324_clade(Marine_group_B); f__SAR324_clade(Marine_group_B); g__SAR324_clade(Marine_group_B)	0.994363	0	0.000594313	0.00108167	0	0	0	0	0	0	0	0	0	0	0	0	0
4c72b0669af10e2b5c9b5609dcde6ac0	d__Bacteria; p__Proteobacteria; c__Alphaproteobacteria; o__Rhodobacterales; f__Rhodobacteraceae	0.999909	0	0.000342873	0.00139478	0	0	0	0	0	0	0	0	0	0	0	0	0
66ba6ff10df6ba8e5a3ee8928f323018	d__Bacteria; p__Proteobacteria; c__Gammaproteobacteria; o__Gammaproteobacteria_Incertae_Sedis; f__Unknown_Family; g__Unknown_Family; s__uncultured_bacterium	0.929868	0	0	0	0	0.00113936	0	0.000285373	0	0	0	0	0	0	0	0.000238216	0
562e0d744cd9a1f2dbbb2374a4401126	d__Bacteria; p__Proteobacteria; c__Alphaproteobacteria; o__Micavibrionales; f__Micavibrionaceae; g__uncultured	0.999996	0	0	0	0	0.000734252	0	0.000908006	0	0	0	0	0	0	0	0	0
d158ffdb55a7fd7724ebe683c143e54b	d__Bacteria; p__Firmicutes; c__Clostridia; o__Clostridia_vadinBB60_group; f__Clostridia_vadinBB60_group; g__Clostridia_vadinBB60_group; s__uncultured_bacterium	0.96991	0	0	0	0	0	0.000330934	0	0	0	0	0	0	0	0.000447795	0	0.000567523
b857ec63d52cf46a96919b3bfe7b8686	d__Bacteria; p__Proteobacteria; c__Alphaproteobacteria; o__Thalassobaculales; f__uncultured; g__uncultured	0.764782	0	0	0	0	0	0	0.000492918	0.000270234	0	0.000350737	0	0	0.000298164	0	0.000416878	0
aca69a0c1263cd079bfcf874d4c39c7e	d__Bacteria; p__Spirochaetota; c__Spirochaetia; o__Spirochaetales; f__Spirochaetaceae; g__Spirochaeta_2; s__uncultured_marine	0.756148	0	0	0	0	0	0	0	0	0.00133319	0.000350737	0	0	0	0	0	0
b7c4dc9b44588d85a1497a7c9f242176	d__Bacteria; p__Bacteroidota; c__Bacteroidia; o__Chitinophagales; f__uncultured; g__uncultured; s__uncultured_bacterium	0.992103	0.000235147	0	0.000142324	0.000247726	0.000151914	0	0	0.00024321	0.000239974	0	0	0	0	0	0.000535985	0
68dbbbbee706dc5cc3f0ad4b62c2dbcf	d__Bacteria; p__Acidobacteriota; c__Thermoanaerobaculia; o__Thermoanaerobaculales; f__Thermoanaerobaculaceae; g__Subgroup_10	1	0	0	0.000341579	0	0	0	0	0.000594514	0	0	0	0	0	0.000279872	0	0.000331055
7993dcbb2dfe44c766b8e06ae68a8449	d__Bacteria; p__Bacteroidota; c__Bacteroidia; o__Bacteroidales; f__Bacteroidetes_BD2-2; g__Bacteroidetes_BD2-2	0.948355	0	0	0	0.000530842	0	0.000372301	0	0	0	0	0	0	0	0.000559743	0	0
c9c5f8ba5f7534e88d8c533e9e7bb1c9	d__Bacteria; p__Proteobacteria; c__Gammaproteobacteria; o__Xanthomonadales; f__Rhodanobacteraceae; g__uncultured; s__uncultured_gamma	0.990213	0	0	0	0.000212337	0	0.000165467	0	0.000432374	0.000159983	0.000250526	0	0	0	9.32905e-05	0	0.000283762
e6bbfd8ff0f7791eb1225cc91d68ecb8	d__Bacteria; p__Planctomycetota; c__Phycisphaerae; o__Phycisphaerales; f__Phycisphaeraceae; g__SM1A02	1	0	0	0	0	0.000936804	0	0.000674519	0	0	0	0	0	0	0	0	0
198cf2f7ffc9b98c97b8ae09407624a0	d__Bacteria; p__Bacteroidota; c__Bacteroidia; o__Chitinophagales; f__Saprospiraceae; g__Portibacter; s__uncultured_bacterium	0.850746	0	0	0	0	0.000582337	0	0.000830177	0	0	0	0	0	0	0	0.000238216	0
608b57867f86d8f6eab885578f720036	d__Bacteria; p__Planctomycetota; c__OM190; o__OM190; f__OM190; g__OM190	1	0	0	0	0	0.000557018	0	0.000492918	0	0	0.000325684	0	0.000258546	0	0	0	0
9105ad05b78bab3dd67f9d15085bb7d7	d__Bacteria; p__Patescibacteria; c__Parcubacteria; o__Candidatus_Kaiserbacteria; f__Candidatus_Kaiserbacteria; g__Candidatus_Kaiserbacteria; s__uncultured_organism	0.989204	0	0	0	0	0	0.000392984	0	0	0	0	0	0	0	0.000820957	0	0
69312cf3ef7083a1d183ca091c342e9b	d__Bacteria; p__Proteobacteria; c__Alphaproteobacteria; o__Rhodobacterales; f__Rhodobacteraceae	0.99989	0	0	0	0	0	0	0	0	0	0	0.000396735	0.00120655	0	0	0	0
37a46ca847c1ae1aeb924bdeb73c7a3c	d__Bacteria; p__Bacteroidota; c__Bacteroidia; o__Chitinophagales; f__Saprospiraceae; g__uncultured	0.987436	0	0	0	0	0	0	0	0	0	0	0.000170029	0	0.00230012	0	0	0
8841246557938589f3eea184dbbbf511	d__Bacteria; p__Bacteroidota; c__Bacteroidia; o__Flavobacteriales; f__Cryomorphaceae; g__uncultured; s__uncultured_bacterium	0.822588	0.000679312	0.000571455	0.000227719	0	0	0	0	0	7.99915e-05	0	0	0	0	0	0	0
2e269d4cc91887d5b33601b813f8fd61	d__Bacteria; p__Planctomycetota; c__Phycisphaerae; o__Phycisphaerales; f__Phycisphaeraceae; g__Urania-1B-19_marine_sediment_group	1	0.000653185	0.00050288	0.000426973	0	0	0	0	0	0	0	0	0	0	0	0	0
60000098543ab7a4220ecf7723bf72d4	d__Bacteria; p__Proteobacteria; c__Gammaproteobacteria; o__Thiotrichales; f__Thiotrichaceae; g__uncultured; s__uncultured_bacterium	0.964197	0.000627058	0.000868611	0	0	0	0	0	0	0	0	0	0	0	0	0	0
be49036a6066ce76662cd77b97488335	d__Bacteria; p__Bdellovibrionota; c__Bdellovibrionia; o__Bacteriovoracales; f__Bacteriovoracaceae; g__Peredibacter; s__uncultured_bacterium	0.848654	0.000470293	0.000617171	0.000483903	0	0	0	0	0	0	0	0	0	0	0	0	0
7ae96a4f423da02a65e71126ef1e61d5	d__Bacteria; p__Bdellovibrionota; c__Bdellovibrionia; o__Bacteriovoracales; f__Bacteriovoracaceae; g__Halobacteriovorax; s__Bacteriovorax_sp.	0.749054	0.000418038	0.000617171	0.000540833	0	0	0	0	0	0	0	0	0	0	0	0	0
226d5a6bdc5f58a91d9c5a97f68cff91	d__Bacteria; p__Proteobacteria; c__Alphaproteobacteria; o__Micavibrionales; f__Micavibrionaceae; g__uncultured; s__uncultured_organism	0.707945	0	0.000891469	0.000654692	0	0	0	0	0	0	0	0	0	0	0	0	0
eabda515eebcb51dda40f47bc17aca12	d__Bacteria; p__Verrucomicrobiota; c__Verrucomicrobiae; o__Opitutales; f__Puniceicoccaceae; g__Verruc-01	1	0	0.000274298	0	0	0	0	0	0.000621538	0.000719923	0	0	0	0	0	0	0
c11d3837b51bfeb0d4d2f488e219a480	d__Bacteria; p__Planctomycetota; c__Pla4_lineage; o__Pla4_lineage; f__Pla4_lineage; g__Pla4_lineage; s__uncultured_bacterium	0.836939	0	0.000205724	0.000199254	0	0.000354466	0	0.00025943	0	0	0.000225473	0	0	0	0	0.000387101	0
d6ff6ddd380e9a5bf7276d56a5089f54	d__Bacteria; p__Proteobacteria; c__Alphaproteobacteria; o__Rhodospirillales; f__Magnetospiraceae; g__uncultured	0.988865	0	0	0.000626228	0	0	0	0	0.000459397	0.000613268	0	0	0	0	0	0	0
2a3b2b237f8f384f079127c360c9d470	d__Bacteria; p__Bdellovibrionota; c__Bdellovibrionia; o__Bdellovibrionales; f__Bdellovibrionaceae; g__OM27_clade; s__uncultured_bacterium	0.93651	0	0	0.000370044	0.000813958	0	0	0	0.000324281	0	0.000350737	0	0	0	0	0	0
6a1dcba5bd0bd660028b1fc09c6d1a48	d__Bacteria; p__Proteobacteria; c__Gammaproteobacteria; o__Alteromonadales; f__Shewanellaceae; g__Shewanella	0.999981	0	0	0	0.00184025	0	0	0	0	0	0	0.000188922	0	0	0	0	0
90af8ccac3f1cf644f30db962227f51a	d__Bacteria; p__Calditrichota; c__Calditrichia; o__Calditrichales; f__Calditrichaceae; g__Calorithrix	0.977722	0	0	0	0.000990905	0	0	0	0	0	0.000851789	0	0	0	0	0	0
40af44448e460e3b06debdd3e39bcbdd	d__Bacteria; p__Bacteroidota; c__Bacteroidia; o__Chitinophagales; f__Saprospiraceae; g__uncultured	0.71489	0	0	0	0.000247726	0	0.000703235	0	0	0	0	0	0	0	0	0	0.000496583
127b78d82aedd459035ab22426589a83	d__Bacteria; p__Spirochaetota; c__Spirochaetia; o__Spirochaetales; f__Spirochaetaceae	0.999999	0	0	0	0	0.000582337	0	0.000207544	0	0	0	0	0	0	0	0.000923086	0
dd615c7025b421df08bd581060ee04d6	d__Bacteria; p__Bacteroidota; c__Bacteroidia; o__Chitinophagales; f__Saprospiraceae	0.999999	0	0	0	0	0	0.000392984	0	0	0.000533276	0	0	0	0	0	0	0.000543877
c797503f007461dcad0ed48ca3c317f9	d__Bacteria; p__Myxococcota; c__Polyangia; o__Haliangiales; f__Haliangiaceae; g__Haliangium	0.980691	0	0	0	0	0	0	0	0.00118903	0	0.000450947	0	0	0	0	0	0
a579f8fe75151a182aaa33bf29ba09e4	d__Bacteria; p__NB1-j; c__NB1-j; o__NB1-j; f__NB1-j; g__NB1-j	0.999997	0	0	0	0	0	0	0	0.000594514	0.000533276	0.000501052	0	0	0	0	0	0
a7728b8f0814ba6723b8ad8a9fbdfc95	d__Bacteria; p__Bacteroidota; c__Bacteroidia; o__Chitinophagales; f__Saprospiraceae; g__Lewinella; s__uncultured_bacterium	0.975528	0	0	0	0	0	0	0	0	0	0	0	0.000632002	0.0017038	0	0	0
4447677da02f7cdda1db923e75bd8528	d__Bacteria; p__Myxococcota; c__Polyangia; o__Polyangiales; f__BIrii41; g__BIrii41	1	0.000627058	0.000845753	0	0	0	0	0	0	0	0	0	0	0	0	0	0
780d016872a36e396c666fd43dfadf51	d__Bacteria; p__Bdellovibrionota; c__Oligoflexia; o__0319-6G20; f__0319-6G20; g__0319-6G20	0.94358	0.000548675	0.000388589	0.000569298	0	0	0	7.78291e-05	0	0	0	0	0	0	0	0	0
ab1b19de281f861b3ca44e360f45afbe	d__Bacteria; p__Planctomycetota; c__Pla3_lineage; o__Pla3_lineage; f__Pla3_lineage; g__Pla3_lineage; s__uncultured_organism	0.917679	0.000418038	0.000320015	0.000398508	0	0	0	0	0	0	0.000325684	0	0	0	7.46324e-05	0	0
8e4c88030db96a76024551c82fe26d3d	d__Bacteria; p__Verrucomicrobiota; c__Verrucomicrobiae; o__Opitutales; f__Puniceicoccaceae; g__Verruc-01; s__uncultured_organism	0.801107	0.000418038	0.000800037	0	0	0.000126595	0	0.000129715	0	0	0	0	0	0	0	0	0
df79f02093a240340eed584e8d157cb7	d__Bacteria; p__Latescibacterota; c__Latescibacterota; o__Latescibacterota; f__Latescibacterota; g__Latescibacterota; s__uncultured_organism	0.999969	0	0.00102862	0	0	0.000405104	0	0	0	0	0	0	0	0	0	0	0
54a644963177b0d2877667ce02d4dc65	d__Bacteria; p__Bacteroidota; c__Bacteroidia; o__Flavobacteriales; f__Crocinitomicaceae; g__Crocinitomix; s__uncultured_bacterium	0.993389	0	0.000525738	0.000199254	0	0	0.000165467	0	0.000432374	0	0.000175368	0	0	0	0	0	0
3fc8098f06b44ab0c045a0ade9b11c44	d__Bacteria; p__Bacteroidota; c__Bacteroidia; o__Bacteroidales; f__Prolixibacteraceae; g__Draconibacterium	0.999467	0	0.000434306	0	0	0	0	0	0.00113498	0	0	0	0	0	0	0	0
d3adc58a45de581655bfb1bca876006e	d__Bacteria; p__Chloroflexi; c__Anaerolineae; o__SBR1031; f__A4b; g__A4b; s__uncultured_organism	0.92197	0	0	0.000910876	0	0	0	0	0	0	0	0	0	0.00123525	0	0	0
2f45afcba24a1ee3e70f4d43b33a9e85	d__Bacteria; p__Myxococcota; c__Polyangia	0.743224	0	0	0.000483903	0	0.000430423	0	0.00025943	0	0	0	0	0	0	0	0.000506208	0
d0964393323e32fa6bc267f5161ecefb	d__Bacteria; p__Acidobacteriota; c__Acidobacteriae; o__PAUC26f; f__PAUC26f; g__PAUC26f; s__uncultured_Acidobacteria	0.894177	0	0	0.000313114	0	0	0	0	0.000432374	0.000479949	0.000400842	0	0	0	0	0	0
ab4d0514b31c4f2fec72e97f72410ad6	d__Bacteria; p__Chloroflexi; c__Anaerolineae; o__SBR1031; f__A4b; g__A4b; s__uncultured_bacterium	0.884862	0	0	0.000199254	0.000424674	0.000177233	0	7.78291e-05	0.000351304	0	0.000175368	0	0.000201092	0.000212974	0	0	0
0ebe36a82d9fef561f1dce70edffc457	d__Bacteria; p__Bacteroidota; c__Bacteroidia; o__Flavobacteriales; f__Flavobacteriaceae	0.999996	0	0	0	0.000247726	0	0	0	0.000486421	0	0.000901894	0	0	0	0	0	0
e570e3ff43e77b6c66c144cebfa5e860	d__Bacteria; p__Proteobacteria; c__Gammaproteobacteria; o__Chromatiales; f__Chromatiaceae; g__Candidatus_Thiobios; s__uncultured_gamma	0.986666	0	0	0	0	0.000683614	0	0	0.000918795	0	0	0	0	0	0	0	0
230dfbc548f6ef361921ec10e752c2f4	d__Bacteria; p__Proteobacteria; c__Gammaproteobacteria; o__Cellvibrionales; f__BD2-7; g__BD2-7; s__uncultured_organism	0.953689	0	0	0	0	0	0.000372301	0	0.000351304	0.000799915	0	0	0	0	0	0	0
77efb73fdb2a12b84b5f703731870c4e	d__Bacteria; p__Proteobacteria; c__Alphaproteobacteria; o__Micavibrionales; f__Micavibrionaceae; g__uncultured	0.999967	0	0	0	0	0	0	0	0	0.000266638	0	0	0	0	0.000429137	0	0.000662111
7f54f59d2e8575a31949c047ee327452	d__Bacteria; p__Proteobacteria; c__Alphaproteobacteria; o__Caulobacterales; f__Parvularculaceae; g__Parvularcula	0.961991	0	0	0	0	0	0	0	0	0	0	0.000642334	0	0.00115006	0	0	0
a53008e6a4546afabefb6966d81bc472	d__Bacteria; p__Bacteroidota; c__Bacteroidia; o__Chitinophagales; f__Saprospiraceae; g__uncultured; s__Sargassum_vachellianum	0.822786	0	0	0	0	0	0	0	0	0	0	0.000170029	0	0.00221493	0	0	0
16a44b312ea39cd764bc4648b2d13980	d__Bacteria; p__Proteobacteria; c__Alphaproteobacteria; o__Rhizobiales; f__Rhodobiaceae; g__Amorphus; s__Amorphus_orientalis	0.715255	0.000731567	0	0	0	0	0	0.000518861	0	0	0	0	0	0	0	0.000357324	0
7ac9419f6d42592b670aede21e632644	d__Bacteria; p__Proteobacteria; c__Gammaproteobacteria; o__Cellvibrionales; f__Spongiibacteraceae	0.999497	0.000496421	0.000548597	0	0	0	0	0	0	0	0	0	0	0	0.000317188	0	0
a5b6ce383860b743949da132a6824373	d__Bacteria; p__Bacteroidota; c__Bacteroidia; o__Sphingobacteriales; f__Lentimicrobiaceae; g__Lentimicrobiaceae; s__uncultured_Bacteroidetes	0.925432	0	0.000320015	0	0	0	0	0	0.000351304	0.000879906	0	0	0	0	0	0	0
1b78307f11bcc522a63ead97c5a6aa10	d__Bacteria; p__Proteobacteria; c__Alphaproteobacteria; o__Rickettsiales; f__Mitochondria; g__Mitochondria; s__Nitzschia_sp.	0.999946	0	6.85746e-05	0.000142324	0	0.000151914	0	0.000830177	0	0	0	0	0	0	0	0.000416878	0
037877ebfc5c45e4d37086b47125b33f	d__Bacteria; p__Bacteroidota; c__Rhodothermia; o__Rhodothermales; f__Rhodothermaceae; g__uncultured; s__uncultured_bacterium	0.995403	0	0	0	0.00063701	0	0	0	0.000594514	0	0.000501052	0	0	0	0	0	0
9bb8e799764b5b9e3c0f09cebb96a6c4	d__Bacteria; p__Bacteroidota; c__Bacteroidia; o__Bacteroidales; f__Prolixibacteraceae; g__Draconibacterium	0.987397	0	0	0	0	0	0.000372301	0	0	0.00111988	0	0	0	0	0	0	0
595095e282eb5b566df9b96f1f7b9fc1	d__Bacteria; p__Proteobacteria; c__Alphaproteobacteria; o__Rickettsiales; f__Mitochondria; g__Mitochondria; s__Berkeleya_fennica	0.995618	0	0	0	0	0	0.000268884	0	0.000135117	0	0	0	0	0	0.000447795	0	0.000425643
bfc3f5100700c0c304b89df995c56e9b	d__Bacteria; p__Proteobacteria; c__Alphaproteobacteria; o__Caulobacterales; f__Parvularculaceae; g__Marinicaulis; s__uncultured_bacterium	0.914337	0	0	0	0	0	0	0	0.00108094	0.000533276	0	0	0	0	0	0	0
dab4f76ce07aadbf062913d514bb2f4e	d__Bacteria; p__Bacteroidota; c__Bacteroidia; o__Bacteroidales; f__Prolixibacteraceae; g__Roseimarinus; s__uncultured_bacterium	0.983817	0	0	0	0	0	0	0	0	0.000319966	0	0	0	0	0.000522427	0	0.000472936
1c383d09ac7577e760a60ac6ed1eb418	d__Bacteria; p__Bacteroidota; c__Bacteroidia; o__Chitinophagales; f__Saprospiraceae; g__Lewinella; s__Lewinella_nigricans	0.814616	0.000783822	0	0	0	0	0	0	0	0	0	0	0	0	0.000541085	0	0
3c6447045cc4cf326e88e17648c32a6b	d__Bacteria; p__Proteobacteria; c__Gammaproteobacteria; o__Oceanospirillales; f__Oleiphilaceae; g__Oleiphilus	0.999386	0.000522548	0.000228582	0	0	0.000430423	0	0.000311316	0	0	0	0	0	0	0	0	0
7d584d4c7e69b7ca9e3018cdc868df54	d__Bacteria; p__Desulfobacterota; c__Desulfobacteria; o__Desulfobacterales; f__Desulfosarcinaceae; g__Desulfatitalea; s__uncultured_delta	0.990981	0.000339656	0.000685746	0.000455438	0	0	0	0	0	0	0	0	0	0	0	0	0
c2c53a5ac7aa83e4ff6ac793213e3065	d__Bacteria; p__Bacteroidota; c__Bacteroidia	1	0.000209019	0.000731462	0.000540833	0	0	0	0	0	0	0	0	0	0	0	0	0
e18ce51284d0eb2265c148a38688daac	d__Bacteria; p__Planctomycetota; c__Phycisphaerae; o__mle1-8; f__mle1-8; g__mle1-8; s__uncultured_Phycisphaera	0.985288	0	0.000822895	0	0	0	0	0.00059669	0	0	0	0	0	0	0	0	0
a278661704a75867ae354a3fed8352e2	d__Bacteria; p__Proteobacteria; c__Gammaproteobacteria; o__BD7-8; f__BD7-8; g__BD7-8; s__uncultured_bacterium	0.980082	0	0.000800037	0.000683157	0	0	0	0	0	0	0	0	0	0	0	0	0
6a5c1b12eef8931dadab40d7f8908be4	d__Bacteria; p__Calditrichota; c__Calditrichia; o__Calditrichales; f__Calditrichaceae; g__Calditrichaceae; s__uncultured_Deferribacteres	0.880997	0	0.000548597	0.000597763	0	0	0.000289567	0	0	0	0	0	0	0	0	0	0
c55a810d53a0b3f212137b678443c525	d__Bacteria; p__Proteobacteria; c__Alphaproteobacteria	0.999997	0	0	0.000683157	0	0.000430423	0	0.000466975	0	0	0	0	0	0	0	0	0
5981c81818ef0ae91836a9657cfedd05	d__Bacteria; p__Proteobacteria; c__Alphaproteobacteria; o__Caulobacterales; f__Parvularculaceae; g__Parvularcula; s__uncultured_organism	0.716449	0	0	0.000455438	0	0	0	0	0	0	0	0	0	0.00183158	0	0	0
5d88d82908d29737fc4690f90b509468	d__Bacteria; p__Proteobacteria; c__Alphaproteobacteria; o__Rickettsiales; f__SM2D12; g__SM2D12	0.749273	0	0	0	0	0.00134191	0	0	0	0	0	0	0	0.000255569	0	0	0
fbb1e12bb4d35ddfb28b4c34e23d34d4	d__Bacteria; p__Planctomycetota; c__Phycisphaerae; o__Phycisphaerales; f__Phycisphaeraceae; g__uncultured; s__uncultured_organism	0.999988	0	0	0	0	0.00111404	0	0.000389145	0	0	0	0	0	0	0	0	0
63ad63af4dc677917c8f53aaef0dd7c5	d__Bacteria; p__Bacteroidota; c__Bacteroidia; o__Cytophagales; f__Cyclobacteriaceae; g__uncultured; s__uncultured_bacterium	0.929915	0	0	0	0	0.000405104	0.000289567	0.000233487	0.000540468	0	0	0	0	0	0	0	0
0b92ee72d1434145dc582baee4ca9843	d__Bacteria; p__Desulfobacterota; c__Desulfuromonadia; o__PB19; f__PB19; g__PB19; s__uncultured_delta	0.933217	0	0	0	0	0.000126595	0.0001241	0.000207544	0.000324281	0	0	0	0.000172364	0.000553733	0	0.000267993	0
ad04e17b3cc89710db2990ca1d991a3e	d__Bacteria; p__Proteobacteria; c__Gammaproteobacteria; o__Steroidobacterales; f__Woeseiaceae; g__Woeseia	0.937676	0	0	0	0	0	0.000785968	0	0	0	0	0	0	0	0	0	0.000496583
6ff7ecf3bf46bfebea7af4555547dcb3	d__Bacteria; p__Bacteroidota; c__Bacteroidia; o__Flavobacteriales; f__Flavobacteriaceae; g__uncultured; s__bacterium_DG945	0.99556	0	0	0	0	0	0.000413668	0	0	0	0	0.000736794	0	0	0	0	0
b11f6e7137636132888437bc5913826b	d__Bacteria; p__Bacteroidota; c__Bacteroidia; o__Sphingobacteriales; f__Lentimicrobiaceae; g__Lentimicrobiaceae; s__uncultured_bacterium	0.91214	0	0	0	0	0	0.000372301	0	0	0	0	0	0	0	0.000764982	0	0
afc18386e43473b82424102b8386becc	d__Bacteria; p__Planctomycetota; c__Planctomycetes; o__Pirellulales; f__Pirellulaceae; g__Rhodopirellula; s__planctomycete_DDSe3004	0.755457	0	0	0	0	0	0	0	0.00116201	0	0.000400842	0	0	0	0	0	0
af57c0da49c521dc8c5fb81c99a786e3	d__Bacteria; p__Desulfobacterota; c__Desulfovibrionia; o__Desulfovibrionales; f__Desulfovibrionaceae; g__Desulfovibrio; s__uncultured_organism	0.799599	0	0	0	0	0	0	0	0	0.00055994	0	0	0	0	0.000709008	0	0
5fb7316f1ed22e505680308f4779fe50	d__Bacteria; p__Bacteroidota; c__Bacteroidia; o__Cytophagales; f__Cyclobacteriaceae; g__Reichenbachiella; s__uncultured_bacterium	0.965642	0.000444166	0	0	0	0	0	0	0.000675584	0	0.000400842	0	0	0	0	0	0
85435e7b606a634827d5f6e476db04db	d__Bacteria; p__Myxococcota; c__Polyangia; o__Polyangiales; f__Sandaracinaceae; g__Sandaracinus	0.998889	0	0.000777178	0.000683157	0	0	0	0	0	0	0	0	0	0	0	0	0
c3a75dcc628941854cbf06fe98012b41	d__Bacteria; p__Bacteroidota; c__Bacteroidia	0.999998	0	0.000182866	0	0	0.000886166	0	0	0	0	0	0	0	0	0	0.000446655	0
cdf966946ac39b11ff2d2ef1f5e94e8a	d__Bacteria; p__Proteobacteria; c__Alphaproteobacteria; o__Puniceispirillales; f__uncultured; g__uncultured	0.999999	0	0	8.53947e-05	0	0	0	0	0.000486421	0.000293302	0.000651368	0	0	0	0	0	0
677dd71d4655eecfc9f761695ff2e7c6	d__Bacteria; p__Proteobacteria; c__Gammaproteobacteria; o__Tenderiales; f__Tenderiaceae; g__Candidatus_Tenderia; s__uncultured_gamma	0.751584	0	0	0	0.000743179	0	0	0	0	0	0.000601263	0	0	0	0	0.000387101	0
fd49eba47171e9909da43134c94f32e9	d__Bacteria; p__Myxococcota; c__Polyangia; o__Polyangiales; f__Sandaracinaceae; g__uncultured; s__uncultured_bacterium	0.931026	0	0	0	0	0.000607656	0	0.000415088	0	0	0	0	0	0	0	0.000535985	0
0eea2b8391e5308d0bd7c9e604015c50	d__Bacteria; p__Bacteroidota; c__Bacteroidia; o__Chitinophagales; f__uncultured; g__uncultured	0.999997	0	0	0	0	0.000481061	0	0.000233487	0	0	0	0	0	0	0	0.000893309	0
956bfcf3cc838ac675d4b1671986333b	d__Bacteria	1	0	0	0	0	0	0.000165467	0	0	0	0	0	0	0	0.000802299	0	0.000165528
38f536da8b3d594afef32b3bd89fe4be	d__Bacteria; p__Firmicutes; c__Clostridia; o__Peptostreptococcales-Tissierellales; f__Fusibacteraceae; g__Fusibacter	1	0	0	0	0	0	6.20501e-05	0	0	0.00146651	0	0	0	0	0	0	0
bb354ab20f4a416016e942665e76e174	d__Bacteria; p__Proteobacteria; c__Gammaproteobacteria; o__pItb-vmat-80; f__pItb-vmat-80; g__pItb-vmat-80; s__uncultured_bacterium	0.738768	0	0	0	0	0	0	0.00114149	0	0	0	0	0	0	0	0.000416878	0
fe250123387be92087345c0032352dc3	d__Bacteria; p__Bdellovibrionota; c__Bdellovibrionia; o__Bdellovibrionales; f__Bdellovibrionaceae; g__OM27_clade; s__uncultured_bacterium	0.986678	0	0	0	0	0	0	0.000830177	0	0	0	0	0	0	0	0.000774201	0
e525c422426935972b0c3fc6365593e3	d__Bacteria; p__Desulfobacterota; c__Desulfobacteria; o__Desulfobacterales; f__Desulfobacteraceae; g__uncultured; s__uncultured_bacterium	0.782268	0	0	0	0	0	0	0	0.000810701	0.000746587	0	0	0	0	0	0	0
128b1406f3547939b2ccd5e3fe0cb06d	d__Bacteria; p__Proteobacteria; c__Gammaproteobacteria; o__Chromatiales; f__Chromatiaceae; g__Candidatus_Thiobios	0.999884	0	0	0	0	0	0	0	0	0.000773251	0	0	0	0	0	0.000863532	0
a9a5a14ac0c0513c9a96ca348ed28788	d__Bacteria; p__Verrucomicrobiota; c__Verrucomicrobiae; o__Verrucomicrobiales; f__Rubritaleaceae; g__Persicirhabdus; s__uncultured_bacterium	0.995365	0	0	0	0	0	0	0	0	0.000479949	0	0	0	0	0.000429137	0	0.000401996
442c50ada9ef33ef4d52b950a8e80a59	d__Bacteria; p__Proteobacteria; c__Alphaproteobacteria; o__Caulobacterales; f__Hyphomonadaceae; g__uncultured; s__uncultured_bacterium	0.98362	0	0	0	0	0	0	0	0	0	0	0.000302275	0	0.00178898	0	0	0
e37808edf00572b53a7965b5eab00e9f	d__Bacteria; p__Actinobacteriota; c__Acidimicrobiia; o__Microtrichales; f__Microtrichaceae; g__uncultured; s__uncultured_bacterium	0.929407	0.000679312	0	0.000882412	0	0	0	0	0	0	0	0	0	0	0	0	0
292b6e90aa330873cc54ab6a349d5bfd	d__Bacteria; p__Calditrichota; c__Calditrichia; o__Calditrichales; f__Calditrichaceae; g__Caldithrix; s__uncultured_delta	0.959635	0.000418038	0.00075432	0	0	0	0.000165467	0	0	0	0	0	0	0	0	0	0
76b863ba777ad4da32c995df1b7bf3af	d__Bacteria; p__Desulfobacterota; c__Desulfuromonadia; o__PB19; f__PB19; g__PB19	0.999617	0.000156764	0	0.000256184	0	0	0	0	0.000216187	0.000159983	0.000450947	0	0	0.000425949	0	0	0
8e6ff127bb508c55b769e57cebd7c7a1	d__Bacteria; p__Bacteroidota; c__Bacteroidia; o__Flavobacteriales; f__Flavobacteriaceae	1	0	6.85746e-05	0	0	7.59571e-05	0	0.000207544	0.000297257	0.000319966	0.000300631	0	0	0	0	0	0.000189174
3ecc3d59084247006c4d5f4914aa90d4	d__Bacteria; p__Bacteroidota; c__Bacteroidia; o__Chitinophagales; f__Saprospiraceae; g__uncultured	0.773097	0	0	0.000683157	0	0	0	0	0.000513444	0.000373294	0	0	0	0	0	0	0
daf53d1e13311007c8c0748108b080f5	d__Bacteria; p__Proteobacteria; c__Alphaproteobacteria; o__Rickettsiales; f__SM2D12; g__SM2D12	0.999965	0	0	0.000654692	0	0.00050638	0	0	0	0	0.000350737	0	0	0	0	0	0
f61a571d81a1c4131f82bf2042b4a2ad	d__Bacteria; p__Bacteroidota; c__Bacteroidia; o__Flavobacteriales; f__Cryomorphaceae; g__uncultured	0.718543	0	0	0	0.000353895	0	0.000558451	0	0.000270234	0	0	0	0	0	0	0	0.000236468
1ccb7e14c69002eef53859e4bb31d68e	d__Bacteria; p__Bacteroidota; c__Bacteroidia; o__Chitinophagales; f__Saprospiraceae; g__Portibacter; s__uncultured_bacterium	0.985512	0	0	0	0	0.000227871	0	0	0	0	0.000350737	0	0	0	0	0.00101242	0
63d344b9f8a73db16e3de39834c5be20	d__Bacteria; p__Bacteroidota; c__Bacteroidia; o__Bacteroidales; f__Marinilabiliaceae; g__uncultured; s__uncultured_Bacteroidetes	0.998437	0	0	0	0	0	0.000392984	0	0	0.000666596	0	0	0	0	0	0	0.000307409
5517227cebfb9db23bbf137454262de0	d__Bacteria; p__Bacteroidota; c__Bacteroidia; o__Chitinophagales; f__uncultured; g__uncultured; s__uncultured_bacterium	0.844168	0	0	0	0	0	0	0.000389145	0	0	0.000350737	0	0	0	0	0.000833755	0
9791c037918e1ce06f57ac124a486f1a	d__Bacteria; p__Proteobacteria; c__Alphaproteobacteria; o__Rickettsiales; f__SM2D12; g__SM2D12; s__uncultured_organism	0.856665	0	0	0	0	0	0	0	0.000891771	0	0	0	0	0.00102228	0	0	0
dcb12f9525fd6f9e5e6c3a6567ce2921	d__Bacteria; p__Bacteroidota; c__Bacteroidia; o__Bacteroidales; f__Marinifilaceae; g__uncultured; s__uncultured_Bacteroidetes	0.955613	0	0	0	0	0	0	0	0	0.000266638	0	0	0	0	0.000876931	0	0
9af2eed88304e59bf8399ad8a1933d81	d__Bacteria; p__Bdellovibrionota; c__Bdellovibrionia; o__Bacteriovoracales; f__Bacteriovoracaceae; g__Peredibacter; s__uncultured_bacterium	0.966956	0.000679312	0	0.000853947	0	0	0	0	0	0	0	0	0	0	0	0	0
d6935c9bb17e9bec2c8713fafd881e74	d__Bacteria; p__Proteobacteria; c__Alphaproteobacteria; o__Rhizobiales; f__Hyphomicrobiaceae; g__Pedomicrobium; s__uncultured_bacterium	0.908971	0.00060093	0	0.000569298	0	0	0	0.000207544	0	0.000133319	0	0	0	0	0	0	0
[truncated: 1,351 more rows]
