# Supplementary material for: Comparative Genomic Insights into Bacterial Induction of Larval Settlement and Metamorphosis in the Upside-Down Jellyfish Cassiopea
Source: mSphere. 2023 May 8;8(3):e00315-22. doi: 10.1128/msphere.00315-22 (PMC10286705; doi:10.1128/msphere.00315-22)
Supplement: TEXT S3 [file msphere.00315-22-s0003.txt]

#fastANI analysis results of Pseudoalteromonas MB41
MB41	GCF_003515105.1_ASM351510v1	98.9394	1411	1578
MB41	GCF_001704875.1_ASM170487v1	98.9244 1325 1442
MB41	GCF_013391845.1_ASM1339184v1	84.0416	846	1578
MB41	GCF_015209785.1_ASM1520978v1	83.9148	824	1578
MB41	GCF_021729425.1_ASM2172942v1	83.7314	968	1578
MB41	GCF_019134595.1_ASM1913459v1	83.6657	1027	1578
MB41	GCF_022846535.1_ASM2284653v1	80.2155	524	1578
MB41	GCF_002374815.1_ASM237481v1	80.0955	455	1578
MB41	GCF_001455325.1_ASM145532v1	80.0838	524	1578
MB41	GCF_018732205.1_ASM1873220v1	80.0815	533	1578
MB41	GCF_016865405.1_ASM1686540v1	80.0697	485	1578
MB41	GCF_002407085.1_ASM240708v1	80.059	413	1578
MB41	GCF_003668795.1_ASM366879v1	80.0588	524	1578
MB41	GCF_002310795.1_ASM231079v1	80.0035	538	1578
MB41	GCF_002310835.1_ASM231083v1	79.9895	535	1578
MB41	GCF_003952205.1_ASM395220v1	79.9613	516	1578
MB41	GCF_000184065.1_ASM18406v1	79.8948	531	1578
MB41	GCF_002310855.1_ASM231085v1	79.8727	529	1578
MB41	GCF_022809815.1_ASM2280981v1	79.8339	480	1578
MB41	GCF_002221525.1_ASM222152v1	79.7935	511	1578
MB41	GCF_001468205.2_ASM146820v2	79.7546	474	1578
MB41	GCF_004328665.1_ASM432866v1	79.7154	494	1578
MB41	GCF_004328865.1_ASM432886v1	79.7147	519	1578
MB41	GCF_013394125.1_ASM1339412v1	79.7029	493	1578
MB41	GCF_013394165.1_ASM1339416v1	79.6674	494	1578
MB41	GCF_000238395.3_ASM23839v4	79.5253	526	1578
MB41	GCF_002221505.1_ASM222150v1	79.4977	490	1578
MB41	GCF_000310105.2_ASM31010v2	79.4836	494	1578
MB41	GCF_016598755.1_ASM1659875v1	79.4546	507	1578
MB41	GCF_000026085.1_ASM2608v1	79.4404	476	1578
MB41	GCF_005877035.1_ASM587703v1	79.4333	509	1578
MB41	GCF_001465295.1_ASM146529v1	79.4302	489	1578
MB41	GCF_002407505.1_ASM240750v1	79.3799	501	1578
MB41	GCF_001999225.1_ASM199922v1	79.3551	502	1578
