# Supplementary material for: Comparative Genomic Insights into Bacterial Induction of Larval Settlement and Metamorphosis in the Upside-Down Jellyfish Cassiopea
Source: mSphere. 2023 May 8;8(3):e00315-22. doi: 10.1128/msphere.00315-22 (PMC10286705; doi:10.1128/msphere.00315-22)
Supplement: TEXT S4 [file msphere.00315-22-s0004.txt]

MA64	GCF_022343125.1_ASM2234312v1	98.4895	1586	1808
MA64	GCF_022343085.1_ASM2234308v1	98.4854	1558	1808
MA64	GCF_022343165.1_ASM2234316v1	98.4736	1571	1808
MA64	GCF_013368735.1_ASM1336873v1	98.4669	1599	1808
MA64	GCF_009763845.1_ASM976384v1	98.4601	1604	1808
MA64	GCF_002953535.1_ASM295353v1	98.4551	1623	1808
MA64	GCF_022343105.1_ASM2234310v1	98.4459	1581	1808
MA64	GCF_022343145.1_ASM2234314v1	98.444	1605	1808
MA64	GCF_022343185.1_ASM2234318v1	98.4402	1586	1808
MA64	GCF_002953975.1_ASM295397v1	98.4391	1589	1808
MA64	GCF_001469735.1_ASM146973v1	98.4363	1632	1808
MA64	GCF_014274185.1_ASM1427418v1	98.4362	1590	1808
MA64	GCF_000354175.2_ASM35417v2	98.4178	1585	1808
MA64	GCF_022343205.1_ASM2234320v1	98.4067	1587	1808
MA64	GCF_005239365.1_ASM523936v1	98.4039	1581	1808
MA64	GCF_002953515.1_ASM295351v1	98.3847	1595	1808
MA64	GCF_009763745.1_ASM976374v1	98.3761	1578	1808
MA64	GCF_009665435.1_ASM966543v1	98.3657	1559	1808
MA64	GCF_009763085.1_ASM976308v1	98.3629	1595	1808
MA64	GCF_000153505.1_ASM15350v1	98.3451 1574 1808
MA64	GCF_001679745.1_ASM167974v1	98.3375	1585	1808
MA64	GCF_002119565.1_ASM211956v1	98.3212	1575	1808
MA64	GCF_002119505.2_ASM211950v2	98.316	1579	1808
MA64	GCF_002149065.1_ASM214906v1	98.3091	1581	1808
MA64	GCF_002149085.1_ASM214908v1	98.2968	1585	1808
MA64	GCF_003613035.1_ASM361303v1	98.2941	1583	1808
MA64	GCF_002119545.1_ASM211954v1	98.2923	1586	1808
MA64	GCF_002119585.1_ASM211958v1	98.2922	1584	1808
MA64	GCF_002149105.1_ASM214910v1	98.2911	1584	1808
MA64	GCF_011801435.1_ASM1180143v1	98.2888	1570	1808
MA64	GCF_003613065.1_ASM361306v1	98.2778	1587	1808
MA64	GCF_016812015.1_ASM1681201v1	92.9461	1505	1808
MA64	GCF_002953395.1_ASM295339v1	92.593	1473	1808
MA64	GCF_011801455.1_ASM1180145v1	92.5797	1467	1808
MA64	GCF_000024825.1_ASM2482v1	92.5514	1463	1808
MA64	GCF_002953355.1_ASM295335v1	92.5302	1489	1808
MA64	GCF_002953335.1_ASM295333v1	92.4994	1461	1808
MA64	GCF_014217295.1_ASM1421729v1	86.2888	1238	1808
MA64	GCF_003612715.1_ASM361271v1	86.2725	1231	1808
MA64	GCF_020041945.1_ASM2004194v1	86.255	1257	1808
MA64	GCF_003076895.1_ASM307689v1	86.2486	1264	1808
MA64	GCF_003119375.1_ASM311937v1	86.2465	1261	1808
MA64	GCF_000328405.1_ASM32840v1	86.2444	1236	1808
MA64	GCF_006517795.1_ASM651779v1	86.2399	1252	1808
MA64	GCF_009763605.1_ASM976360v1	86.2359	1249	1808
MA64	GCF_009883875.1_ASM988387v1	86.2328	1264	1808
MA64	GCF_009763545.1_ASM976354v1	86.2323	1243	1808
MA64	GCF_009763025.1_ASM976302v1	86.2254	1250	1808
MA64	GCF_002073775.2_ASM207377v2	86.2243	1224	1808
MA64	GCF_001244315.1_ASM124431v1	86.1975	1231	1808
MA64	GCF_000196095.1_ASM19609v1	86.1928	1237	1808
MA64	GCF_009763425.1_ASM976342v1	86.1925	1253	1808
MA64	GCF_003612695.1_ASM361269v1	86.1912	1244	1808
MA64	GCF_001188185.2_ASM118818v2	86.1911	1252	1808
MA64	GCF_009883895.1_ASM988389v1	86.1892	1238	1808
MA64	GCF_003691525.1_ASM369152v1	86.1862	1266	1808
MA64	GCF_001758605.1_ASM175860v1	86.1861	1221	1808
MA64	GCF_001887055.1_ASM188705v1	86.1832	1228	1808
MA64	GCF_021729985.1_ASM2172998v1	86.1831	1263	1808
MA64	GCF_001433415.1_ASM143341v1	86.1717	1265	1808
MA64	GCF_000430425.1_ASM43042v1	86.1715	1249	1808
MA64	GCF_001700835.1_ASM170083v1	86.1647	1234	1808
MA64	GCF_000568495.1_ASM56849v1	86.1628	1252	1808
MA64	GCF_009763525.1_ASM976352v1	86.1621	1260	1808
MA64	GCF_004006515.1_ASM400651v1	86.1592	1249	1808
MA64	GCF_015779285.1_ASM1577928v1	86.1583	1276	1808
MA64	GCF_009883815.1_ASM988381v1	86.1496	1244	1808
MA64	GCF_008693625.1_ASM869362v1	86.144	1238	1808
MA64	GCF_008693745.1_ASM869374v1	86.1436	1254	1808
MA64	GCF_001996365.2_ASM199636v2	86.1416	1249	1808
MA64	GCF_013393885.1_ASM1339388v1	86.1405	1260	1808
MA64	GCF_013393845.1_ASM1339384v1	86.1375	1252	1808
MA64	GCF_009763445.1_ASM976344v1	86.1327	1259	1808
MA64	GCF_009665495.1_ASM966549v1	86.1322	1262	1808
MA64	GCF_001558495.2_ASM155849v2	86.1311	1255	1808
MA64	GCF_009763165.1_ASM976316v1	86.1271	1249	1808
MA64	GCF_009734325.1_ASM973432v1	86.1243	1265	1808
MA64	GCF_009649015.1_ASM964901v1	86.1232	1254	1808
MA64	GCF_009764075.1_ASM976407v1	86.123	1243	1808
MA64	GCF_003047085.1_ASM304708v1	86.1211	1252	1808
MA64	GCF_019321785.1_ASM1932178v1	86.1196	1265	1808
MA64	GCF_001879585.1_ASM187958v1	86.117	1275	1808
MA64	GCF_009763505.1_ASM976350v1	86.1137	1250	1808
MA64	GCF_009883835.1_ASM988383v1	86.1127	1256	1808
MA64	GCF_009763625.1_ASM976362v1	86.1112	1267	1808
MA64	GCF_021730005.1_ASM2173000v1	86.1083	1259	1808
MA64	GCF_009763405.1_ASM976340v1	86.1079	1258	1808
MA64	GCF_001682175.1_ASM168217v1	86.0989	1238	1808
MA64	GCF_002209725.2_ASM220972v2	86.0989	1238	1808
MA64	GCF_009763645.1_ASM976364v1	86.098	1269	1808
MA64	GCF_021730085.1_ASM2173008v1	86.0923	1254	1808
MA64	GCF_018135645.1_ASM1813564v1	86.084	1282	1808
MA64	GCF_021730025.1_ASM2173002v1	86.0819	1263	1808
MA64	GCF_001304775.1_ASM130477v1	86.0802	1233	1808
MA64	GCF_009763565.1_ASM976356v1	86.0746	1247	1808
MA64	GCF_021729965.1_ASM2172996v1	86.0728	1264	1808
MA64	GCF_004194515.1_ASM419451v1	86.0713	1249	1808
MA64	GCF_021730065.1_ASM2173006v1	86.0647	1264	1808
MA64	GCF_009764055.1_ASM976405v1	86.0597	1252	1808
MA64	GCF_009883855.1_ASM988385v1	86.052	1261	1808
MA64	GCF_003351885.1_ASM335188v1	86.0442	1268	1808
MA64	GCF_021730045.1_ASM2173004v1	86.0442	1268	1808
MA64	GCF_001636035.1_ASM163603v1	86.0389	1251	1808
MA64	GCF_003085735.1_ASM308573v1	86.0359	1256	1808
MA64	GCF_000430405.1_ASM43040v1	86.0258	1260	1808
MA64	GCF_002220985.3_HGAP	86.0246	1256	1808
MA64	GCF_013393865.1_ASM1339386v1	85.9509	1281	1808
MA64	GCF_002021755.1_ASM202175v1	85.363	1093	1808
MA64	GCF_003691545.1_ASM369154v1	85.3564	1087	1808
MA64	GCF_003691505.1_ASM369150v1	85.2716	1087	1808
MA64	GCF_002887655.1_ASM288765v1	85.2241	1105	1808
MA64	GCF_001310575.2_ASM131057v2	85.2095	1091	1808
MA64	GCF_002140055.1_ASM214005v1	85.1715	1144	1808
MA64	GCF_905175355.1_B1ASS3-Hybrid_2	85.0974	1086	1808
MA64	GCF_001969325.1_ASM196932v1	85.0461	1114	1808
MA64	GCF_003691485.1_ASM369148v1	84.7021	1068	1808
MA64	GCF_022453845.1_ASM2245384v1	84.6482	1072	1808
MA64	GCF_002142655.1_ASM214265v1	84.5975	1071	1808
MA64	GCF_002906455.1_ASM290645v1	84.5876	1054	1808
MA64	GCF_905175335.1_LMG10946-Hybrid_2	84.5842	1047	1808
MA64	GCF_000770115.1_ASM77011v2	84.5813	1074	1808
MA64	GCF_009184745.1_ASM918474v1	84.535	1086	1808
MA64	GCF_000017705.1_ASM1770v1	84.516	1025	1808
MA64	GCF_002906475.1_ASM290647v1	84.4837	1067	1808
MA64	GCF_001558435.2_ASM155843v2	84.4821	1066	1808
MA64	GCF_002887615.1_ASM288761v1	84.465	1104	1808
MA64	GCF_001908435.2_ASM190843v2	84.4468	1096	1808
MA64	GCF_009665315.1_ASM966531v1	84.4272	1067	1808
MA64	GCF_021397735.1_ASM2139773v1	84.4231	1076	1808
MA64	GCF_002163755.1_ASM216375v1	84.4094	1034	1808
MA64	GCF_002850295.1_ASM285029v1	84.3822	1053	1808
MA64	GCF_000464435.1_ASM46443v1	84.3763	1039	1808
MA64	GCF_003312585.1_ASM331258v1	84.2705	1017	1808
MA64	GCF_002906655.1_ASM290665v1	84.2207	1087	1808
MA64	GCF_002214395.1_ASM221439v1	84.2143	958	1808
MA64	GCF_007182835.1_ASM718283v1	84.1985	985	1808
MA64	GCF_019670485.1_ASM1967048v1	83.1148	860	1808
MA64	GCF_019670025.1_ASM1967002v1	82.9561	857	1808
MA64	GCF_001680085.1_ASM168008v1	82.9233	907	1808
MA64	GCF_003544875.1_ASM354487v1	82.9173	876	1808
MA64	GCF_001456255.1_ASM145625v1	82.9043	881	1808
MA64	GCF_001680025.1_ASM168002v1	82.8377	894	1808
MA64	GCF_003443775.1_ASM344377v1	82.8183	898	1808
MA64	GCF_001680045.1_ASM168004v1	82.7847	884	1808
MA64	GCF_001680065.1_ASM168006v1	82.7551	905	1808
MA64	GCF_000241385.1_ASM24138v1	82.7261	907	1808
MA64	GCF_022832815.1_ASM2283281v1	82.6991	892	1808
MA64	GCF_905175365.1_B1REV17-Hybrid_2	82.1546	826	1808
MA64	GCF_905175385.1_B1FLJ16-Hybrid_2	82.0215	829	1808
MA64	GCF_003391375.1_ASM339137v1	80.5301	432	1808
MA64	GCF_000772105.1_ASM77210v1	80.5112	487	1808
MA64	GCF_013154935.1_ASM1315493v1	80.4812	471	1808
MA64	GCF_015654285.1_ASM1565428v1	80.438	481	1808
MA64	GCF_003047125.1_ASM304712v1	80.4352	530	1808
MA64	GCF_000772065.1_ASM77206v1	80.4295	430	1808
MA64	GCF_001693615.1_ASM169361v1	80.4147	434	1808
MA64	GCF_002224265.1_ASM222426v1	80.4066	534	1808
MA64	GCF_008693685.1_ASM869368v1	80.4022	524	1808
MA64	GCF_009938225.1_ASM993822v1	80.3887	442	1808
MA64	GCF_002204915.1_ASM220491v1	80.3804	529	1808
MA64	GCF_000763535.1_ASM76353v2	80.3684	432	1808
MA64	GCF_009764115.1_ASM976411v1	80.3538	528	1808
MA64	GCF_001675245.1_ASM167524v1	80.3404	550	1808
MA64	GCF_002863725.1_ASM286372v1	80.3361	535	1808
MA64	GCF_009764095.1_ASM976409v1	80.3333	517	1808
MA64	GCF_009938165.1_ASM993816v1	80.3327	398	1808
MA64	GCF_014211935.1_ASM1421193v1	80.3286	541	1808
MA64	GCF_009676865.1_ASM967686v1	80.3145	436	1808
MA64	GCF_009708195.1_ASM970819v1	80.3076	441	1808
MA64	GCF_002117205.1_ASM211720v1	80.3044	542	1808
MA64	GCF_011212705.1_ASM1121270v1	80.2952	440	1808
MA64	GCF_009363455.1_ASM936345v1	80.2847	442	1808
MA64	GCF_009938205.1_ASM993820v1	80.2691	391	1808
MA64	GCF_000186585.1_ASM18658v1	80.2581	524	1808
MA64	GCF_001653775.1_ASM165377v1	80.256	548	1808
MA64	GCF_002850455.1_ASM285045v1	80.247	530	1808
MA64	GCF_001558515.2_ASM155851v2	80.2451	542	1808
MA64	GCF_001433435.1_ASM143343v1	80.2399	553	1808
MA64	GCF_000746665.1_ASM74666v1	80.2337	521	1808
MA64	GCF_009938185.1_ASM993818v1	80.229	398	1808
MA64	GCF_002215135.1_ASM221513v1	80.2191	540	1808
MA64	GCF_000009745.1_ASM974v1	80.2135	538	1808
MA64	GCF_000039765.1_ASM3976v1	80.1995	541	1808
MA64	GCF_014107515.1_ASM1410751v1	80.1951	540	1808
MA64	GCF_019339365.1_ASM1933936v1	80.1894	406	1808
MA64	GCF_009363355.1_ASM936335v1	80.1616	474	1808
MA64	GCF_003522555.1_ASM352255v1	80.0982	535	1808
MA64	GCF_009665475.1_ASM966547v1	80.0938	543	1808
MA64	GCF_001685465.1_ASM168546v1	80.0322	418	1808
MA64	GCF_004319645.1_ASM431964v1	80.0217	538	1808
MA64	GCF_004022545.1_ASM402254v1	80.0075	465	1808
MA64	GCF_001687805.1_ASM168780v1	79.7625	437	1808
MA64	GCF_022371215.1_ASM2237121v1	79.748	448	1808
MA64	GCF_021441885.1_ASM2144188v1	79.729	367	1808
MA64	GCF_009763725.1_ASM976372v1	79.7077	460	1808
MA64	GCF_001995825.2_ASM199582v2	79.6942	481	1808
MA64	GCF_009665215.1_ASM966521v1	79.6652	460	1808
MA64	GCF_002119525.1_ASM211952v1	79.6348	430	1808
MA64	GCF_005144905.1_ASM514490v1	79.5608	464	1808
MA64	GCF_021391375.1_ASM2139137v1	79.5594	489	1808
MA64	GCF_009763805.1_ASM976380v1	79.5296	460	1808
MA64	GCF_000091465.1_ASM9146v1	79.5148	448	1808
MA64	GCF_003345295.1_ASM334529v1	79.4723	469	1808
MA64	GCF_018140575.1_ASM1814057v1	79.3548	361	1808
MA64	GCF_014879975.1_ASM1487997v1	79.344	472	1808
MA64	GCF_002211505.1_ASM221150v1	79.3248	324	1808
MA64	GCF_009763185.1_ASM976318v1	79.3075	374	1808
MA64	GCF_022812155.1_ASM2281215v1	79.302	475	1808
MA64	GCF_002953375.1_ASM295337v1	79.2728	365	1808
MA64	GCF_009764175.1_ASM976417v1	79.2665	383	1808
MA64	GCF_022812045.1_ASM2281204v1	79.2486	471	1808
MA64	GCF_009763465.1_ASM976346v1	79.2486	371	1808
MA64	GCF_022811945.1_ASM2281194v1	79.2441	458	1808
MA64	GCF_002287545.1_ASM228754v1	79.2252	319	1808
MA64	GCF_002212005.1_ASM221200v1	79.2198	325	1808
MA64	GCF_000786425.1_Vibrio_anguillarum_NB10_serovar_O1	79.2129	330	1808
MA64	GCF_011064285.1_ASM1106428v1	79.207	356	1808
MA64	GCF_002163795.1_ASM216379v1	79.2011	284	1808
MA64	GCF_002257545.1_ASM225754v1	79.201	315	1808
MA64	GCF_009763225.1_ASM976322v1	79.1872	390	1808
MA64	GCF_013181325.1_ASM1318132v1	79.1675	382	1808
MA64	GCF_001558415.2_ASM155841v2	79.1643	373	1808
MA64	GCF_021249365.1_ASM2124936v1	79.1546	385	1808
MA64	GCF_002212025.1_ASM221202v1	79.1318	321	1808
MA64	GCF_003595585.1_ASM359558v1	79.1232	311	1808
MA64	GCF_002211985.1_ASM221198v1	79.1136	327	1808
MA64	GCF_002291265.1_ASM229126v1	79.1118	322	1808
MA64	GCF_000184325.1_ASM18432v1	79.1105	378	1808
MA64	GCF_003031205.1_ASM303120v1	79.103	327	1808
MA64	GCF_009764195.1_ASM976419v1	79.0992	377	1808
MA64	GCF_009764215.1_ASM976421v1	79.0974	374	1808
MA64	GCF_021610025.1_ASM2161002v1	79.0917	329	1808
MA64	GCF_022869905.1_ASM2286990v1	79.0783	391	1808
MA64	GCF_003399575.2_ASM339957v2	79.0766	335	1808
MA64	GCF_009665335.1_ASM966533v1	79.0328	383	1808
MA64	GCF_009763345.1_ASM976334v1	79.0317	384	1808
MA64	GCF_000462975.1_ASM46297v1	79.0213	322	1808
MA64	GCF_900538065.1_59617_E01	79.0211	285	1808
MA64	GCF_006364355.1_ASM636435v1	79.0196	388	1808
MA64	GCF_009763785.1_ASM976378v1	79.0091	378	1808
MA64	GCF_001952955.1_ASM195295v1	79.009	362	1808
MA64	GCF_000217675.1_ASM21767v1	78.9963	322	1808
MA64	GCF_013357865.1_ASM1335786v1	78.8959	301	1808
MA64	GCF_001767355.1_ASM176735v1	78.8873	349	1808
MA64	GCF_009763045.1_ASM976304v1	78.8796	293	1808
MA64	GCF_013357725.1_ASM1335772v1	78.8792	294	1808
MA64	GCF_009665195.1_ASM966519v1	78.8776	344	1808
MA64	GCF_009763965.1_ASM976396v1	78.8753	326	1808
MA64	GCF_009762965.1_ASM976296v1	78.8518	302	1808
MA64	GCF_013357685.1_ASM1335768v1	78.837	305	1808
MA64	GCF_013357845.1_ASM1335784v1	78.8165	301	1808
MA64	GCF_003063885.1_ASM306388v1	78.808	296	1808
MA64	GCF_001558475.2_ASM155847v2	78.8078	340	1808
MA64	GCF_013357665.1_ASM1335766v1	78.8066	298	1808
MA64	GCF_009764005.1_ASM976400v1	78.8027	344	1808
MA64	GCF_009764025.1_ASM976402v1	78.8022	350	1808
MA64	GCF_019704195.1_ASM1970419v1	78.7991	297	1808
MA64	GCF_009762945.1_ASM976294v1	78.791	303	1808
MA64	GCF_013357765.1_ASM1335776v1	78.7846	308	1808
MA64	GCF_013357885.1_ASM1335788v1	78.7843	302	1808
MA64	GCF_900185995.1_BK1071	78.779	305	1808
MA64	GCF_008369605.1_ASM836960v1	78.776	306	1808
MA64	GCF_019704175.1_ASM1970417v1	78.7729	305	1808
MA64	GCF_001250235.2_5174_7_8_v2	78.7677	312	1808
MA64	GCF_900205735.1_N16961_v2	78.7677	312	1808
MA64	GCF_013357605.1_ASM1335760v1	78.7668	300	1808
MA64	GCF_013357825.1_ASM1335782v1	78.7645	307	1808
MA64	GCF_000006745.1_ASM674v1	78.7633	312	1808
MA64	GCF_000829215.1_ASM82921v1	78.7562	296	1808
MA64	GCF_019704215.1_ASM1970421v1	78.7519	303	1808
MA64	GCF_013357625.1_ASM1335762v1	78.7447	302	1808
MA64	GCF_019048845.1_ASM1904884v1	78.744	317	1808
MA64	GCF_000166455.1_ASM16645v2	78.7414	305	1808
MA64	GCF_009665255.1_ASM966525v1	78.741	307	1808
MA64	GCF_001887655.1_ASM188765v1	78.739	311	1808
MA64	GCF_009763865.1_ASM976386v1	78.7368	323	1808
MA64	GCF_000765415.1_ASM76541v1	78.7357	308	1808
MA64	GCF_002997215.1_ASM299721v1	78.7344	302	1808
MA64	GCF_009799825.1_ASM979982v1	78.7323	311	1808
MA64	GCF_009763485.1_ASM976348v1	78.7311	253	1808
MA64	GCF_000250855.1_ASM25085v1	78.7295	311	1808
MA64	GCF_000969265.1_ASM96926v1	78.7288	294	1808
MA64	GCF_019704255.1_ASM1970425v1	78.7283	306	1808
MA64	GCF_003097695.1_ASM309769v1	78.7242	305	1808
MA64	GCF_013357745.1_ASM1335774v1	78.7177	312	1808
MA64	GCF_002892855.1_ASM289285v1	78.7158	311	1808
MA64	GCF_002313005.1_ASM231300v1	78.713	312	1808
MA64	GCF_009762895.1_ASM976289v1	78.7115	300	1808
MA64	GCF_001318185.1_ASM131818v1	78.711	308	1808
MA64	GCF_002073335.2_ASM207333v2	78.7099	307	1808
MA64	GCF_013085105.1_ASM1308510v1	78.7096	307	1808
MA64	GCF_003063785.1_ASM306378v1	78.7013	310	1808
MA64	GCF_009763105.1_ASM976310v1	78.7005	302	1808
MA64	GCF_900324425.1_48853_H01	78.7003	307	1808
MA64	GCF_900324435.1_48853_F01	78.6976	305	1808
MA64	GCF_009763065.1_ASM976306v1	78.6971	293	1808
MA64	GCF_021431945.1_ASM2143194v1	78.6966	312	1808
MA64	GCF_017948345.1_ASM1794834v1	78.6962	313	1808
MA64	GCF_900324455.1_48853_A02	78.6959	307	1808
MA64	GCF_008369625.1_ASM836962v1	78.6929	320	1808
MA64	GCF_002749635.1_ASM274963v1	78.691	309	1808
MA64	GCF_001887395.1_ASM188739v1	78.6868	315	1808
MA64	GCF_000022585.1_ASM2258v1	78.6868	311	1808
MA64	GCF_009763705.1_ASM976370v1	78.6859	257	1808
MA64	GCF_009763825.1_ASM976382v1	78.6849	309	1808
MA64	GCF_002216685.1_ASM221668v1	78.684	326	1808
MA64	GCF_009665395.1_ASM966539v1	78.6822	257	1808
MA64	GCF_019458445.1_ASM1945844v1	78.681	311	1808
MA64	GCF_013085145.1_ASM1308514v1	78.6782	315	1808
MA64	GCF_000021625.1_ASM2162v1	78.6753	303	1808
MA64	GCF_000963555.1_ASM96355v1	78.6748	308	1808
MA64	GCF_900324445.1_48853_G01	78.673	309	1808
MA64	GCF_009646135.1_ASM964613v1	78.6707	312	1808
MA64	GCF_013357645.1_ASM1335764v1	78.6702	307	1808
MA64	GCF_002313025.1_ASM231302v1	78.6675	319	1808
MA64	GCF_009762985.1_ASM976298v1	78.6657	304	1808
MA64	GCF_019704235.1_ASM1970423v1	78.6651	311	1808
MA64	GCF_013085075.1_ASM1308507v1	78.6648	315	1808
MA64	GCF_002946655.1_ASM294665v1	78.6644	313	1808
MA64	GCF_001887495.1_ASM188749v1	78.6639	314	1808
MA64	GCF_021431865.1_ASM2143186v1	78.6609	303	1808
MA64	GCF_018336415.1_ASM1833641v1	78.66	312	1808
MA64	GCF_009763665.1_ASM976366v1	78.6579	303	1808
MA64	GCF_003591575.1_ASM359157v1	78.6576	303	1808
MA64	GCF_001887455.1_ASM188745v1	78.6568	314	1808
MA64	GCF_009763945.1_ASM976394v1	78.6552	314	1808
MA64	GCF_001887435.1_ASM188743v1	78.6539	314	1808
MA64	GCF_017948285.1_ASM1794828v1	78.6537	308	1808
MA64	GCF_009665275.1_ASM966527v1	78.6511	323	1808
MA64	GCF_001887515.1_ASM188751v1	78.6472	311	1808
MA64	GCF_000016245.1_ASM1624v1	78.6471	311	1808
MA64	GCF_001887475.1_ASM188747v1	78.645	315	1808
MA64	GCF_013462495.1_ASM1346249v1	78.6385	318	1808
MA64	GCF_000969235.1_ASM96923v1	78.6383	317	1808
MA64	GCF_001887635.1_ASM188763v1	78.6382	312	1808
MA64	GCF_000788715.2_ASM78871v2	78.6363	314	1808
MA64	GCF_015482825.1_ASM1548282v1	78.6337	313	1808
MA64	GCF_009938115.1_ASM993811v1	78.6316	316	1808
MA64	GCF_001683415.1_ASM168341v1	78.6314	309	1808
MA64	GCF_013085165.1_ASM1308516v1	78.6267	319	1808
MA64	GCF_001887415.1_ASM188741v1	78.6266	310	1808
MA64	GCF_009762915.1_ASM976291v1	78.6222	301	1808
MA64	GCF_013085125.1_ASM1308512v1	78.6215	321	1808
MA64	GCF_004117115.1_ASM411711v1	78.6173	301	1808
MA64	GCF_003574155.1_ASM357415v1	78.617	309	1808
MA64	GCF_003719755.1_ASM371975v1	78.6168	316	1808
MA64	GCF_013357785.1_ASM1335778v1	78.6159	321	1808
MA64	GCF_013357805.1_ASM1335780v1	78.6135	320	1808
MA64	GCF_001887615.1_ASM188761v1	78.6107	307	1808
MA64	GCF_004328575.1_ASM432857v1	78.6023	316	1808
MA64	GCF_009763905.1_ASM976390v1	78.6008	325	1808
MA64	GCF_000021605.1_ASM2160v1	78.5917	305	1808
MA64	GCF_019458465.1_ASM1945846v1	78.5892	308	1808
MA64	GCF_015168795.1_ASM1516879v1	78.5866	313	1808
MA64	GCF_011306175.1_ASM1130617v1	78.5712	228	1808
MA64	GCF_019504425.1_ASM1950442v1	78.5657	309	1808
MA64	GCF_001854425.1_ASM185442v1	78.5428	318	1808
MA64	GCF_009763765.1_ASM976376v1	78.1827	249	1808
